# Supplementary material for: The comparisons of expression pattern reveal molecular regulation of fruit metabolites in S. nigrum and S. lycopersicum
Source: Sci Rep. 2022 Mar 23;12:5001. doi: 10.1038/s41598-022-09032-z (PMC8943121; doi:10.1038/s41598-022-09032-z)
Supplement: Supplementary file 2 — Supplementary Information 2. [file 41598_2022_9032_MOESM2_ESM.xlsx]

## Sheet: Information
Supplementary Table for
The comparisons of expression pattern reveal molecular regulation of fruit metabolites in S. nigrum and S. lycopersicum
Jung Heo†, Woo Young Bang†, Jae Cheol Jeong, Sung-Chul Park, Je Min Lee, Sungho Choi, Byounghee Lee, Young Koung Lee, Keunhwa Kim* and Soon Ju Park*
†J.H. and W.Y.B. contributed equally to this work.
*Correspondence should be addressed to K.K. (gonna04@wku.ac.kr) and S.J.P. (sjpark75@wku.ac.kr)
This excel includes
Supplementary Table S1. RNA-seq results of S. nigrum
Supplementary Table S2. Assembly results of the unigenes of S. nigrum
Supplementary Table S3. Comprehensive information of the unigenes of S. nigrum
Supplementary Table S4. Functional annotations of the unigenes of S. nigrum
Supplementary Table S5. Differentially expressed unigenes in S. nigrum
Supplementary Table S6. Differentially expressed transcription factor genes in S. nigrum
Supplementary Table S7. Chloroplast coding genes of various species used for the phylogenetic tree.
Supplementary Table S8. Hierarchical orthologous groups between S. nigrum and S. lycopersicum.
Supplementary Table S9. Expressed genes in S. lycopersicum
Supplementary Table S10. Transcription factors regulating carotenoid biosynthetic genes in S. lycopersicum and S. nigrum.
Supplementary Table S11. Transcription factors regulating flavonoid biosynthetic genes in S. lycopersicum and S. nigrum.
Supplementary Table S12. Primer sequences used for this study.

## Sheet: Table S1
Supplementary Table S1. RNA-seq results of S. nigrum
Sample	# Raw reads	# Clean reads	Total yield of clean reads (bp)	GC (%)	Q30 (%)
L1	63650300	63282648	6373717674	42	98
L2	57650298	57316476	5772742851	42	98
L3	67352022	66330108	6642757498	43	98.8
SA1	58171868	57431538	5759812345	43	98.9
SA2	64646112	64318610	6448479077	43	95.8
SA3	58646112	58315570	5848270141	43	95.8
BF1	60468718	60023146	6036312921	43	98.3
BF2	63857170	63131774	6349068556	43	98.2
BF3	96642162	95949468	9646861610	43	99

## Sheet: Table S2
Supplementary Table S2. Assembly results of the unigenes of S. nigrum
Type	Unigenes
Total number	47470
Maximum length (bp)	15300
Minimum length (bp)	300
Average length (bp)	767
Median length (bp)	549
N50 (bp)	957
N base (bp)	0
GC ratio (%)	42
Total base (bp)	36399972

## Sheet: Table S3
Supplementary Table S3. Comprehensive information of the unigenes of S. nigrum
Snig ID	Nucleotide length (bp)	Amino acid length (aa)	Functional database					Normalized expression (TPM)
			Araport11	TrEMBL	Swiss-Prot	GO	KEGG	L1	L2	L3	SA1	SA2	SA3	BF1	BF2	BF3
Snig100000_c0_g1_i1	336	109	-	-	-	-	-	0.64	0.35	0	0	0	0	0	0	0
Snig100046_c0_g1_i1	348	113	-	-	-	-	-	0	0	0	0	0.41	0	0	0.84	0.54
Snig100061_c0_g1_i1	306	99	-	-	-	-	-	0	0	0	0	0	1.2	0	0	0
Snig10009_c0_g1_i1	429	140	-	tr|K4C5P3|K4C5P3_SOLLC	sp|Q9LYN3|PMTM_ARATH	-	-	0	0.24	0.7	0	0	0	0	0	0
Snig100092_c0_g1_i1	309	100	-	-	-	-	-	0	0	0	0.64	0.52	0.59	0	0	0
Snig100103_c0_g1_i1	324	105	-	-	-	-	-	0.34	0	0	0	0	0	0	0	0
Snig100105_c0_g1_i1	327	106	AT2G29940.1	-	sp|Q7PC88|AB31G_ARATH	GO:0016020	-	0.34	0.37	0	0	0	0	0	0	0
Snig100219_c0_g1_i1	309	100	-	-	-	-	-	0	0	0	0	0.52	0	0	0.53	0
Snig100232_c0_g1_i1	303	98	-	-	-	-	-	1.14	1.68	0.87	0	0	0	0	0	0
Snig10025_c0_g1_i1	363	118	-	-	-	-	-	0	0	0	0.46	0	1.29	0	0	0.25
Snig100272_c0_g1_i1	306	99	-	-	-	-	-	0	0	0	0	0	0	2.28	0	0.35
Snig100290_c0_g1_i1	315	102	AT5G51160.1	-	-	-	-	0	0	0	1.23	0	0	0	0	0
Snig100293_c0_g1_i1	480	157	-	-	-	-	-	0.18	0.61	0.79	0	0	0	0	0	0
Snig100312_c0_g1_i1	315	102	AT4G10320.1	-	sp|F4JLM5|SYIC_ARATH	GO:0000166,GO:0004812,GO:0005524,GO:0006418	K01870	0	0.4	1.23	0	0	0	0	0	0
Snig10036_c0_g1_i1	357	116	AT4G30420.1	-	sp|Q9M0B8|WTR37_ARATH	-	-	0	0	0	0	0	0	3.74	1.19	1.53
Snig100384_c0_g1_i1	363	118	AT1G09890.1	-	-	-	K18195	0	0	0	0.46	0	0	0.4	0.38	0
Snig100396_c0_g1_i1	330	107	-	-	-	GO:0005576	-	0.66	0.37	0.37	0	0	0	0	0	0
Snig10040_c0_g1_i1	459	150	AT1G15130.1	tr|A0A251RUK4|A0A251RUK4_HELAN	sp|F4HXZ1|BRO1_ARATH	GO:0005515	-	0.98	0.65	0.21	0	0	0	0	0	0
Snig100417_c0_g1_i1	321	104	-	-	-	GO:0015293,GO:0016021	-	0.34	0	0.39	0	0	0	0	0	0
Snig100525_c0_g1_i1	315	102	-	-	-	-	-	0	0.4	0.41	0	0	0	0	0	0
Snig100574_c0_g1_i1	351	114	AT1G56410.1	-	sp|Q9C7X7|HSP7N_ARATH	-	K03283	0	0	0	0.99	1.63	0	0	0	0
Snig100583_c0_g1_i1	372	121	AT3G54170.1	-	sp|Q9ZSZ8|FIP37_ARATH	GO:0005634,GO:0080009	K22824	0.27	0	0.6	0	0	0	0	0	0
Snig100605_c0_g1_i1	354	115	-	-	-	-	-	0.59	1.62	0.98	0	0	0	0	0	0
Snig100617_c0_g1_i1	402	131	-	-	-	-	-	0.24	0.26	0.26	0	0	0	0	0	0
Snig100618_c0_g1_i1	324	105	-	-	-	-	-	0.34	0	0	0	0	0	0	0	0
Snig100707_c0_g1_i1	330	107	AT5G47240.2	-	sp|Q8L7W2|NUDT8_ARATH	GO:0016787	-	0	0	0	0	0	0	0	1.39	0.3
Snig10077_c0_g1_i1	891	294	AT4G10960.1	tr|M1VE42|M1VE42_CYAM1	sp|Q9SN58|UGE5_ARATH	-	K01784	0.66	0.27	0.34	0	0	0	0	0	0
Snig100815_c0_g1_i1	363	118	-	-	-	GO:0016758	-	0.28	0	0.31	0	0	0	0	0	0
Snig10092_c0_g1_i1	321	104	-	-	-	-	-	0.34	0.76	0.77	0	0	0	0	0	0
Snig10101_c0_g1_i1	696	229	AT1G76210.1	tr|M1AM42|M1AM42_SOLTU	-	-	-	1.67	2.21	1.28	0	0	0	0	0	0
Snig10130_c0_g1_i1	528	173	-	-	-	-	-	0.8	0.18	0	0	0	0	0	0	0
Snig10143_c0_g1_i1	840	277	AT5G06000.1	tr|F6HL74|F6HL74_VITVI	-	GO:0003676	K03248	0.97	0.88	1.47	0	0	0	0	0	0
Snig10153_c0_g1_i1	378	123	-	-	-	-	-	0	0	0	0	0	0	0.37	1.43	0.92
Snig10205_c0_g1_i1	309	100	-	-	-	-	-	0.37	0.41	0.43	0	0	0	0	0	0
Snig10207_c0_g1_i1	450	147	-	tr|A0A1J6IES6|A0A1J6IES6_NICAT	-	-	-	0	0	0	0	0.8	0.3	0	0	0
Snig10255_c0_g1_i1	516	169	AT1G05120.1	tr|A0A3Q7HED3|A0A3Q7HED3_SOLLC	sp|Q9FNI6|SM3L2_ARATH	-	K15083	0	0	0	0	0.87	0.24	0	0	0
Snig10256_c0_g1_i1	315	102	-	-	-	-	-	0	0	2.41	0	0	0	0	0	0
Snig10276_c0_g1_i1	381	124	-	-	-	-	-	0	0.29	0.29	0	0	0	0	0	0
Snig10281_c0_g1_i1	1326	439	AT4G14368.2	tr|A0A3Q7FEY7|A0A3Q7FEY7_SOLLC	sp|Q947D2|PRAF1_ARATH	-	-	0	0	0	0.77	0.73	0.82	0	0	0.04
Snig10297_c0_g1_i1	354	115	-	-	-	-	-	0	0	0	0	0	0.44	0	0	0
Snig10303_c0_g1_i1	762	251	-	-	-	-	-	0.1	0.33	0	0	0	0.14	0.39	0.12	0.08
Snig1031_c0_g1_i1	741	244	AT3G47110.1	tr|A0A3Q7FQX7|A0A3Q7FQX7_SOLLC	sp|Q9SD62|Y3471_ARATH	-	-	0	0.11	0	0	0.13	0.3	0.54	0.51	0.67
Snig10335_c0_g1_i1	408	133	-	-	-	GO:0016491,GO:0046872,GO:0055114	-	0.46	0.51	1.01	0	0	0	0	0	0
Snig10363_c0_g1_i2	771	254	AT5G48050.1	tr|A0A1R3IAV5|A0A1R3IAV5_COCAP	-	-	-	0	0	0	0.59	0.51	0.85	0.13	0.24	0.32
Snig10366_c0_g1_i1	711	234	AT1G53750.1	tr|A0A453R0J5|A0A453R0J5_AEGTS	sp|P0DKJ9|PRS7A_ORYSJ	GO:0005524	K03061	0.22	0.72	0.68	0	0	0	0	0	0
Snig10416_c0_g1_i1	552	181	AT5G62310.1	tr|A0A3Q7FL08|A0A3Q7FL08_SOLLC	sp|Q9LE81|IRE_ARATH	GO:0004672,GO:0005524,GO:0006468	-	0.15	0	0	0	0	0	0	1.74	0.12
Snig10437_c0_g1_i1	498	163	AT3G46730.1	tr|M1CCL8|M1CCL8_SOLTU	sp|Q9STE7|R13L3_ARATH	GO:0043531	-	0	0	0	0	0.46	1.03	0.47	0.45	0.73
Snig10440_c0_g1_i1	309	100	AT1G04540.1	-	-	-	-	0	0	0	0	0	0	0.55	0	0
Snig1045_c0_g1_i1	312	101	-	-	-	-	-	1.1	0	0.42	0	0	0	0	0	0
Snig10469_c0_g1_i1	321	104	-	-	-	-	-	0.7	0	0.79	0	0	0	0	0	0
Snig10476_c0_g1_i1	405	132	AT4G23160.3	tr|A0A3Q7IVH7|A0A3Q7IVH7_SOLLC	sp|P92519|M810_ARATH	-	-	0	0	0	1.14	0.95	0.71	0	2.21	0.81
Snig10476_c1_g1_i1	429	140	AT4G23160.3	tr|A0A3Q7GHF5|A0A3Q7GHF5_SOLLC	sp|P92519|M810_ARATH	-	-	0	0	0	0.34	0.29	0.32	0	0	0
Snig10514_c0_g1_i1	321	104	-	-	-	-	-	0	0	0.79	0	0	0	0	0	0
Snig10515_c0_g1_i1	510	167	-	tr|M1CC42|M1CC42_SOLTU	-	-	-	0	0	0	0	0.66	0	0.45	0.43	0.98
Snig10535_c0_g1_i1	540	177	AT1G28700.1	tr|A0A3Q7FNZ4|A0A3Q7FNZ4_SOLLC	sp|Q3E6Y3|Y1869_ARATH	-	-	0	0	0	0	0	0	1.88	1.79	1.03
Snig10544_c0_g1_i1	390	127	-	-	-	GO:0003735,GO:0005840,GO:0006412,GO:0019843	-	0.5	0.28	0.55	0	0	0	0	0	0
Snig10554_c0_g1_i1	414	135	AT4G28390.2	tr|A0A1J6I2A1|A0A1J6I2A1_NICAT	sp|O49447|ADT3_ARATH	-	K05863	0	0	0	0.37	0	0	1.59	0.61	1.37
Snig10576_c0_g1_i1	315	102	-	-	-	-	-	0	0	0	0	0	0	0	1.03	0
Snig10584_c0_g2_i1	354	115	-	-	-	-	-	0.29	0.65	0	0	0	0	0	0	0
Snig10602_c0_g1_i1	300	97	-	-	-	-	-	0	0.86	0	0	0	0	0	0	0
Snig10617_c0_g1_i1	372	121	-	-	-	-	-	0.27	0.59	0.29	0	0	0	0	0	0
Snig10657_c0_g1_i1	360	117	AT5G62300.2	-	sp|P35686|RS20_ORYSJ	-	K02969	3.95	4.98	14.37	0	0	0	0	0	0
Snig10659_c0_g1_i1	744	245	AT4G12400.2	tr|A0A251SWF0|A0A251SWF0_HELAN	sp|Q9STH1|HSOP3_ARATH	GO:0005515	K09553	1.54	0.45	1.5	0	0	0	0	0	0
Snig10693_c0_g1_i1	447	146	AT3G16360.2	tr|M1CYF8|M1CYF8_SOLTU	sp|Q0DK78|PHP2_ORYSJ	GO:0000160	K14490	0.61	0.89	0	0	0	0	0	0	0
Snig1073_c0_g1_i1	525	172	AT5G19730.1	tr|A0A0D2RSV5|A0A0D2RSV5_GOSRA	sp|Q8VYZ3|PME53_ARATH	GO:0005618,GO:0030599,GO:0042545	K01051	0.64	0.53	0	0	0	0	0	0	0
Snig10739_c0_g1_i1	501	164	AT1G43760.1	tr|M1C6A1|M1C6A1_SOLTU	-	-	-	0	0.38	0	0	0.45	1.02	0.23	0.22	0.29
Snig10761_c0_g1_i1	447	146	AT1G49720.2	tr|M1A6S2|M1A6S2_SOLTU	sp|Q9M7Q5|AI5L4_ARATH	-	K14432	0.61	0.23	2.64	0	0	0	0	0	0
Snig10768_c0_g1_i1	639	210	-	-	-	-	-	0.12	0.55	1.31	0	0	0	0	0	0
Snig10769_c0_g1_i1	315	102	AT4G14320.1	-	sp|O23290|RL36A_ARATH	GO:0003735,GO:0005622,GO:0005840,GO:0006412	K02929	3.9	5.87	12.86	0	0	0	0	0	0
Snig10787_c0_g1_i1	402	131	-	tr|M1D6I9|M1D6I9_SOLTU	-	-	-	0	0	0.26	0	0.32	0	0.33	0.32	0.21
Snig10808_c0_g1_i1	354	115	-	-	-	-	-	0.29	0.65	0	0	0	0	0	0	0
Snig10830_c0_g1_i1	786	259	AT4G13170.1	tr|A0A1S3TRY8|A0A1S3TRY8_VIGRR	sp|Q9SVR0|R13A3_ARATH	GO:0003735,GO:0005840,GO:0006412	K02872	4.03	4.44	9.79	0	0	0	0	0	0
Snig10839_c0_g1_i1	306	99	-	-	-	-	-	0	0	0	0	0	0.6	0	0	0
Snig1085_c0_g1_i1	1338	443	AT5G14590.1	tr|A0A251TUX6|A0A251TUX6_HELAN	sp|Q8LPJ5|ICDHP_ARATH	GO:0016616,GO:0055114	K00031	0.98	0.63	1.06	0	0	0	0	0	0
Snig10872_c0_g1_i1	345	112	-	-	-	-	K20222	0	0	0	0.51	1.68	0.95	0	0	0
Snig10873_c0_g1_i1	387	126	AT5G51720.1	-	sp|Q9FLI7|NEET_ARATH	GO:0043231,GO:0051537	K23882	0.25	0.28	1.38	0	0	0	0	0	0
Snig10914_c0_g1_i1	459	150	-	-	-	GO:0004129,GO:0005743,GO:0005751	-	3.3	3.22	3.76	0	0	0	0	0	0
Snig10916_c0_g1_i1	357	116	AT4G39200.2	-	sp|Q8GYL5|RS253_ARATH	-	K02975	6.86	9.15	11.41	0	0	0	0	0	0
Snig1093_c0_g1_i1	669	220	-	tr|A0A3Q7GGV7|A0A3Q7GGV7_SOLLC	-	-	-	0	0	0	0.54	0	0	0.62	0.59	0.29
Snig1094_c0_g1_i1	306	99	-	-	-	-	-	0	0	0	0	0.52	0.59	0.56	1.07	1.03
Snig10957_c0_g1_i1	351	114	-	-	-	-	-	0	0	0.33	0	0	0	0	0	0
Snig10959_c0_g1_i1	420	137	AT1G01140.1	tr|A0A3Q7GL89|A0A3Q7GL89_SOLLC	sp|Q9MAM1|CIPK9_ARATH	GO:0007165	-	0.22	0.25	0.24	0	0	0	0	0	0
Snig10974_c0_g1_i1	357	116	-	-	-	-	-	0	0	0.64	0	0.39	0	0	0	0
Snig10988_c0_g1_i1	345	112	-	-	-	-	-	0	0	0	0	0.42	0.47	0	0.42	0
Snig11001_c0_g1_i1	474	155	AT3G43860.2	tr|M1BTX6|M1BTX6_SOLTU	sp|Q8VYG3|GUN16_ARATH	GO:0004553,GO:0005975	K01179	0	0	0	0	0	0	0.51	0.97	0.94
Snig1103_c0_g1_i1	369	120	-	-	-	-	-	0	0	0	3.1	2.57	1.65	0	0	0
Snig11035_c0_g1_i1	495	162	-	tr|A0A1J6L0P7|A0A1J6L0P7_NICAT	-	-	-	1.22	1.16	0.37	0	0	0	0	0	0
Snig11038_c0_g1_i1	558	183	-	-	-	GO:0004252,GO:0006508	-	0.44	0.33	0.63	0	0	0	0	0	0
Snig11040_c0_g1_i1	318	103	-	-	-	-	-	0.71	0.39	0.8	0	0	0	0	0	0
Snig11083_c0_g1_i2	306	99	-	-	-	-	-	0.38	0	0	0	0	0	0.57	0	0
Snig11085_c0_g1_i1	309	100	-	-	-	-	-	0.37	0	0.42	0	0	0	0	0	0
Snig11089_c0_g1_i1	444	145	AT2G01050.1	tr|A0A1J6JG07|A0A1J6JG07_NICAT	-	-	-	0	0	0	0	0.81	1.83	4.47	2.94	4.14
Snig11129_c0_g1_i1	444	145	-	-	-	-	-	0.62	0.45	0	0	0	0	0	0	0
Snig11137_c0_g1_i1	318	103	-	-	-	-	-	0	0	0	0	0.48	0	0	0	0
Snig11152_c0_g1_i1	534	175	-	-	-	GO:0003735,GO:0005622,GO:0005840,GO:0006412	-	0.79	0.17	1.01	0	0	0	0	0	0
Snig11166_c0_g1_i1	381	124	-	-	-	-	-	1.29	0.57	1.13	0	0	0	0	0	0
Snig1117_c0_g1_i1	765	252	AT1G68090.1	tr|D8R2M8|D8R2M8_SELML	sp|Q9C9X3|ANXD5_ARATH	GO:0005509,GO:0005544	K17098	0.99	0.44	0.72	0	0	0	0	0	0
Snig11174_c0_g1_i1	306	99	-	-	-	-	-	0	0	0	0.64	1.04	1.76	0	0	0
Snig11205_c0_g1_i1	336	109	AT4G35790.3	-	sp|Q9C5Y0|PLDD1_ARATH	-	K01115	0	0	0	0	0.88	0	0	0	0
Snig1122_c0_g1_i1	1293	428	AT3G26040.1	tr|A0A3Q7HJ18|A0A3Q7HJ18_SOLLC	sp|K4D9Y4|ASAT3_SOLLC	GO:0016747	K13065	0	0	0	17.23	8.37	9.18	0	0	0
Snig11226_c0_g2_i1	471	154	-	-	-	GO:0008053	-	0.38	0.42	0.61	0	0	0	0	0	0
Snig11229_c0_g1_i1	741	244	AT3G14360.1	tr|M1CTF4|M1CTF4_SOLTU	-	-	-	0	0	0	0	0	0	2.29	0.9	1.09
Snig11249_c0_g1_i1	402	131	-	-	-	-	-	0.48	1.06	0.52	0	0	0	0	0	0
Snig11280_c0_g1_i1	312	101	AT3G61230.1	-	sp|Q500W4|PLI2C_ARATH	-	K09377	0	0	0	0	0	0	1.09	0.52	1.34
Snig11307_c0_g1_i1	318	103	-	-	-	-	-	0	0.38	0	0.59	0	0.54	0.52	1.48	0
Snig11313_c0_g1_i1	444	145	-	-	-	-	-	0	0.23	0.44	0	0	0	0	0	0
Snig11352_c0_g1_i1	600	197	-	tr|A0A314KV80|A0A314KV80_NICAT	-	GO:0043531	-	0	0	0	0	0.53	0.4	0	0	0
Snig11363_c0_g1_i1	621	204	-	-	-	-	-	0.65	0.43	0.27	0	0	0	0	0	0
Snig11393_c0_g1_i1	390	127	-	-	-	-	-	0.25	1.39	0	0	0	0	0	0	0
Snig11407_c0_g1_i1	312	101	AT1G26830.1	-	sp|Q9ZVH4|CUL3A_ARATH	GO:0006511,GO:0031625	-	0.37	0	0.42	0	0	0	0	0	0
Snig11415_c0_g1_i2	306	99	-	-	-	-	-	4.19	1.68	3.04	0	0	0	0	0	0
Snig11424_c0_g1_i1	309	100	-	-	-	-	-	1.1	0	0.42	0	0	0	0	0	0
Snig1143_c0_g1_i2	675	222	AT2G44380.1	tr|A0A3Q7J9B4|A0A3Q7J9B4_SOLLC	-	-	-	0	0	0	0.88	1.94	2.02	0	0	0
Snig11431_c0_g1_i1	417	136	-	tr|M1D298|M1D298_SOLTU	-	-	-	0	0	0	0	0.6	0.68	0	0	0
Snig11439_c0_g1_i1	330	107	-	-	-	-	-	0	0	0	0.56	0	0	0.49	0.93	0
Snig11486_c0_g1_i1	525	172	-	-	-	-	-	0	0	0	0.25	0	0.24	0.43	0.21	0.4
Snig11487_c0_g1_i2	318	103	-	-	-	-	-	0	0	0	0	0.97	0	1.55	0.99	0
Snig1151_c0_g1_i1	357	116	AT4G35280.1	-	sp|O65499|ZAT3_ARATH	-	-	0	0	0	0.48	0	0	1.66	1.19	0.51
Snig11524_c0_g1_i1	351	114	-	-	-	-	-	0	0	0	0	0.41	1.38	0	0.41	0
Snig11526_c0_g1_i1	2490	827	AT4G21580.2	tr|A4RT44|A4RT44_OSTLU	-	GO:0009058,GO:0016788,GO:0055114	-	1	0.96	1.32	0	0	0	0	0	0
Snig11527_c0_g1_i1	357	116	-	-	-	-	-	0.29	0	0	0	0	0	2.04	0	0
Snig1158_c0_g1_i1	354	115	-	-	-	-	-	0	0.32	0	0	0	0	0	0	0
Snig11580_c0_g1_i1	360	117	-	-	-	-	-	0	0	1.25	0	0	0	0	0	0
Snig11583_c0_g1_i1	630	207	AT2G43280.1	tr|A0A314KH96|A0A314KH96_NICAT	sp|Q9SZL8|FRS5_ARATH	-	-	0	0	0	1.54	2.78	2.03	4.32	4.29	4.23
Snig11588_c0_g1_i1	309	100	AT3G62950.1	-	sp|Q9LYC6|GRC11_ARATH	GO:0009055,GO:0015035,GO:0045454	K03676	0.73	1.22	0.84	0	0	0	0	0	0
Snig11610_c0_g1_i2	624	205	-	tr|M1AK30|M1AK30_SOLTU	-	-	-	1.15	0.85	0.81	0	0.33	0.37	0	0	0
Snig11616_c0_g1_i1	360	117	-	-	-	GO:0005743,GO:0008137,GO:0042773	-	1.41	0.93	2.19	0	0	0	0	0	0
Snig11651_c0_g1_i1	963	318	AT3G05530.1	tr|A0A251V5D4|A0A251V5D4_HELAN	sp|P46465|PRS6A_ORYSJ	GO:0005524	K03065	0.75	0.58	1.79	0	0	0	0	0	0
Snig11652_c0_g1_i1	306	99	-	-	-	-	-	0.37	0.41	0	0	0	0	0	0	0
Snig11664_c0_g1_i2	855	282	AT4G36020.2	tr|A0A287FYS6|A0A287FYS6_HORVV	sp|O65639|CSP1_ARATH	GO:0003677,GO:0006355	-	6.32	4.49	12.69	0	0	0	0	0	0
Snig1167_c0_g1_i1	303	98	-	-	-	-	-	1.14	0.42	0.43	0	0	0	0	0	0
Snig11675_c0_g1_i1	348	113	AT4G15800.1	-	sp|Q8L9P8|RLF33_ARATH	-	-	0	0	0	1.48	1.22	0.92	121.11	103.91	106.77
Snig11681_c0_g1_i1	312	101	-	-	-	-	K16277	0.73	0.81	0.42	0	0	0	0	0	0
Snig11698_c0_g1_i1	306	99	-	-	-	-	-	0	0	0	0	0	0	1.68	1.6	0
Snig11704_c0_g1_i1	534	175	-	tr|M1BV18|M1BV18_SOLTU	-	-	-	0	0	0	0	0	0	0.64	1.01	0.39
Snig11726_c0_g1_i1	408	133	-	tr|M1CH10|M1CH10_SOLTU	-	-	-	0	0	0	0	0.31	0.7	0.65	0	0
Snig11726_c0_g2_i1	345	112	AT3G22100.1	-	sp|Q9LRJ4|BH117_ARATH	-	-	0	0	0.34	0	0	0	0	0	0
Snig11729_c0_g1_i2	351	114	-	-	-	-	-	0	0	0	0	0	0	0	0.4	0.52
Snig11754_c0_g1_i1	423	138	-	-	-	-	-	1.09	0.73	0	0	0	0	0	0	0
Snig11757_c0_g1_i1	471	154	AT4G23160.3	tr|A0A3Q7HB93|A0A3Q7HB93_SOLLC	sp|P92519|M810_ARATH	-	-	0	0	0	0	0.25	0	0.26	0.25	0.32
Snig11782_c0_g1_i2	312	101	-	-	-	-	-	0	0	0	0	0	0	0	1.57	0
Snig1179_c0_g1_i1	600	197	AT1G15520.2	tr|M1BMF9|M1BMF9_SOLTU	sp|Q9M9E1|AB40G_ARATH	GO:0005524,GO:0016887	-	0.54	0.3	0.72	0	0	0	0	0	0
Snig11794_c0_g1_i1	870	287	AT5G43940.1	tr|M1UWT1|M1UWT1_CYAM1	sp|Q96533|ADHX_ARATH	GO:0055114	K00121	0.26	0.47	0.62	0	0	0	0	0	0
Snig11807_c0_g1_i1	753	248	AT5G62040.1	tr|A0A0L9TD91|A0A0L9TD91_PHAAN	sp|Q93WI9|HD3A_ORYSJ	-	-	0.71	1	0.32	0	0	0	0	0	0
Snig11816_c0_g1_i1	414	135	-	-	-	-	-	0.23	0.25	0.25	0	0	0	0	0	0
Snig11864_c0_g1_i1	411	134	-	tr|A0A1J6KT36|A0A1J6KT36_NICAT	-	-	-	0	0	0	1.85	0.62	0.35	0	0	0
Snig11892_c0_g1_i1	330	107	-	-	-	-	-	0.66	0	0	0.56	1.37	2.06	0	0	0
Snig11920_c0_g1_i1	423	138	AT2G21770.1	tr|M1AK99|M1AK99_SOLTU	sp|Q851L8|CESA5_ORYSJ	GO:0016020,GO:0016760,GO:0030244	K10999	0.44	0	0	0.71	0	0	0	0	0
Snig11923_c0_g1_i1	327	106	-	-	-	-	-	0.99	0	1.49	0	0	0	0	0	0
Snig11928_c0_g1_i1	492	161	-	-	-	GO:0003785,GO:0007015	-	1.76	1.75	2.45	0	0	0	0	0	0
Snig11951_c0_g1_i1	2178	723	-	-	-	GO:0006629	-	1.06	1.11	1.02	0	0	0	0	0	0
Snig11952_c0_g1_i1	624	205	-	tr|M1ASP8|M1ASP8_SOLTU	-	-	-	0.26	0.43	0	0	0.17	0.19	0	0	0
Snig11959_c0_g1_i2	390	127	-	-	-	GO:0046983	-	0.25	0.28	0	0	0	0	0	0	0
Snig1196_c0_g1_i1	408	133	-	-	-	-	-	0.47	0.26	0.77	0	0	0	0	0	0
Snig11961_c0_g1_i1	711	234	AT5G60900.1	tr|M1BKU6|M1BKU6_SOLTU	sp|Q7FAZ3|LERK1_ORYSJ	GO:0004672,GO:0005524,GO:0006468	-	2.49	1.68	2.27	0	0	0	0	0	0
Snig11987_c0_g1_i1	306	99	AT4G24130.1	-	-	-	-	0	0	0	0.64	1.57	0.59	0	0	0
Snig11991_c0_g1_i1	417	136	-	-	-	-	-	1.13	0.25	0	0	0	0	0	0	0
Snig12012_c0_g1_i1	336	109	-	-	-	-	-	0	0	0	1.06	1.3	1.47	0	0	0
Snig12016_c0_g1_i1	696	229	AT3G24255.5	tr|A0A1R3IEA1|A0A1R3IEA1_COCAP	sp|P92555|M1250_ARATH	-	-	0	0	0	0	0.14	0.16	1.16	0.14	0.72
Snig12052_c0_g1_i1	402	131	AT5G50890.1	tr|M1AF21|M1AF21_SOLTU	-	-	-	0	0	0	0	0.63	0	0	0	0
Snig12059_c0_g1_i1	450	147	AT3G52660.3	tr|A0A2R6XES6|A0A2R6XES6_MARPO	sp|Q9ASP6|HNRPQ_ARATH	GO:0003676	-	0.81	0.22	0.87	0	0	0	0	0	0
Snig1206_c0_g1_i1	660	217	-	tr|A0A3Q7EYH1|A0A3Q7EYH1_SOLLC	-	-	-	0	0	0	0.36	0.46	0	13.11	14.03	14.62
Snig12075_c0_g1_i1	369	120	-	-	-	-	-	0	0.3	0.61	0	0	0	0	0	0
Snig12082_c0_g1_i2	771	254	AT1G65480.1	tr|C5YTY5|C5YTY5_SORBI	sp|Q656A5|MFT1_ORYSJ	-	K16223	1.67	0.98	0.31	0	0	0	0	0	0
Snig12112_c0_g1_i1	432	141	AT3G23270.2	tr|M1B1M6|M1B1M6_SOLTU	sp|Q947D2|PRAF1_ARATH	-	-	0	0	0	0	0.29	1.28	0	0	0
Snig12113_c0_g1_i1	378	123	-	-	-	-	-	0	0.29	0	2.15	0.71	2.41	0	0.36	0.46
Snig1214_c0_g1_i1	711	234	AT4G20520.1	tr|A0A2K3M0G7|A0A2K3M0G7_TRIPR	sp|P92555|M1250_ARATH	-	-	0	0	0	1.15	0.28	0.16	0	0	0.09
Snig1215_c0_g1_i1	1020	337	AT5G50260.1	tr|F6H4Z3|F6H4Z3_VITVI	sp|Q9FGR9|CEP1_ARATH	GO:0006508,GO:0008234	-	1.41	1.17	1.38	0	0	0	0	0	0
Snig12156_c0_g1_i1	1548	513	AT3G26730.4	tr|A0A0E0K0C5|A0A0E0K0C5_ORYPU	-	GO:0046872	-	0.53	0.49	0.45	0	0	0	0	0	0
Snig12165_c0_g1_i1	432	141	AT4G14368.4	tr|M1B1M6|M1B1M6_SOLTU	sp|Q947D2|PRAF1_ARATH	GO:0046872	-	0	0	0	0	0.57	2.25	0	0	0
Snig1222_c0_g1_i1	663	218	AT2G20420.1	tr|R7QIX1|R7QIX1_CHOCR	sp|Q6K9N6|SUCB_ORYSJ	-	-	1.79	1.45	0.88	0	0	0	0	0	0
Snig1222_c0_g2_i1	705	232	AT2G20420.1	tr|R7QIX1|R7QIX1_CHOCR	sp|Q6K9N6|SUCB_ORYSJ	GO:0003824	K01900	0.77	1.33	1.15	0	0	0	0	0	0
Snig12231_c0_g1_i1	675	222	AT5G62280.1	tr|M1C409|M1C409_SOLTU	-	-	-	0.81	0.64	2.19	0	0	0	0	0	0
Snig12246_c0_g1_i1	516	169	AT2G23540.1	tr|A0A3Q7FXX5|A0A3Q7FXX5_SOLLC	sp|O80470|GDL38_ARATH	GO:0016788	-	0.66	0.36	0.53	0.26	0.22	0.24	0	0	0
Snig1225_c0_g1_i1	1020	337	AT1G20630.1	tr|A0A2R6WPP1|A0A2R6WPP1_MARPO	sp|Q96528|CATA1_ARATH	GO:0004096,GO:0020037,GO:0055114	K03781	0.77	0.78	1.09	0	0	0	0	0	0
Snig1225_c0_g2_i1	336	109	AT1G20630.1	-	sp|Q10S82|CATA3_ORYSJ	GO:0004096,GO:0020037,GO:0055114	K03781	1.29	0.35	1.08	0	0	0	0	0	0
Snig12277_c0_g1_i1	306	99	-	-	-	-	-	0	0	0	0	0.52	0	0	0	0
Snig1228_c0_g1_i1	360	117	-	-	-	-	-	0	0	0	0	0	0	0.4	1.54	0
Snig12300_c0_g1_i2	321	104	-	-	-	-	-	1.05	0	0.39	0	0	0	0	0	0
Snig12312_c0_g1_i1	558	183	AT3G25800.2	tr|A0A287R7A7|A0A287R7A7_HORVV	sp|Q38950|2AAB_ARATH	GO:0005515	K03456	0.3	0.49	0.79	0	0	0	0	0	0
Snig12343_c0_g1_i1	555	182	AT3G58000.1	tr|M1C6S1|M1C6S1_SOLTU	sp|Q9M2P8|VQ25_ARATH	-	-	0	0	0	0	3.12	1.75	0	0	0
Snig12359_c0_g1_i1	498	163	-	tr|M1AXL8|M1AXL8_SOLTU	-	-	-	0	0	0	0.54	0.23	1.29	0.47	0.45	0.29
Snig12369_c0_g1_i1	435	142	-	-	-	-	-	0	0	0.92	0	0	0	0	0	0
Snig12378_c0_g1_i1	495	162	AT4G15130.1	tr|M0RPV2|M0RPV2_MUSAM	sp|Q9ZV56|CCT1_ARATH	GO:0003824,GO:0009058	K00968	0	0.58	0.56	0	0	0	0	0	0
Snig12385_c0_g1_i1	345	112	-	-	-	-	-	0.31	0.34	1.72	0	0	0	0	0	0
Snig12433_c0_g1_i1	318	103	AT5G26830.1	-	sp|O04630|SYTM1_ARATH	-	K01868	0.35	0	0	0	0	0	0	0	0
Snig12436_c0_g1_i2	843	278	AT5G15260.2	tr|A0A1J6IW66|A0A1J6IW66_NICAT	sp|P0C8Q9|Y5902_ARATH	-	-	11.36	10.6	10.07	0	0	0	0	0	0
Snig12449_c0_g1_i1	336	109	-	-	-	-	-	0	0	0	0	0	0	3.28	2.69	1.72
Snig12459_c0_g1_i1	870	287	AT2G01050.1	tr|A0A3Q7IE72|A0A3Q7IE72_SOLLC	-	-	-	0.09	0	0	0.76	1.09	0.49	1.21	0.31	0.41
Snig1246_c0_g1_i1	339	110	-	-	-	-	-	0	0.34	0	0.52	0	0	0	0	0
Snig1247_c0_g1_i1	588	193	AT5G46020.1	tr|A0A078JJP8|A0A078JJP8_BRANA	-	-	-	0.55	0.46	1.46	0	0	0	0	0	0
Snig12470_c0_g1_i1	324	105	-	-	-	-	-	2.36	0.37	0.38	0	0	0	0	0	0
Snig1248_c0_g1_i1	321	104	AT2G48140.1	-	-	-	-	1.05	0	0	0	0	0	0	0	0
Snig1250_c0_g1_i1	357	116	AT3G06480.2	-	sp|Q9SQV1|RH40_ARATH	GO:0003676,GO:0005524	K12823	0	0	1.29	0	0	0	0	0	0
Snig12500_c0_g1_i1	414	135	AT1G21280.1	tr|A0A3Q7I258|A0A3Q7I258_SOLLC	-	-	-	0.46	1.01	1.24	0	0	0	0	0	0
Snig1251_c0_g1_i1	417	136	AT4G14300.2	tr|A0A175YQZ1|A0A175YQZ1_DAUCS	sp|Q8W034|RNP1_ARATH	GO:0003676	K14411	0.45	0	1.48	0	0	0	0	0	0
Snig12521_c0_g1_i1	645	212	AT4G13450.1	tr|A0A3Q7I7X2|A0A3Q7I7X2_SOLLC	-	-	-	0	0.27	0.65	0	0	0	1.78	0.62	0.4
Snig12522_c0_g1_i1	312	101	-	-	-	-	-	0	0	0	0	1	1.69	0	0	0
Snig12546_c0_g1_i1	567	186	AT3G57200.2	tr|B1N665|B1N665_SOLLC	sp|Q5XV99|GLYT7_ARATH	-	-	0.29	0.97	0.77	0	0	0	0	0	0.12
Snig12597_c0_g1_i1	306	99	AT1G78850.1	-	sp|Q9ZVA4|EP1L3_ARATH	-	-	0.76	0.84	0	0	0	0	0	0	0
Snig12606_c0_g1_i2	321	104	-	-	-	-	-	0	0	0	0	0.97	0.54	0	0	0
Snig12627_c0_g1_i1	480	157	-	tr|A0A072TWM8|A0A072TWM8_MEDTR	sp|Q9SU50|TRE1_ARATH	GO:0004555,GO:0005991	-	0.37	0.61	0.2	0	0	0	0	0	0
Snig12655_c0_g1_i2	807	266	AT3G07270.1	tr|R7Q492|R7Q492_CHOCR	sp|Q8VYU3|GCH1_SOLLC	-	K01495	1.02	1.23	1.45	0	0	0	0	0	0
Snig12656_c0_g1_i1	459	150	AT3G48930.1	tr|M2XRC2|M2XRC2_GALSU	sp|P16181|RS111_ARATH	GO:0003735,GO:0005622,GO:0005840,GO:0006412	K02949	3.3	3.86	7.73	0	0	0	0	0	0
Snig12659_c0_g1_i1	393	128	AT3G54840.2	-	sp|Q9CB01|RABF1_ARATH	GO:0003924,GO:0005525	K07874	0.25	0.27	1.09	0	0	0	0	0	0
Snig12673_c0_g1_i2	513	168	AT1G02260.2	tr|A0A3Q7FEL4|A0A3Q7FEL4_SOLLC	sp|Q10SY9|LSI2_ORYSJ	-	-	0.67	1.11	0.89	0	0	0	0	0	0
Snig12679_c0_g1_i1	336	109	-	-	-	-	-	0	0	0	1.08	0.44	1	0.94	0.9	0.29
Snig1270_c0_g1_i1	306	99	-	-	-	-	-	7.47	4.54	0	0	0	0	129.69	146.51	114.81
Snig12703_c0_g1_i1	342	111	AT1G76270.1	-	sp|Q949U4|OFT16_ARATH	-	-	0	0.34	0	0	0.43	0	0.45	0	0.55
Snig12714_c0_g1_i1	921	304	AT1G24510.1	tr|A0A0D2TW41|A0A0D2TW41_GOSRA	sp|O04450|TCPE_ARATH	GO:0005524	K09497	0.56	0.79	1.81	0	0	0	0	0	0
Snig12722_c0_g1_i2	339	110	AT5G28950.1	-	-	-	-	0.62	0.69	1.74	0	0	0	0	0	0
Snig12735_c0_g1_i1	1242	411	AT1G09640.1	tr|K3XX87|K3XX87_SETIT	sp|O04487|EF1G1_ARATH	GO:0003746,GO:0005515,GO:0006414	K03233	4.55	5.33	8.61	0	0	0	0	0	0
Snig12766_c0_g1_i1	330	107	-	-	-	-	-	0.33	0.73	0.37	0	0	0	0	0	0
Snig1277_c0_g1_i1	447	146	-	tr|M4CW55|M4CW55_BRARP	-	-	-	1.63	2.48	1.32	0	0	0	0	0	0
Snig12782_c0_g1_i1	495	162	AT3G62310.3	tr|A8JH75|A8JH75_CHLRE	sp|Q9LZQ9|DEAH2_ARATH	-	K12820	0.18	0.19	0.75	0	0	0	0	0	0
Snig12784_c0_g1_i1	474	155	-	-	-	-	-	0.19	0.21	0.6	0	0	0	0	0	0
Snig12784_c0_g2_i1	306	99	-	-	-	-	-	0.76	0	0.43	0	0	0	0	0	0
Snig12785_c0_g1_i2	549	180	-	-	-	-	-	0.45	0.17	0.64	0	0	0	0	0	0
Snig12801_c0_g1_i1	309	100	AT1G03020.1	-	sp|Q9SA68|GRXS1_ARATH	GO:0009055,GO:0015035,GO:0045454	K03676	33.4	25.52	43.87	0	0	0	0	0	0
Snig12805_c0_g1_i1	342	111	AT5G63450.1	-	sp|Q9FMV7|C94B1_ARATH	GO:0005506,GO:0016705,GO:0020037,GO:0055114	K20665	0	0	0	0	0	0.95	0	0	0
Snig12809_c0_g1_i1	375	122	-	-	-	GO:0003824	-	0.27	0.29	0.59	0	0	0	0	0	0
Snig12833_c0_g1_i2	831	274	-	-	-	GO:0005759	-	0.36	0.3	1.96	0	0	0	0	0	0
Snig12879_c0_g1_i1	378	123	AT1G04160.2	-	sp|F4I460|MYO8_ARATH	GO:0003774,GO:0005524,GO:0016459	K10357	0	0.29	0	2.15	1.07	1.2	0	0	0
Snig12885_c0_g1_i1	336	109	-	-	-	-	-	0	0	0	0	0.43	0	0.92	0	0
Snig129_c0_g1_i1	330	107	-	-	-	-	-	1.33	0	0.37	0	0	0	0	0	0
Snig12900_c0_g1_i1	1035	342	-	tr|M2XER8|M2XER8_GALSU	-	GO:0003678,GO:0005524,GO:0006260	-	2.22	2.15	0	0	0	0	0	0	0
Snig12900_c0_g2_i1	396	129	-	-	-	-	-	3.18	1.89	0	0	0	0	0	0	0
Snig12907_c0_g1_i1	351	114	-	-	-	-	-	0.89	0.99	0.33	0	0	0	0	0	0
Snig12927_c0_g1_i1	309	100	-	-	-	-	-	0.75	0.82	0	0	0	0	0	0	0
Snig12942_c0_g1_i1	318	103	-	-	-	GO:0006351,GO:0043565	-	1.06	0.78	0.8	0	0	0	0	0	0
Snig12958_c0_g1_i1	396	129	-	tr|A0A1J6ISS7|A0A1J6ISS7_NICAT	-	GO:0003676,GO:0004523	-	0	0	0	0	1.63	0.73	0	0	1.04
Snig12960_c0_g1_i1	873	288	AT5G40650.1	tr|M4EW23|M4EW23_BRARP	sp|Q8LB02|SDHB2_ARATH	GO:0009055,GO:0051536	K00235	1.35	1.12	1.32	0	0	0	0	0	0
Snig12978_c0_g1_i2	318	103	-	-	-	-	-	0	0	0	0	0	0	0.53	1.51	0.64
Snig12980_c0_g1_i1	438	143	-	tr|A0A1R3HZB8|A0A1R3HZB8_COCAP	-	GO:0015074	-	0.21	0.23	0.67	0	0	0	0	0	0
Snig12989_c0_g1_i1	342	111	-	-	-	-	-	0.31	0	0	0	0	0	0	0	0
Snig13010_c0_g1_i1	339	110	-	-	-	-	-	0	0	0	0	0	0.98	0.46	0.44	0.28
Snig13027_c0_g1_i1	324	105	-	-	-	-	-	0.34	0.38	0.77	0	0	0	0	0	0
Snig13038_c0_g1_i1	312	101	AT4G23160.3	-	-	-	-	0	0	0	0	0.51	0	0	0	0
Snig13048_c0_g1_i1	477	156	-	-	-	-	-	0.55	0	0	0	0	0	0	0	0
Snig13103_c0_g1_i1	501	164	AT1G09950.1	tr|A0A3Q7G895|A0A3Q7G895_SOLLC	sp|O04515|RAS1_ARATH	GO:0006351,GO:0043565	-	0.69	1.89	1.47	0	0	0	0	0	0
Snig13135_c0_g2_i1	339	110	AT1G12740.3	-	sp|Q7XU38|C87A3_ORYSJ	GO:0005506,GO:0016705,GO:0020037,GO:0055114	-	0	0	0	1.06	0.43	0.49	0	0	0
Snig13141_c0_g1_i1	318	103	-	-	-	-	-	0	0	0	0	0	0	1.58	0.5	0
Snig13156_c0_g1_i1	645	212	-	-	-	-	-	0.61	0.68	0	0	0	0	0	0	0
Snig1318_c0_g1_i1	522	171	AT3G29320.1	tr|A8IYK1|A8IYK1_CHLRE	sp|Q9LIB2|PHS1_ARATH	GO:0005975,GO:0008184	K00688	0	0	0	0	0.86	1.69	0	0	0
Snig13189_c0_g1_i1	711	234	-	-	-	-	-	0.43	0.96	0.34	0	0	0	0	0	0
Snig13201_c0_g1_i1	375	122	AT4G23030.1	-	sp|O82752|DTX49_ARATH	GO:0006855,GO:0015238,GO:0015297,GO:0016020,GO:0055085	K03327	0.27	0	0	0	0	0	0.38	0.36	0.23
Snig13205_c0_g1_i1	522	171	AT5G07200.1	tr|M1DKC5|M1DKC5_SOLTU	sp|Q39112|GAOX3_ARATH	GO:0016491,GO:0055114	-	0	0	0	0	0	0	0	0.42	0.4
Snig13209_c0_g1_i1	366	119	AT4G08620.1	-	sp|Q9SAY1|SUT11_ARATH	GO:0008272,GO:0015116,GO:0016021	K17470	0.28	0	0	0	0.38	0.42	0	0	0
Snig13216_c0_g1_i1	552	181	AT5G02500.2	tr|M1CSI7|M1CSI7_SOLTU	sp|Q9LHA8|MD37C_ARATH	-	K03283	0.15	0.33	1.29	0	0	0	0	0	0
Snig13216_c0_g2_i1	327	106	-	-	-	-	-	0.34	0	0.38	0	0	0	0	0	0
Snig13220_c0_g1_i2	393	128	-	-	-	-	-	0	0	0	0.8	1	0	0	0	0.21
Snig13225_c0_g2_i1	480	157	-	tr|M1DNA9|M1DNA9_SOLTU	-	-	-	0.18	0	0.99	0	0	0	0	0	0
Snig13246_c0_g1_i1	468	153	-	-	-	-	-	0.19	0.42	0	0	0	0	0	0	0
Snig13252_c0_g1_i1	327	106	-	-	-	-	-	0	0	0	0	1.86	1.05	0	0	0.61
Snig13260_c0_g1_i1	525	172	-	tr|A0A3Q7FIA2|A0A3Q7FIA2_SOLLC	-	-	-	0	0	0	0.5	0.63	0.95	0	0	0.13
Snig13273_c0_g1_i1	453	148	AT2G26990.1	tr|A0A453ERQ6|A0A453ERQ6_AEGTS	sp|Q8W207|CSN2_ARATH	-	K12176	1	0.44	0.86	0	0	0	0	0	0
Snig13273_c0_g2_i1	303	98	AT2G26990.1	-	sp|Q8W207|CSN2_ARATH	-	K12176	0.39	0.43	0	0	0	0	0	0	0
Snig13281_c0_g1_i1	342	111	AT3G26040.1	-	sp|Q9FI40|BAHD1_ARATH	GO:0016747	K13065	0	0	0	0	0	0	0.45	1.3	0
Snig13283_c0_g1_i1	315	102	AT3G55400.2	-	sp|Q9M2T9|SYMM_ARATH	GO:0000166,GO:0004812,GO:0005524,GO:0006418	K01874	0.72	0	2.05	0	0	0	0	0	0
Snig13285_c0_g1_i1	399	130	-	-	-	-	-	0.72	0.26	0.26	0	0	0	0	0	0
Snig13287_c0_g1_i1	354	115	-	-	-	-	-	0	0	0	0.48	1.18	0.44	0.42	0	0.26
Snig13295_c0_g1_i1	339	110	-	-	-	-	-	2.49	2.06	6.28	0	0	0	0	0	0
Snig13296_c0_g1_i1	387	126	-	-	-	-	-	0	0	0	0	0.34	0	0.36	0	0.44
Snig13299_c0_g1_i1	489	160	ATMG00810.1	tr|A0A1J6KQ13|A0A1J6KQ13_NICAT	sp|P92519|M810_ARATH	-	-	0	0	0	0	0.24	0.27	0	0.23	0
Snig13314_c0_g1_i1	399	130	AT1G23820.1	tr|M1DDV7|M1DDV7_SOLTU	sp|Q9SMB1|SPD1_ORYSJ	-	K05353	0	0	0	0	0	0	0.68	1.29	1.04
Snig13317_c0_g1_i1	387	126	-	-	-	-	-	0.5	0.55	0	0	0	0	0	0	0
Snig13348_c0_g1_i1	765	252	AT1G22170.2	tr|A0A2K3DWS5|A0A2K3DWS5_CHLRE	-	-	K01834	1.59	1.53	2.69	0	0	0	0	0	0
Snig13359_c0_g1_i1	300	97	-	-	-	-	-	0.78	0.43	1.33	0	0	0	0	0	0
Snig13362_c0_g1_i1	327	106	-	-	-	-	-	0.67	0	0	0	0	0	0	0	0
Snig13369_c0_g1_i1	327	106	-	-	-	-	-	1.01	0.37	0.76	0	0	0	0	0	0
Snig1338_c0_g1_i1	435	142	-	-	-	-	-	0.21	0.93	0.23	0	0	0	0	0	0
Snig13382_c0_g1_i1	327	106	AT3G60820.2	-	sp|P42742|PSB1_ARATH	GO:0004298,GO:0005839,GO:0051603	K02732	0.34	0	1.14	0	0	0	0	0	0
Snig13382_c0_g2_i1	315	102	AT3G60820.3	-	sp|O64464|PSB1_ORYSJ	GO:0004298,GO:0005839,GO:0051603	K02732	0.35	0.39	2.41	0	0	0	0	0	0
Snig134_c0_g1_i1	462	151	AT3G59530.3	tr|M1AUZ2|M1AUZ2_SOLTU	sp|Q9M1B4|SSL13_ARATH	-	-	0	0	0	1.83	0.51	0.29	0	0	0
Snig13408_c0_g1_i1	315	102	-	-	-	-	-	1.06	0.78	0.4	0	0	0	0	0	0
Snig13414_c0_g1_i1	306	99	-	-	-	-	-	0	0	0	0	0.52	0	0	0	0
Snig13449_c0_g1_i1	654	215	AT2G22590.1	tr|A0A1J6JMA6|A0A1J6JMA6_NICAT	sp|Q940V3|U91A1_ARATH	GO:0016758	-	0	0	0	0	0.16	0.71	0.64	0.91	0.39
Snig13450_c0_g1_i1	345	112	AT4G36020.2	-	sp|O65639|CSP1_ARATH	GO:0003677,GO:0006355	-	0	0	0	0	0.84	0	0	0	0
Snig13452_c0_g1_i1	411	134	-	tr|A0A314KNH2|A0A314KNH2_NICAT	-	-	-	0.46	0	0	0	0	0.35	0	0.31	0
Snig13453_c0_g1_i1	465	152	-	tr|M2Y3Y2|M2Y3Y2_GALSU	-	GO:0003676	-	0.58	0.42	0.21	0	0	0	0	0	0
Snig13465_c0_g1_i1	405	132	AT4G23160.3	tr|A0A0L9VCP9|A0A0L9VCP9_PHAAN	sp|P92519|M810_ARATH	-	-	0	0	0	0	0	0	0.99	2.52	0.61
Snig13476_c0_g1_i1	342	111	-	-	-	-	-	0.61	1.02	1.03	0	0	0	0	0	0
Snig13509_c0_g1_i1	408	133	-	-	-	-	-	1.16	0.51	1.01	0	0	0	0	0	0
Snig13510_c0_g1_i1	471	154	AT5G25530.2	tr|A0A0Q3R329|A0A0Q3R329_BRADI	sp|Q94AW8|DNAJ3_ARATH	-	K09510	0.37	0.21	0.4	0	0	0	0	0	0
Snig13513_c0_g1_i1	489	160	AT4G23160.3	tr|I1Q6H0|I1Q6H0_ORYGL	-	-	-	0.53	0.39	0	0	0	0	0	0	0
Snig13516_c0_g1_i1	306	99	-	-	-	-	-	0	0	0	0.66	0.53	0	0	0	0
Snig13519_c0_g1_i1	336	109	AT1G16610.4	-	sp|Q9SEE9|SR45_ARATH	GO:0003676	K14325	0.96	0.35	0.72	0	0	0	0	0	0
Snig13550_c0_g1_i1	345	112	-	-	-	GO:0003824,GO:0005975	-	0.61	1.02	0.34	0	0	0	0	0	0
Snig13563_c0_g1_i1	420	137	-	-	sp|Q9ASJ1|MFT2_ORYSJ	-	-	1.34	1.48	0.24	0	0	0	0	0	0
Snig13570_c0_g1_i1	1062	351	AT3G29160.3	tr|M2X625|M2X625_GALSU	sp|Q9LDI3|CIPKO_ARATH	GO:0004672,GO:0005524,GO:0006468	K07198	0.34	0.44	2.7	0	0	0	0	0	0
Snig13576_c0_g1_i1	426	139	-	-	-	-	-	0.66	0.97	1.19	0	0	0	0	0	0
Snig13576_c0_g2_i1	432	141	AT2G25170.4	tr|K7KIG0|K7KIG0_SOYBN	sp|Q9S775|PKL_ARATH	-	K11643	0.21	0.24	0.7	0	0	0	0	0	0
Snig13593_c0_g1_i1	537	176	-	-	-	GO:0003676	-	0.31	0.52	1.34	0	0	0	0	0	0
Snig13593_c0_g2_i1	1413	468	-	-	-	-	-	0.92	1.02	1.75	0	0	0	0	0	0
Snig13597_c0_g2_i1	480	157	-	tr|M1AV02|M1AV02_SOLTU	-	-	-	0	0	0	1.15	0.73	1.91	0.5	0	0.15
Snig13622_c0_g1_i1	1218	403	AT2G40340.6	tr|A0A1J6I9X9|A0A1J6I9X9_NICAT	sp|Q0JQF7|DRE2A_ORYSJ	GO:0003700,GO:0006355	-	0	0	0	0	0	0	32.12	32.99	32.39
Snig13623_c0_g1_i1	300	97	-	-	-	-	-	0	0	0	1.34	0	1.22	0	0	0
Snig13640_c0_g1_i1	570	187	-	tr|A0A314LE83|A0A314LE83_NICAT	-	-	-	0	0	0	0	0	0.21	0.39	1.29	0.24
Snig13651_c0_g1_i1	900	297	-	-	-	GO:0030414	-	1.06	0.81	1.44	0	0	0	0	0	0
Snig13690_c0_g1_i1	504	165	-	tr|A0A0R0IFN5|A0A0R0IFN5_SOYBN	-	-	-	0	0	0	0.27	0.9	0.51	0.69	0.22	1.43
Snig13709_c0_g1_i1	417	136	-	-	-	-	-	0.23	0.5	0.74	0	0	0	0	0	0
Snig1371_c0_g1_i1	348	113	-	-	-	-	-	0	0.33	1.01	0	0	0	0	0	0
Snig13711_c0_g1_i1	303	98	ATMG01250.1	-	sp|P92555|M1250_ARATH	-	-	0	0	0	0	0	0	0	0.56	1.43
Snig13712_c0_g1_i2	570	187	-	-	-	-	-	3.03	2.7	4.12	0	0	0	0	0	0
Snig13718_c0_g1_i1	873	288	AT1G11350.1	tr|A0A3Q7F4K4|A0A3Q7F4K4_SOLLC	sp|Q9LPZ9|SD113_ARATH	GO:0048544	-	0.93	1.4	1.32	0	0	0	0	0	0
Snig13730_c0_g1_i1	423	138	-	-	-	-	-	0.66	0	0.71	0	0	0	0	0	0
Snig13737_c0_g1_i1	669	220	AT1G66580.1	tr|M1V821|M1V821_CYAM1	sp|Q93W22|RL103_ARATH	GO:0003735,GO:0005840,GO:0006412	K02866	5.62	5.82	11.79	0	0	0	0	0	0
Snig13773_c0_g1_i1	420	137	-	-	-	-	-	0.89	0.49	0.24	0	0	0	0	0	0
Snig13804_c0_g1_i1	327	106	-	-	-	-	-	0	0	0	1.12	3.21	1.55	0	0	0
Snig13809_c0_g1_i1	351	114	-	-	-	GO:0003677,GO:0006355	-	0	0	0	0.99	0.81	0	1.72	0.41	0.53
Snig13816_c0_g2_i1	783	258	AT1G03110.1	tr|R7QRR2|R7QRR2_CHOCR	-	GO:0005515	K15443	0.58	0.21	0.81	0	0	0	0	0	0
Snig13821_c0_g1_i1	324	105	-	-	-	-	-	0	0	0	0	0	0	0	2.37	0.91
Snig13831_c0_g1_i1	360	117	AT5G01660.2	-	sp|Q9CAG8|FBK28_ARATH	GO:0005515	-	0.29	0.63	0	0	0	0	0	0	0
Snig13831_c0_g2_i1	492	161	AT5G01660.2	tr|D8RX94|D8RX94_SELML	-	GO:0005515	-	0.18	0.19	0.75	0	0	0	0	0	0
Snig13849_c0_g1_i1	327	106	AT2G20800.1	-	sp|Q9SKT7|NDB4_ARATH	GO:0016491,GO:0055114	K17871	0	0	0	0	0	0.52	0	0	0
Snig13851_c0_g1_i1	630	207	AT5G42905.1	tr|A0A314LE83|A0A314LE83_NICAT	-	GO:0003676,GO:0004523	-	0	0	0	0	0.33	0.19	0.17	0.32	0
Snig13861_c0_g1_i1	381	124	-	-	-	-	-	0	0	0	0.42	0	0	0	0.35	0.9
Snig13865_c0_g1_i1	399	130	AT5G01710.1	tr|M1BU89|M1BU89_SOLTU	-	-	-	0	0	0	0.78	0	0.73	0	0	0.21
Snig1387_c0_g1_i1	663	218	-	-	-	-	-	0.83	0	0.63	0	0	0	0	0	0
Snig13889_c0_g1_i1	1557	516	AT3G07050.1	tr|A0A251VPL0|A0A251VPL0_HELAN	sp|Q9M8Z5|NSN1_ARATH	GO:0005525	K14538	0.48	0.19	0.9	0	0	0	0	0	0
Snig13892_c0_g1_i1	333	108	AT2G28520.1	-	sp|Q8RWZ7|VHAA1_ARATH	GO:0015078,GO:0015991,GO:0033179	K02154	0.98	0	1.47	0	0	0	0	0	0
Snig13927_c0_g1_i1	513	168	AT1G34110.2	tr|A0A494G8L2|A0A494G8L2_SOLLC	sp|C0LGF5|Y1341_ARATH	-	-	0	0	0	0.78	0.44	0.99	0.22	0	0
Snig13933_c0_g1_i1	591	194	AT3G14470.2	tr|A0A3Q7ERQ1|A0A3Q7ERQ1_SOLLC	sp|Q9LRR4|R13L1_ARATH	-	-	0	0	0	0.21	0.72	1.21	0.55	0.35	0.68
Snig13950_c0_g1_i2	381	124	-	-	-	-	-	0.78	0.86	1.15	0	0	0	0	0	0
Snig13951_c0_g1_i1	366	119	-	-	-	-	-	31.82	30.28	33.66	0	0	0	0	0	0
Snig13989_c0_g1_i1	348	113	-	-	-	-	-	0	0	0	0	0	0	0.87	1.25	0.27
Snig13990_c0_g1_i1	345	112	AT3G26300.1	-	sp|O81970|C71A9_SOYBN	GO:0005506,GO:0016705,GO:0020037,GO:0055114	-	0	0	0	2.05	0	0	0	0	0
Snig14025_c0_g1_i1	372	121	-	-	-	-	-	0	0.9	0.3	0	0	0	0	0	0
Snig14029_c0_g1_i1	429	140	AT1G48030.5	tr|A0A072V2R0|A0A072V2R0_MEDTR	sp|Q9M5K3|DLDH1_ARATH	GO:0016491,GO:0055114	K00382	0	0	0.7	0	0	0	0	0	0
Snig14076_c0_g1_i1	1047	346	-	-	-	-	-	0.41	0.45	0.28	0	0	0	0	0	0
Snig14080_c0_g1_i1	372	121	-	-	-	-	-	0.27	0.6	0.3	0	0	0	0	0	0
Snig14087_c0_g1_i1	1305	432	AT5G37490.1	tr|A0A3Q7IP52|A0A3Q7IP52_SOLLC	sp|Q5PNY6|PUB21_ARATH	GO:0004842,GO:0016567	-	1.22	0.65	0.98	0	0	0	0	0	0
Snig14098_c0_g1_i1	321	104	-	-	-	-	-	0.35	0	0	2.37	0	0	0	0	0
Snig14132_c0_g1_i1	339	110	-	-	-	-	-	0.32	0	0	0	0	0.49	0	0	0
Snig14133_c0_g1_i1	495	162	-	tr|M1BUG3|M1BUG3_SOLTU	-	-	-	0	0	0	0.82	0.46	0	0.24	0	0.15
Snig14143_c0_g1_i2	345	112	-	-	-	-	-	0	0	0	0	0	0	0.89	0	0
Snig14148_c0_g1_i1	534	175	-	-	-	-	-	1.1	1.74	1.34	0	0	0	0	0	0
Snig14179_c0_g1_i1	330	107	-	-	-	-	-	0.33	0.36	0.37	0	0	0	0	0	0
Snig14184_c0_g1_i1	903	298	-	-	-	-	-	0.97	0.72	0.93	0	0	0	0	0	0
Snig14186_c0_g1_i1	414	135	-	-	-	-	-	0	0	0	2.56	0.61	0	0	0	0
Snig14188_c0_g1_i1	591	194	AT4G20520.1	tr|A0A1J6J4S0|A0A1J6J4S0_NICAT	-	-	-	0	0	0	0.42	0.9	0.4	0	0	0
Snig14190_c0_g1_i1	537	176	AT3G03280.1	tr|M1BE05|M1BE05_SOLTU	-	-	-	1.25	1.38	2.32	0	0	0	0	0	0
Snig14191_c0_g1_i1	402	131	-	-	-	-	-	2.84	2.35	2.58	0	0	0	0	0	0
Snig14199_c0_g1_i1	960	317	AT5G40810.2	tr|M1UV57|M1UV57_CYAM1	sp|Q9FKS5|CYC1B_ARATH	GO:0009055,GO:0020037	K00413	1.96	2.67	2.03	0	0	0	0	0	0
Snig14207_c0_g1_i1	309	100	-	-	-	-	-	0	0	0	0	0.52	0	0	0	0
Snig14215_c0_g1_i1	525	172	AT1G62940.1	tr|A0A494G979|A0A494G979_SOLLC	sp|Q6ETN3|4CL3_ORYSJ	GO:0003824	K01904	0.65	0.18	0.52	0	0	0	0	0	0
Snig14217_c0_g1_i1	1686	559	AT5G60360.1	tr|I1MHG0|I1MHG0_SOYBN	sp|Q8H166|ALEU_ARATH	GO:0006508,GO:0008234	K01366	0.84	0.8	0.98	0	0	0	0	0	0
Snig14223_c0_g1_i1	456	149	AT4G30550.1	tr|M1AS11|M1AS11_SOLTU	sp|Q9M0A5|GGP3_ARATH	-	K22314	7.26	6.06	11.61	0	0	0	0	0	0
Snig14237_c0_g2_i1	369	120	-	-	-	-	-	0.55	1.82	0.3	0	0	0	0	0	0
Snig14241_c0_g1_i1	420	137	-	tr|A0A314L6Z6|A0A314L6Z6_NICAT	-	-	-	0.89	0.74	0.73	0	0	0	0	0	0
Snig14242_c0_g1_i1	330	107	-	-	-	-	-	0	0	0	0.55	6.3	4.05	3.34	4.11	4.39
Snig14245_c0_g1_i1	771	254	-	-	-	-	-	0.99	1.2	0.41	0	0	0	0	0	0
Snig14283_c0_g1_i2	552	181	AT1G68460.1	tr|M1A5Z8|M1A5Z8_SOLTU	sp|Q94ID3|IPT1_ARATH	GO:0008033	K10760	1.8	2.66	2.23	0	0	0	0	0	0
Snig14285_c0_g1_i1	339	110	-	-	-	-	-	0	0.69	1.05	0	0	0	0	0	0
Snig14287_c0_g1_i1	2112	701	AT2G42520.3	tr|R7Q7M9|R7Q7M9_CHOCR	sp|Q75HJ0|RH37_ORYSJ	GO:0003676,GO:0005524	K11594	0.28	0.42	1.09	0	0	0	0	0	0
Snig14291_c0_g1_i1	312	101	-	-	-	-	-	0	0	1.25	0	0	0	0	0	0
Snig14302_c0_g1_i1	810	267	-	-	-	-	-	1.76	1.84	0	0	0	0	0	0	0
Snig14307_c0_g1_i1	663	218	AT1G19210.1	tr|A0A1J6J8I7|A0A1J6J8I7_NICAT	sp|Q84QC2|ERF17_ARATH	GO:0003700,GO:0006355	-	3.32	3.79	4.72	0	0	0	0	0	0
Snig14308_c0_g1_i1	510	167	AT1G77760.1	tr|A0A0D3D1F1|A0A0D3D1F1_BRAOL	sp|P11832|NIA1_ARATH	-	K10534	0.51	0.75	1.08	0	0	0	0	0	0
Snig14311_c0_g1_i2	306	99	-	-	-	-	-	0	0	0	0	0.52	0	0	2.14	0.34
Snig14316_c0_g1_i1	324	105	-	-	-	GO:0016491,GO:0055114	-	0.34	0.38	1.55	0	0	0	0	0	0
Snig14318_c0_g1_i2	1083	358	AT1G52190.1	tr|A0A3Q7J377|A0A3Q7J377_SOLLC	sp|Q9M817|PTR6_ARATH	GO:0016020,GO:0022857,GO:0055085	-	0	0	0	0.78	2.59	3.19	0.08	0.08	0.16
Snig14331_c0_g1_i1	882	291	AT4G13030.2	tr|A0A1J6JE21|A0A1J6JE21_NICAT	-	GO:0005525	-	0	0	0	1.12	0.85	0.36	0	0	0
Snig14351_c0_g1_i1	315	102	-	-	-	-	-	1.06	0.78	0	0	0	0	0	0	0
Snig14357_c0_g1_i1	510	167	AT1G19920.1	tr|T2DNG9|T2DNG9_PHAVU	sp|Q43870|APS2_ARATH	GO:0004781	K13811	0.67	0.55	0.71	0	0	0	0	0	0
Snig14374_c0_g1_i1	594	195	AT3G20890.2	tr|M2X334|M2X334_GALSU	-	-	-	0.55	0.45	1.45	0	0	0	0	0	0
Snig14380_c0_g1_i1	339	110	-	-	-	-	-	0	0	0	0	0	0	0	2.2	0
Snig14395_c0_g1_i1	1155	382	AT1G78900.2	tr|A0A1R3I0G6|A0A1R3I0G6_COCAP	sp|O23654|VATA_ARATH	GO:0005524	K02145	0.55	1.35	1.01	0	0	0	0	0	0
Snig14403_c0_g1_i1	357	116	-	-	-	-	-	0	0	0	0	0	0	1.25	2.78	0.51
Snig14413_c0_g1_i1	318	103	AT4G08620.1	-	sp|Q9SAY1|SUT11_ARATH	GO:0008272,GO:0015116,GO:0016021	K17470	0.71	0.39	0	0	0	0	0	0	0
Snig14436_c0_g1_i1	369	120	-	-	-	-	-	0	0	0	0	0	0	0	1.49	0
Snig14468_c0_g1_i1	474	155	AT4G23160.3	tr|A0A0L9TUK8|A0A0L9TUK8_PHAAN	sp|P92519|M810_ARATH	-	-	0	0	0	0.59	0.49	0.83	0	0	0.16
Snig14473_c0_g1_i1	516	169	AT2G35120.1	tr|A0A314KW02|A0A314KW02_NICAT	sp|O82179|GCSH2_ARATH	-	K02437	0.49	0.55	0.53	0	0	0	0	0	0
Snig14485_c0_g1_i1	453	148	AT3G15850.1	tr|M5WQF3|M5WQF3_PRUPE	sp|Q949X0|ADS3_ARATH	-	K20416	0.4	1.09	0.85	0	0	0	0	0	0
Snig14487_c0_g1_i1	759	250	AT4G23160.3	tr|M1C4J6|M1C4J6_SOLTU	sp|P92519|M810_ARATH	-	-	0	0	0	0.6	0.51	1.01	0.13	0.25	0.16
Snig14497_c0_g1_i1	915	302	AT1G67730.1	tr|A0A0D3CYR6|A0A0D3CYR6_BRAOL	sp|Q8L9C4|KCR1_ARATH	-	K10251	0.64	0.44	1.58	0	0	0	0	0	0
Snig14499_c0_g1_i1	489	160	AT5G47030.1	tr|A4S280|A4S280_OSTLU	sp|Q96252|ATP4_ARATH	GO:0015986	-	1.95	1.96	3.23	0	0	0	0	0	0
Snig14506_c0_g1_i1	1065	352	-	tr|M1A3M8|M1A3M8_SOLTU	-	-	-	1.07	0.74	1.11	0	0	0	0	0	0
Snig14515_c0_g1_i1	351	114	AT3G24255.5	-	-	-	-	0	0	0	0	0.41	0.46	0	0	0
Snig14520_c0_g1_i1	468	153	AT4G23160.3	tr|M1C4J6|M1C4J6_SOLTU	-	-	-	0	0	0	1.48	1	0.56	1.03	2.21	1.59
Snig14525_c0_g1_i1	1002	331	AT1G16300.1	tr|I1GVY7|I1GVY7_BRADI	sp|Q5E924|G3PP2_ARATH	GO:0016620,GO:0055114	K00134	8.76	9.75	12.85	0	0	0	0	0	0
Snig14542_c0_g1_i1	1155	382	AT2G21790.1	tr|M2XJ04|M2XJ04_GALSU	sp|Q9SJ20|RIR1_ARATH	GO:0006260,GO:0055114	K10807	0.8	0.88	0.82	0	0	0	0	0	0
Snig14545_c0_g1_i1	705	232	AT5G62850.1	tr|A0A3Q7FW12|A0A3Q7FW12_SOLLC	sp|A2YZ24|SWT7B_ORYSI	GO:0016021	K15382	0	0	0	0	0	0	1.14	1.09	0.44
Snig14549_c0_g1_i1	354	115	-	-	-	-	-	0	0	0.32	0.48	0.39	0.44	0	0	0
Snig14555_c0_g1_i1	477	156	AT3G48030.2	tr|M0ZIH4|M0ZIH4_SOLTU	sp|Q10R93|RMR1_ORYSJ	-	-	1.1	0	1.18	0	0	0	0	0	0
Snig14558_c0_g1_i1	303	98	-	-	-	-	-	0.78	0.43	0.89	0	0	0	0	0	0
Snig14563_c0_g2_i1	621	204	-	-	-	-	-	0.13	0	0	0.59	0.84	0.76	0	0.49	0.21
Snig14572_c0_g1_i1	498	163	AT3G53430.1	tr|A0A2T7CZH8|A0A2T7CZH8_9POAL	sp|Q9LFH5|RL122_ARATH	GO:0003735,GO:0005840,GO:0006412	K02870	5.88	4.97	7.95	0	0	0	0	0	0
Snig1459_c0_g1_i1	450	147	AT1G66950.1	tr|M1BPV3|M1BPV3_SOLTU	sp|Q7PC84|AB39G_ARATH	GO:0016020	-	0.2	0	0.22	0.32	0.26	0.6	0	0	0.17
Snig14592_c0_g1_i1	450	147	AT2G13650.7	tr|A0A314KYC4|A0A314KYC4_NICAT	sp|Q941R4|GONS1_ARATH	-	K15356	0	0	0	0	0	0	0.28	1.85	0.85
Snig14609_c0_g1_i1	378	123	-	-	-	-	-	0	0.29	0	0	0.36	0	0	0.36	0.46
Snig14614_c0_g1_i1	408	133	-	-	-	-	-	0.93	0.51	0.25	0	0	0	0	0.92	0
Snig14631_c0_g1_i1	390	127	-	-	-	-	-	0.5	0.27	0.27	0	0	0	0	0	0
Snig14671_c0_g1_i1	345	112	-	-	-	-	-	0.3	0.33	1.69	0	0	0	0	0	0
Snig14689_c0_g1_i1	315	102	-	-	-	-	-	0.71	0	0	0	0	0	0	0	0
Snig14714_c0_g1_i1	678	223	AT5G03840.1	tr|A0A0E0PYA6|A0A0E0PYA6_ORYRU	sp|Q656A5|MFT1_ORYSJ	-	-	0.69	1.02	0.24	0	0	0	0	0	0
Snig14738_c0_g1_i1	309	100	AT3G62950.1	-	sp|Q9LYC6|GRC11_ARATH	GO:0009055,GO:0015035,GO:0045454	K03676	2.24	0.82	0.85	0	0	0	0	0	0
Snig14740_c0_g1_i1	300	97	-	-	-	-	-	0.78	0.43	0.89	0	0	0	0	0	0
Snig14742_c0_g1_i1	345	112	AT5G64620.1	-	sp|O49603|CVIF2_ARATH	GO:0004857	-	0	0	0	0	2.52	0.47	0.44	0	0.55
Snig14759_c0_g1_i1	603	198	AT3G21190.1	tr|M1BRG8|M1BRG8_SOLTU	sp|Q9LU40|MSR1_ARATH	-	-	0.13	0.15	0	0.21	0	0	0.53	0.34	0.44
Snig14774_c0_g1_i1	333	108	AT5G40690.1	-	-	-	-	0.64	0	0	0	0	0	0.47	0.9	0.29
Snig14779_c0_g1_i2	1182	391	AT4G16143.2	tr|A0A314KMG4|A0A314KMG4_NICAT	sp|F4JL11|IMPA2_ARATH	GO:0005515	K15042	0.48	0.52	1.04	0	0	0	0	0	0
Snig14797_c0_g1_i1	321	104	-	-	-	-	-	0	0	0	0	0	0.53	0.51	0.97	0.31
Snig14798_c0_g1_i1	312	101	AT2G16120.1	-	sp|Q9XIH7|PLT1_ARATH	GO:0016021,GO:0022857,GO:0055085	-	17.31	12.74	18.44	0	0	0	0	0	0
Snig14822_c0_g1_i1	408	133	AT4G23160.3	tr|A0A1J6IIQ3|A0A1J6IIQ3_NICAT	sp|P92520|M820_ARATH	-	-	0	0	0	0	0.31	0	0	0	0.4
Snig14835_c0_g1_i1	312	101	AT1G04160.2	-	sp|F4I460|MYO8_ARATH	GO:0005515	K10357	0	0	0	0	0	1.15	0	0	0.33
Snig14863_c0_g1_i1	357	116	-	-	-	-	-	2.61	0.96	0	0	0	0	0	0	0
Snig14907_c0_g1_i1	564	185	AT1G23190.1	tr|A0A453H7Q4|A0A453H7Q4_AEGTS	sp|O49299|PGMC1_ARATH	GO:0005975,GO:0016868	K01835	1.02	0.48	0.77	0	0	0	0	0	0
Snig14912_c0_g1_i1	360	117	-	-	-	-	-	0.85	0.31	0	0	0	0	0	0	0
Snig14915_c0_g1_i1	438	143	AT5G12970.1	tr|M1DDC6|M1DDC6_SOLTU	sp|Q60EW9|FTIP7_ORYSJ	-	-	0.42	0.92	0.45	0.66	0	0.31	0	0	0
Snig14939_c0_g1_i1	1029	340	AT4G15940.1	tr|D8S1E2|D8S1E2_SELML	sp|Q10B63|FAHD2_ORYSJ	GO:0003824	K01557	0.49	0.38	0.86	0	0	0	0	0	0
Snig14946_c0_g1_i1	468	153	-	-	-	-	-	0.76	0.21	3.25	0	0	0	0	0	0
Snig14949_c0_g1_i1	438	143	AT5G14450.1	tr|M1AKQ1|M1AKQ1_SOLTU	sp|Q9LY84|GDL76_ARATH	GO:0016788	-	0	0	0	1.67	0	0.31	0	0.28	0
Snig14950_c0_g1_i1	447	146	-	tr|A0A453EUM5|A0A453EUM5_AEGTS	-	-	-	0	0	0	0.32	0.54	0.3	0	0.27	0.17
Snig14964_c0_g1_i1	321	104	-	-	-	-	-	0	0	0	1.16	0	0	0.51	0	0
Snig14968_c0_g1_i1	555	182	AT1G76150.1	tr|A0A0J8B6M6|A0A0J8B6M6_BETVU	sp|Q8VYI3|ECH2_ARATH	-	K19658	0.3	0.5	0	0	0	0	0	0	0
Snig14976_c0_g1_i1	1191	394	AT1G55150.1	tr|D8RNW7|D8RNW7_SELML	sp|Q9C718|RH20_ARATH	GO:0003676,GO:0005524	K12823	0.41	0.33	0.73	0	0	0	0	0	0
Snig15004_c0_g1_i1	513	168	-	tr|A0A3Q7H852|A0A3Q7H852_SOLLC	-	-	-	0	0	0	0.26	0	0	0.67	0.64	0.14
Snig15024_c1_g1_i1	489	160	-	tr|M1DXM3|M1DXM3_SOLTU	-	-	-	0.18	0.2	0.96	0	0	0	0	0	0
Snig15033_c0_g1_i1	519	170	AT1G43760.1	tr|M1ACM3|M1ACM3_SOLTU	-	-	-	0.16	0	0	0.26	0.43	1.21	0.22	0	0
Snig1505_c0_g1_i1	480	157	-	-	-	-	-	0.55	0.6	0.98	0	0	0	0	0	0
Snig15051_c0_g1_i1	390	127	-	-	-	-	-	0	0	0	0	0	0.38	0.35	1.01	0.22
Snig15059_c0_g1_i1	546	179	AT3G26040.1	tr|A0A1J6L7J8|A0A1J6L7J8_NICAT	sp|K4D9Y4|ASAT3_SOLLC	GO:0016747	K24277	0	0	0	0.95	0.2	0.23	0.62	0.2	0
Snig15082_c0_g1_i1	378	123	AT2G17260.1	-	sp|Q7XJL2|GLR31_ARATH	-	K05387	0	0	0	1.72	0	0	0	0.36	0
Snig15089_c0_g1_i1	312	101	-	-	-	GO:0003723	-	0.37	0.41	0	0	0	0	0	0	0
Snig15089_c0_g2_i1	333	108	-	-	-	GO:0003723	-	0	0	1.47	0	0	0	0	0	0
Snig15119_c0_g1_i2	504	165	-	-	-	-	-	0	0	0	4.77	6.93	8.55	0	0	0
Snig15125_c0_g1_i1	306	99	-	-	-	-	-	0.75	1.65	0	0	0	0	0	0	0
Snig15128_c0_g1_i1	303	98	-	-	-	-	-	0	0	0	1.31	0.53	0	0	0	0
Snig15135_c0_g1_i1	315	102	-	-	-	-	-	0.72	0	0.41	0	0	0	0	0	0
Snig15178_c0_g1_i1	378	123	-	-	-	-	-	0.52	1.15	0.29	0	0	0	0	0	0
Snig15183_c0_g2_i1	396	129	-	-	-	-	-	0.24	0.27	0	0	0	0	0	0	0
Snig15189_c0_g1_i1	567	186	-	-	-	GO:0016021,GO:0022857,GO:0055085	-	0.15	0.32	1.08	0	0	0	0	0	0
Snig15194_c0_g1_i2	363	118	-	-	-	-	-	0	0	0	0	0.38	0.86	1.61	1.92	2.72
Snig15196_c0_g1_i1	303	98	-	-	-	-	-	0.76	0.42	0	0	0	0	0	0	0
Snig15227_c0_g1_i1	390	127	AT2G07760.1	-	-	-	-	0	0	0	2	0.33	1.13	1.39	0	0
Snig15250_c0_g1_i1	666	219	AT2G45130.1	tr|M1CGE3|M1CGE3_SOLTU	sp|Q5PP62|SPX3_ARATH	-	-	0	0	0	0	0.61	0	0.31	1.19	0.19
Snig15286_c0_g1_i1	321	104	-	-	-	-	-	0	0	0	0	0	0	0	0.99	0
Snig1532_c0_g1_i1	312	101	-	-	-	-	-	0	0.41	1.67	0	0	0	0	0	0
Snig15323_c0_g2_i1	336	109	-	-	-	-	-	0	0	0	0	0	0	0	1.34	0.29
Snig15337_c0_g1_i1	1452	481	AT5G36110.1	tr|A0A3Q7IX39|A0A3Q7IX39_SOLLC	sp|F6H9N6|C7A15_VITVI	GO:0005506,GO:0016705,GO:0020037,GO:0055114	K20667	6.13	4.84	4.07	0	0	0	0	0	0
Snig15346_c0_g1_i1	357	116	-	-	-	-	-	0.29	0.32	0	0	0	0	0	0	0
Snig15366_c0_g2_i1	681	224	-	-	-	GO:0008083,GO:0016020	-	0.69	0.25	0.36	0	0	0	0	0	0
Snig15373_c0_g1_i1	345	112	AT1G78720.2	-	-	GO:0015031,GO:0016020	K10956	0	0.34	1.03	0	0	0	0	0	0
Snig15373_c0_g2_i1	396	129	AT1G29310.2	tr|A0A2R6XAW9|A0A2R6XAW9_MARPO	-	GO:0015031,GO:0016020	K10956	0	0.27	1.61	0	0	0	0	0	0
Snig15402_c0_g1_i1	300	97	-	-	-	-	-	0	0	0	0	0	0	0	2.23	0
Snig15420_c0_g1_i1	621	204	AT4G33250.1	tr|M2W355|M2W355_GALSU	sp|Q94HF1|EIF3K_ORYSJ	-	K15028	1.42	0.43	1.22	0	0	0	0	0	0
Snig15421_c0_g1_i1	555	182	AT5G20480.2	tr|M1C4U8|M1C4U8_SOLTU	sp|C0LGT6|EFR_ARATH	GO:0005515	-	0.15	0.66	0.64	0	0	0	0	0	0
Snig15421_c0_g2_i1	618	203	AT3G47090.1	tr|M1C4U7|M1C4U7_SOLTU	sp|C0LGT6|EFR_ARATH	-	-	0.52	0.58	0.96	0	0	0	0	0	0
Snig15426_c0_g1_i1	309	100	-	-	-	-	-	0	0	0	0	0	0	1.09	2.09	0.33
Snig1543_c0_g1_i1	1011	334	AT1G48030.5	tr|R7Q7D2|R7Q7D2_CHOCR	sp|Q9M5K3|DLDH1_ARATH	GO:0016491,GO:0045454,GO:0055114	K00382	1.21	0.78	1.54	0	0	0	0	0	0
Snig15447_c0_g1_i3	633	208	-	-	-	-	-	1.01	0.42	0	0	0	0	0	0	0
Snig15457_c0_g1_i1	333	108	-	-	-	-	-	0.33	0	1.1	0	0	0	0	0	0
Snig1546_c0_g1_i1	321	104	-	-	-	-	-	0	0	0	0.58	0.95	0	1.01	0	0.31
Snig15476_c0_g1_i1	420	137	-	tr|A0A1J6JC31|A0A1J6JC31_NICAT	-	-	-	0.44	0.49	0.96	0	0	0	0	0	0
Snig15485_c0_g1_i1	396	129	-	-	-	-	-	0.49	0	0.54	0	0	0	0	0	0
Snig15485_c0_g2_i1	417	136	-	-	-	-	-	0	0.74	0.49	0	0	0	0	0	0
Snig15519_c0_g1_i1	459	150	AT3G54660.1	tr|A0A2K3DH08|A0A2K3DH08_CHLRE	sp|P42770|GSHRP_ARATH	GO:0016491,GO:0055114	K00383	0.98	1.08	0.63	0	0	0	0	0	0
Snig15519_c0_g2_i1	336	109	AT3G54660.1	-	sp|P42770|GSHRP_ARATH	GO:0045454,GO:0055114	K00383	1.61	0	0.36	0	0	0	0	0	0
Snig15525_c0_g1_i1	363	118	-	-	-	-	-	0	0	0	1.37	0	0.85	0	0	0
Snig15526_c0_g2_i1	636	209	AT1G65930.1	tr|A0A287L809|A0A287L809_HORVV	sp|Q06197|IDHC_SOYBN	GO:0016616,GO:0055114	K00031	0.12	0.41	1.97	0	0	0	0	0	0
Snig15534_c0_g1_i1	321	104	-	-	-	-	-	0.35	0	0	0	0.48	0	0	0	0
Snig15543_c0_g1_i1	333	108	-	-	-	-	-	0	0	0	0	0	0	1.91	5.48	0.88
Snig15544_c0_g1_i2	477	156	-	tr|M1DKJ0|M1DKJ0_SOLTU	-	-	-	0	0	0	0.86	0	0.55	1.25	0	0.77
Snig15565_c0_g1_i1	357	116	-	-	-	-	-	0	0	0	0.48	0	0.44	0.42	0	0.77
Snig15566_c0_g1_i1	429	140	-	-	-	-	-	0.22	0.24	0.23	0	0	0	0	0	0
Snig15629_c0_g1_i1	873	288	AT4G20980.4	tr|A0A2R6WBY5|A0A2R6WBY5_MARPO	sp|P56820|EIF3D_ARATH	GO:0003743,GO:0005737,GO:0005852	K03251	0.68	0.47	1.75	0	0	0	0	0	0
Snig15649_c0_g1_i1	360	117	-	-	-	-	-	2.82	2.18	2.19	0	0	0	0	0	0
Snig15650_c0_g1_i1	402	131	-	tr|M1DS32|M1DS32_SOLTU	-	-	-	0	0	0	0	0	0	0.33	0.32	0
Snig15653_c0_g1_i1	696	229	AT5G58610.11	tr|A0A3Q7HXM3|A0A3Q7HXM3_SOLLC	-	-	-	0.11	0.25	0.23	0.17	0.58	0	0.15	0	0
Snig15654_c0_g1_i1	447	146	AT4G18100.1	tr|A0A0E0QLE8|A0A0E0QLE8_ORYRU	sp|P49211|RL321_ARATH	GO:0003735,GO:0005622,GO:0005840,GO:0006412	K02912	6.06	8.24	14.81	0	0	0	0	0	0
Snig1566_c0_g1_i1	1038	343	AT5G56450.1	tr|M1VJ11|M1VJ11_CYAM1	sp|P27080|ADT_CHLRE	-	K05863	10.82	10.96	17.59	0	0	0	0	0	0
Snig15674_c0_g1_i1	318	103	AT3G10300.3	-	sp|Q2QY10|CBP_ORYSJ	GO:0005509	-	0.35	1.15	0.79	0	0	0	0	0	0
Snig15676_c0_g1_i1	483	158	-	-	-	GO:0005643,GO:0017056	-	0.18	0.6	0.78	0	0	0	0	0	0
Snig15716_c0_g1_i1	324	105	-	-	-	-	-	0.67	0	3.04	0	0	0	0	0	0
Snig15725_c0_g1_i1	735	242	AT1G68400.1	tr|M1B8D9|M1B8D9_SOLTU	sp|Q9M9C5|Y1680_ARATH	GO:0004672,GO:0006468	-	0.1	0	0.11	0.47	0.67	0.3	0	0.26	0.08
Snig1576_c0_g1_i1	390	127	AT3G24255.5	-	-	-	-	0	0	0	0.41	0	0.38	1.06	1.01	0
Snig15762_c0_g1_i1	324	105	AT2G05940.1	-	sp|Q9ZUF4|RIPK_ARATH	GO:0004672,GO:0005524,GO:0006468	-	0	0	0	0	0.47	0	0	0	0
Snig15764_c0_g1_i1	309	100	AT4G23160.3	-	sp|P92519|M810_ARATH	-	-	0	0	0	0	1.04	0	0	0	0
Snig15778_c0_g1_i1	432	141	-	-	-	GO:0003677	-	1.49	0.23	2.07	0	0	0	0	0	0
Snig15789_c0_g1_i1	339	110	AT5G56510.5	-	sp|Q9LVC3|PUM12_ARATH	GO:0003723	-	0.32	0	0	0	0.87	0	0.46	0	0
Snig15814_c0_g1_i1	303	98	-	-	-	-	-	0	0	0	0	0	0	0	0.55	0
Snig15815_c0_g1_i1	315	102	-	-	-	-	-	0.36	0	0.41	0	0.5	0	0	0	0
Snig15846_c0_g1_i1	369	120	-	-	-	-	-	0	0	0	0.9	0.37	0.84	0	0	0.24
Snig1585_c0_g1_i2	315	102	AT4G23160.3	-	-	-	-	2.13	0.78	0.4	0	0	0	0	0	0
Snig15868_c0_g1_i1	408	133	AT4G23160.3	tr|I1QWR4|I1QWR4_ORYGL	sp|P92519|M810_ARATH	-	-	0.23	0	0	0.38	0	0.35	0.65	0.62	1
Snig15885_c0_g1_i1	399	130	-	tr|A0A3Q7ISG9|A0A3Q7ISG9_SOLLC	-	-	-	0	0	0	0	0.65	1.46	0	0	0
Snig15888_c0_g1_i1	1026	339	-	-	-	GO:0004359,GO:0006541	-	0.42	0.15	1.23	0	0	0	0	0	0
Snig15897_c0_g1_i1	741	244	AT5G19820.1	tr|A0A078HEJ0|A0A078HEJ0_BRANA	-	-	K20222	0.72	0.68	0.97	0	0	0	0	0	0
Snig15897_c0_g2_i1	750	247	AT5G19820.1	tr|D8SIW9|D8SIW9_SELML	-	-	K20222	0.41	0.56	0.96	0	0	0	0	0	0
Snig15909_c0_g1_i1	477	156	-	-	-	-	-	0	0	0	0.58	0.97	0.55	0.25	0	0.46
Snig15910_c0_g1_i1	303	98	-	-	-	-	-	1.9	0.42	1.3	0	0	0	0	0	0
Snig15925_c0_g1_i1	396	129	AT2G40370.1	tr|M1C7N6|M1C7N6_SOLTU	sp|Q9SIY8|LAC5_ARATH	GO:0055114	K05909	0.49	0	0	0	0	0.37	0	0	0
Snig15927_c0_g1_i1	441	144	-	tr|A0A3Q7JDU5|A0A3Q7JDU5_SOLLC	-	-	-	0	0	0	0.33	0.28	0	1.71	0.55	1.23
Snig15928_c0_g1_i1	336	109	AT5G05390.1	-	sp|Q9FLB5|LAC12_ARATH	GO:0005507,GO:0016491,GO:0055114	K05909	0	0.7	1.06	0	0	0	0	0	0
Snig15948_c0_g1_i1	333	108	-	-	-	-	-	0.33	0.36	1.84	0	0	0	0	0	0
Snig15961_c0_g1_i1	405	132	AT4G23160.3	tr|A0A1J6IIQ3|A0A1J6IIQ3_NICAT	-	-	-	0	0.26	0	1.52	0	0	0.33	0	0
Snig1597_c0_g1_i1	363	118	-	-	-	-	-	0.28	0.62	0	0	0	0	0	0	0
Snig16011_c0_g1_i1	834	275	AT5G40580.2	tr|D7MJ59|D7MJ59_ARALL	sp|Q7DLS1|PSB7B_ARATH	GO:0004298,GO:0005839,GO:0051603	K02739	0.36	0.3	1.39	0	0	0	0	0	0
Snig16038_c0_g1_i1	435	142	AT5G20190.1	tr|M1CS16|M1CS16_SOLTU	-	-	-	1.05	0.46	0.68	0	0	0	0	0	0
Snig16059_c0_g1_i1	375	122	AT3G47460.2	-	sp|Q9SN90|SMC22_ARATH	-	K06674	0	0.29	0.29	0	0	0	0	0	0
Snig16059_c0_g2_i1	462	151	AT5G62410.1	tr|A0A0R0H172|A0A0R0H172_SOYBN	sp|Q9C5Y4|SMC21_ARATH	-	-	0.39	0.43	0	0	0	0	0	0	0
Snig16060_c0_g1_i1	2067	686	AT5G27640.3	tr|C5WRE1|C5WRE1_SORBI	sp|Q9C5Z1|EIF3B_ARATH	GO:0003676	K03253	0.96	1.13	2.23	0	0	0	0	0	0
Snig16063_c0_g1_i1	423	138	-	tr|A0A314KSP6|A0A314KSP6_NICAT	-	-	-	0.66	0.48	0.48	0	0	0	0	0	0
Snig16114_c0_g1_i1	315	102	-	-	-	-	-	0	0	0.4	0	0	0	0.53	0.5	0
Snig16123_c0_g1_i1	363	118	-	-	-	-	-	0	0	0	0.91	0.38	0.85	0	0	0
Snig16132_c0_g1_i1	369	120	AT1G75220.1	-	sp|Q9FRL3|ERDL6_ARATH	GO:0016021,GO:0022857,GO:0055085	K03444	0	0	0	0	0.37	0.42	0.78	0	0
Snig16170_c0_g1_i2	507	166	AT1G21280.1	tr|A0A251S0A7|A0A251S0A7_HELAN	-	-	-	0	0	0	0	0	0	0.92	1.09	0.28
Snig16183_c0_g1_i1	621	204	-	tr|M1B1K6|M1B1K6_SOLTU	-	-	-	0	0.14	0	0	0.17	0	0.51	0.82	0
Snig16199_c0_g1_i1	357	116	-	-	-	GO:0003735,GO:0005739	-	0.29	0.64	0.64	0	0	0	0	0	0
Snig16232_c0_g1_i1	306	99	-	-	-	GO:0047429	-	1.87	0.82	0.43	0	0	0	0	0	0
Snig16247_c0_g1_i1	372	121	AT3G23730.1	-	sp|Q8LG58|XTH16_ARATH	GO:0004553,GO:0005975	K08235	0.27	0.3	0	0	0	0	0	0.37	0.24
Snig16255_c0_g1_i2	471	154	-	-	-	-	-	0	0	0	0	0.25	0.84	0	0	0
Snig16303_c0_g1_i1	318	103	-	-	-	-	-	0.7	0.77	0	0	0	0	0	0	0
Snig16321_c0_g1_i1	423	138	-	-	-	-	-	1.09	0.48	0.48	0	0	0	0	0	0
Snig16340_c0_g1_i1	1299	430	AT3G24255.5	tr|A0A1R3I7Y1|A0A1R3I7Y1_COCAP	-	-	-	0	0	0	1.26	0.81	0.91	0	0	0
Snig16347_c0_g1_i1	870	287	AT3G09510.1	tr|A0A1J6KXM4|A0A1J6KXM4_NICAT	-	-	-	0	0	0	0.38	0.33	0.49	0.98	0.94	1.15
Snig1637_c0_g1_i1	375	122	AT1G64700.1	-	-	-	-	0	0.29	0.29	0	1.07	0.4	0	0	0
Snig16391_c0_g1_i1	348	113	-	-	-	-	-	0	0	0	0	0	0	0.44	0.84	0
Snig16396_c0_g1_i1	660	217	-	tr|M1DMN8|M1DMN8_SOLTU	-	-	-	0	0	0	0.91	0.15	0.17	0.79	0.15	0.29
Snig16400_c0_g1_i1	576	189	-	tr|M1E0R9|M1E0R9_SOLTU	-	-	-	0	0	0	1.32	0	0.84	0.95	0.36	0.24
Snig16407_c0_g1_i1	315	102	-	-	-	-	-	0	0	0	0.62	0	0.56	0	0.51	0
Snig16419_c0_g2_i1	567	186	AT5G19990.3	tr|A0A453NQP1|A0A453NQP1_AEGTS	sp|Q9C5U3|PRS8A_ARATH	-	K03066	0.73	0.48	0.46	0	0	0	0	0	0
Snig16422_c0_g1_i1	432	141	-	-	-	-	-	0	0.23	0.69	0	0	0	0	0	0
Snig16433_c0_g1_i1	348	113	AT1G16470.2	-	sp|Q10KF0|PSA2_ORYSJ	GO:0004175,GO:0004298,GO:0005839,GO:0006511,GO:0019773,GO:0051603	K02726	0.3	1	1.69	0	0	0	0	0	0
Snig16443_c0_g1_i1	468	153	-	tr|M1DG36|M1DG36_SOLTU	-	-	-	0	0	0	0.6	0.76	0.28	0.26	0	0.16
Snig1645_c0_g1_i1	492	161	AT3G60770.1	tr|B9IBY8|B9IBY8_POPTR	sp|P59223|RS131_ARATH	GO:0003735,GO:0005622,GO:0005840,GO:0006412	K02953	2.82	2.91	5.84	0	0	0	0	0	0
Snig16464_c0_g1_i1	348	113	AT1G73220.1	-	sp|Q9CAT6|OCT1_ARATH	GO:0016021,GO:0055085	-	0	0.33	0.34	0	0	0	0	0	0
Snig16465_c0_g1_i1	483	158	AT5G09880.1	tr|A0A2R6WPY6|A0A2R6WPY6_MARPO	sp|Q9LIS2|RBG4_ARATH	GO:0003676	K13091	0.55	0	0.39	0	0	0	0	0	0
Snig16491_c0_g1_i1	465	152	-	-	-	-	-	0	0.42	0	0.6	1.51	1.42	0	0	0
Snig16541_c0_g1_i1	312	101	-	-	-	-	-	0	0	0	0	0	0	0	0.52	0
Snig1655_c0_g1_i1	393	128	-	tr|A0A314L6Z3|A0A314L6Z3_NICAT	-	GO:0003676,GO:0004523	-	0	0	0	0.4	0.33	0	0.34	0.66	0.42
Snig16588_c0_g1_i1	306	99	-	-	-	-	-	0	0	0	0	0	0.6	0	0.55	0.7
Snig16640_c0_g1_i1	444	145	AT3G26790.1	tr|A0A3Q7FCD9|A0A3Q7FCD9_SOLLC	sp|Q9LW31|FUS3_ARATH	-	-	0	0	0	1.29	1.89	1.22	0.28	0.27	0
Snig16644_c0_g1_i1	561	184	AT4G35830.2	tr|A0A453J3C2|A0A453J3C2_AEGTS	sp|Q42560|ACO1_ARATH	-	K01681	0.3	0.16	0.63	0	0	0	0	0	0
Snig16646_c0_g1_i1	612	201	AT3G43810.2	tr|A0A0D9XWL7|A0A0D9XWL7_9ORYZ	sp|Q0IUU4|CML2_ORYSJ	GO:0005509	K02183	1.18	1.59	1.38	0	0	0	0	0	0
Snig16662_c0_g1_i1	423	138	-	tr|M1D7E5|M1D7E5_SOLTU	-	GO:0003676,GO:0004523	-	0.44	0.73	0.71	0	0	0	0	0	0
Snig16671_c0_g1_i2	306	99	-	-	-	-	-	0	0.42	0	0	0	0	0	0	0
Snig1668_c0_g1_i1	462	151	AT1G19640.1	tr|M0ZWK5|M0ZWK5_SOLTU	sp|Q9SBK6|JMT_BRARP	GO:0008168	K08241	0.19	0.21	0.42	0	1.03	0	0	0	0
Snig16688_c0_g1_i1	306	99	-	-	-	-	-	0	0	0	0	0.53	0	0.57	0	0
Snig16689_c0_g1_i1	534	175	AT1G21280.1	tr|A0A3Q7JCZ8|A0A3Q7JCZ8_SOLLC	-	-	-	0	0	0	0.74	0.41	0.47	0.21	0	0
Snig1675_c0_g1_i2	399	130	-	tr|A0A314LEM9|A0A314LEM9_NICAT	-	-	-	0.72	1.32	0.26	0	0	0	0	0	0
Snig16750_c0_g1_i1	327	106	-	-	-	-	-	0	0	0	0.56	0.46	0.52	0	0	0
Snig16762_c0_g1_i1	357	116	-	-	-	-	-	0	0	0	0	0	0	1.66	0	0
Snig16763_c0_g1_i1	519	170	-	-	-	-	-	1.8	1.62	0.7	0	0	0	0	0	0
Snig16775_c0_g1_i1	453	148	AT5G56280.1	tr|M0SVJ3|M0SVJ3_MUSAM	sp|Q6ZKM2|CSN6_ORYSJ	GO:0005515	K12179	0	0.22	0.43	0	0	0	0	0	0
Snig16791_c0_g1_i1	390	127	-	-	-	-	-	0	0	0	0.4	0	0	0	0	0
Snig16807_c0_g1_i1	354	115	-	-	-	GO:0016747	K13065	0	0	0	0	0.4	0	1.27	0	0
Snig1684_c0_g1_i2	303	98	-	-	-	-	-	0	0.43	0	0	0	0	0	0	0
Snig1686_c0_g1_i1	324	105	AT3G24255.1	-	-	-	-	0	0	0	0.58	0.47	0.53	0	0	0
Snig1687_c0_g2_i1	786	259	-	-	-	-	-	0.39	0.21	0.9	0	0	0	0	0	0
Snig16876_c0_g1_i1	375	122	-	-	-	-	-	0.79	0.58	0.58	0	0	0	0	0	0
Snig16893_c0_g1_i1	465	152	-	tr|M1DUQ4|M1DUQ4_SOLTU	-	-	-	0	0.21	0	0	0.76	0.28	0.52	0.5	0.32
Snig16899_c0_g1_i1	567	186	-	tr|A0A3Q7FMC6|A0A3Q7FMC6_SOLLC	-	-	-	0	0	0	0.67	2.09	2.57	0	0	0
Snig16907_c0_g1_i1	939	310	AT2G38280.2	tr|A0A287H546|A0A287H546_HORVV	sp|Q84NP7|AMPD_ORYSJ	GO:0019239	K01490	0.62	0.77	0.4	0	0	0	0	0	0
Snig16910_c0_g1_i1	333	108	-	-	-	-	-	0.32	0	0.36	0	0	0	0	0	0
Snig16920_c0_g1_i1	339	110	-	-	-	-	-	0.95	0.35	0	0	0	0	0	0	0
Snig16922_c0_g1_i1	345	112	-	-	-	-	-	0.31	0	0	0	0	0	0	0.42	0.27
Snig16929_c0_g1_i1	432	141	-	-	-	-	-	0.21	0.47	0.93	0	0	0	0	0	0
Snig16939_c0_g1_i1	309	100	-	-	-	-	-	0.37	0	0.43	0	0	0.59	0	0	0
Snig16943_c0_g1_i1	924	305	ATMG00070.1	tr|R7QLG9|R7QLG9_CHOCR	-	GO:0008137,GO:0055114	K03936	1.11	1.31	2.21	0	0	0	0	0	0
Snig16957_c0_g1_i1	441	144	AT5G60070.1	tr|A0A3Q7GLW7|A0A3Q7GLW7_SOLLC	sp|Q6AWW5|Y5262_ARATH	-	-	0	0.23	0.22	0	0	0	0	2.18	1.06
Snig16966_c0_g1_i1	873	288	AT4G19800.1	tr|K4CAY0|K4CAY0_SOLLC	sp|A0A072VEP0|CHT5A_MEDTR	GO:0005975	-	1.02	0.75	0.79	0	0	0	0	0	0
Snig16988_c0_g1_i1	342	111	-	-	-	-	-	0.31	0	0.7	0	0	0	0	0	0
Snig16997_c0_g1_i1	498	163	AT3G23870.5	tr|A0A314KRJ6|A0A314KRJ6_NICAT	sp|B3LFA3|NIPA2_ARATH	GO:0015095,GO:0015693,GO:0016021	K22733	0.17	0.19	0.37	0	0	0.26	0	0	0
Snig17026_c0_g1_i1	549	180	AT5G03840.1	tr|A0A287JKY9|A0A287JKY9_HORVV	sp|Q656A5|MFT1_ORYSJ	-	K16223	1.53	0.67	0.16	0	0	0	0	0	0
Snig17056_c0_g1_i1	447	146	-	-	-	-	-	1.41	0.67	1.09	0	0	0	0	0	0
Snig17060_c0_g1_i1	1008	333	AT1G26320.1	tr|A0A0E0PB13|A0A0E0PB13_ORYRU	sp|Q39173|P2_ARATH	GO:0055114	K19825	0.5	0.31	2.06	0	0	0	0	0	0
Snig17080_c0_g1_i1	1383	458	-	-	-	GO:0003676	-	0.6	0.16	0.82	0	0	0	0	0	0
Snig17082_c0_g1_i1	336	109	AT5G05390.1	-	sp|Q9FLB5|LAC12_ARATH	GO:0055114	K05909	0.96	0	0	0	0	0	0	0	0
Snig17096_c0_g1_i1	429	140	-	-	-	-	-	1.07	1.18	2.32	0	0	0	0	0	0
Snig1710_c0_g1_i1	318	103	-	-	-	-	-	0	0	0	0	0	0	0.53	1.01	0.32
Snig17115_c0_g1_i1	453	148	AT3G22600.1	tr|M1BCF2|M1BCF2_SOLTU	sp|Q9LZH5|LTPG2_ARATH	-	-	0.4	0.66	0.21	0	0	0	0	0	0
Snig17131_c0_g1_i1	969	320	AT1G02305.1	tr|A0A2R6X6Y9|A0A2R6X6Y9_MARPO	sp|Q93VC9|CATB2_ARATH	GO:0004197,GO:0006508,GO:0008234,GO:0050790	K01363	0.97	0.66	0.16	0	0	0	0	0	0
Snig17152_c0_g2_i1	381	124	-	-	-	-	-	0	0.29	0	2.12	0	0.79	0.74	0	0.68
Snig17163_c0_g1_i1	318	103	-	-	-	-	-	0	0.39	0	0	0	0	0	0	0
Snig17172_c0_g1_i1	429	140	-	-	-	-	-	0	0	0	0	0	0.65	0	0.29	0.18
Snig17184_c0_g1_i1	600	197	-	tr|A0A3Q7IQN8|A0A3Q7IQN8_SOLLC	-	-	K17943	0	0	0.14	0.21	0	0	0.54	0.17	0.33
Snig17197_c0_g1_i1	315	102	AT1G61560.3	-	sp|Q94KB7|MLO6_ARATH	GO:0006952,GO:0016021	K08472	0	0	0	0	0.5	0	0	0	0
Snig17203_c0_g1_i1	306	99	-	-	-	-	-	0.75	0	0.85	0	0	0	0	0	0
Snig17204_c0_g1_i1	570	187	-	-	-	-	-	0.15	0.48	0.92	0	0	0	0	0	0
Snig17236_c0_g1_i1	663	218	AT1G72550.1	tr|A4S9M7|A4S9M7_OSTLU	sp|Q9SGE9|SYFB_ARATH	-	K01890	0	0.66	1.25	0	0	0	0	0	0
Snig17253_c0_g1_i2	330	107	-	-	-	-	-	0.33	0	0	0	0	0	0	0	0
Snig17259_c0_g1_i1	324	105	-	-	-	-	-	0.67	1.12	1.14	0	0	0	0	0	0
Snig17260_c0_g1_i1	321	104	-	-	sp|Q6X7J3|WOX11_ARATH	-	-	0	0	0	0	0	0.54	2.06	2.46	0.63
Snig17264_c0_g1_i1	453	148	AT4G23160.3	tr|M1ANG9|M1ANG9_SOLTU	sp|P92519|M810_ARATH	-	-	0	0	0	0.32	0.26	0.6	0	0	0
Snig17330_c0_g1_i1	414	135	AT4G15110.1	tr|A0A2K3CSM8|A0A2K3CSM8_CHLRE	sp|O49858|C82A3_SOYBN	GO:0005506,GO:0016705,GO:0020037,GO:0055114	K22621	0.68	0.5	0	0	0	0	0	0	0
Snig17346_c0_g1_i1	441	144	AT5G58400.1	tr|A0A314L9C0|A0A314L9C0_NICAT	sp|Q9LVL1|PER68_ARATH	GO:0004601,GO:0006979,GO:0020037,GO:0055114	K00430	0.42	0.23	0.22	0	0	0	0	0	0
Snig1736_c0_g1_i1	492	161	AT5G59310.1	tr|A0A1J6IZG6|A0A1J6IZG6_NICAT	sp|A2ZAT0|NLTP2_ORYSI	-	-	0	0	0	0.82	7.41	5.99	0	0	0
Snig17396_c0_g1_i1	339	110	-	-	-	-	-	0.32	0	0	0	0.43	0	0	0	0
Snig17425_c0_g1_i1	552	181	-	-	-	-	-	0.45	0	0.16	0	0	0	0	0	0
Snig17425_c0_g2_i1	321	104	-	-	-	-	-	0	0	0.39	0	0	0	0	0	0
Snig17431_c0_g1_i1	303	98	-	-	-	-	-	0	0	0	0	1.09	0	0	0	0.71
Snig17435_c0_g2_i1	414	135	-	tr|M1B3P7|M1B3P7_SOLTU	-	-	-	0	0	0	0.36	0	0.68	0.94	0.9	0.39
Snig17455_c0_g1_i1	2265	752	-	-	-	GO:0003774,GO:0016459	-	1.49	1.54	1.31	0	0	0	0	0	0
Snig17458_c0_g1_i1	1653	548	AT5G26360.1	tr|W1PG16|W1PG16_AMBTC	sp|Q84WV1|TCPG_ARATH	GO:0005524	K09495	0.86	0.32	1.89	0	0	0	0	0	0
Snig17460_c0_g2_i1	417	136	-	tr|A0A1J6JV64|A0A1J6JV64_NICAT	-	-	-	0	0	0	0.71	0.3	0.34	0.62	0.89	0.76
Snig17499_c0_g1_i1	351	114	AT1G09090.1	-	sp|Q9FIJ0|RBOHD_ARATH	-	K13447	0	0	0	0.49	0.41	0.46	0.86	0.41	0.26
Snig17519_c0_g1_i2	330	107	-	-	-	-	-	0	0	0	0	0.45	0	0	0	0
Snig17526_c0_g1_i1	456	149	-	tr|A0A3Q7HXM3|A0A3Q7HXM3_SOLLC	-	-	-	0.2	0.43	0	0	0	0	0	0	0
Snig17528_c0_g1_i2	477	156	-	tr|A0A1J6IK87|A0A1J6IK87_NICAT	-	-	-	0.74	0.2	0	0	0	0	0	0	0.16
Snig17540_c0_g1_i1	459	150	-	-	-	-	-	0.59	0	0.63	0	0	0	0	0	0
Snig17551_c0_g1_i1	333	108	-	-	-	-	-	0	0	0	1.1	0.45	0	0	0	0
Snig17558_c0_g1_i1	318	103	-	-	-	-	-	0	0	0	0	0.49	0.55	0	0	0
Snig17559_c0_g2_i2	321	104	-	-	-	-	-	0	0	0	0	0	1.63	0	0	0
Snig17561_c0_g1_i1	495	162	-	-	-	-	-	2.11	1.17	0	33.5	60.42	64.06	31.36	29.52	32.31
Snig17570_c0_g1_i1	309	100	-	-	-	-	-	0	0	0	0.63	0.51	0	0	0	0.33
Snig17574_c0_g1_i1	681	224	AT5G43330.1	tr|D8T711|D8T711_SELML	sp|P57106|MDHC2_ARATH	GO:0016491,GO:0016616,GO:0055114	K00025	1.04	1.14	0.72	0	0	0	0	0	0
Snig17576_c0_g1_i1	405	132	-	-	-	-	-	0	0	0	0	0.63	0.35	0	0	0
Snig17588_c0_g1_i1	447	146	-	-	-	-	-	0.61	0	0.66	0	0	0	0	0	0
Snig17602_c0_g1_i1	405	132	-	tr|A0A1J6K948|A0A1J6K948_NICAT	-	GO:0003676,GO:0004523	-	0.95	1.04	1.03	0	0	0	0	0	0
Snig17616_c0_g1_i2	348	113	AT2G46600.1	-	sp|Q9ZPX9|KIC_ARATH	GO:0005509	-	27.43	27.64	22.92	0	0	0	0	0	0
Snig17619_c0_g1_i1	846	279	AT5G15090.2	tr|W1P9X3|W1P9X3_AMBTC	sp|Q9SMX3|VDAC3_ARATH	GO:0005741,GO:0055085	-	2.11	2.9	4.19	0	0	0	0	0	0
Snig17629_c0_g1_i1	762	251	AT3G02840.1	tr|M1CVP2|M1CVP2_SOLTU	sp|Q5PNY6|PUB21_ARATH	-	-	1.1	1.1	0.62	0	0	0	0	0	0
Snig17638_c0_g1_i1	903	298	AT1G72370.2	tr|A0A287PR32|A0A287PR32_HORVV	sp|Q9ZSR8|RSSA_BRANA	GO:0003735,GO:0005622,GO:0005840,GO:0006412	K02998	2.52	1.79	4.71	0	0	0	0	0	0
Snig17641_c0_g1_i1	453	148	-	tr|B8BGV8|B8BGV8_ORYSI	-	GO:0004611,GO:0006094	-	1.2	0.22	0.65	0	0	0	0	0	0
Snig17641_c0_g2_i1	402	131	-	tr|B8BGV8|B8BGV8_ORYSI	-	GO:0004611,GO:0006094	-	0.96	0.79	0.26	0	0	0	0	0	0
Snig1765_c0_g1_i2	1056	349	AT1G64190.1	tr|M2W5K9|M2W5K9_GALSU	sp|Q9SH69|6PGD1_ARATH	GO:0004616,GO:0006098,GO:0050661,GO:0055114	K00033	0.68	0.45	0.35	0	0	0	0	0	0
Snig1767_c0_g1_i1	321	104	-	-	-	-	-	0.34	1.13	1.16	0	0	0	0	0	0
Snig17673_c0_g1_i1	516	169	AT5G42930.2	tr|K4BCP1|K4BCP1_SOLLC	-	GO:0006629	-	0	0.37	0	0.77	0.44	0.24	0	0	0
Snig17695_c0_g1_i1	354	115	AT5G43850.1	-	sp|Q10RE5|MTND2_ORYSJ	GO:0010309,GO:0055114	K08967	0.29	0	0.64	0	0	0	0	0	0
Snig17705_c0_g1_i2	363	118	AT5G59310.1	-	sp|Q9LLR6|NLTP4_ARATH	-	-	0	0	0	0.93	0.38	1.72	0	0	0
Snig17706_c0_g1_i1	861	284	AT4G29090.1	tr|A0A1J6HTZ2|A0A1J6HTZ2_NICAT	sp|P93295|M310_ARATH	-	-	0	0	0	0.26	0.22	0.37	0.33	0.11	0.35
Snig17714_c0_g1_i1	750	247	AT1G29080.1	tr|M1DM80|M1DM80_SOLTU	sp|F4JNL3|RDL6_ARATH	GO:0006508,GO:0008234	-	0	0	0	3.36	4.57	4.4	0	0	0
Snig17739_c0_g1_i3	411	134	AT4G23160.3	tr|A0A3Q7J576|A0A3Q7J576_SOLLC	sp|P92519|M810_ARATH	-	-	0	0	0	0	0	0	1.9	0	1.37
Snig17753_c0_g1_i2	411	134	-	tr|M1E0L9|M1E0L9_SOLTU	-	-	-	0.23	0.25	0	0	0	0	0	0	0
Snig17755_c0_g1_i1	408	133	-	-	-	-	-	14.34	18.64	19.9	0	0	0	0	0	0
Snig17757_c0_g1_i1	333	108	AT4G37070.3	-	sp|O23179|PLP1_ARATH	GO:0006629	-	0	0	0	0	0.45	1.01	0	0	0
Snig17770_c0_g1_i1	1839	610	AT1G53270.1	tr|M1AXB2|M1AXB2_SOLTU	sp|Q9MAH4|AB10G_ARATH	GO:0005524,GO:0016020,GO:0016887	-	0	0	0	0	0.09	0.05	2.84	2.58	2.77
Snig17773_c0_g2_i1	639	210	AT5G25250.1	tr|M1CGX0|M1CGX0_SOLTU	sp|D2XNQ8|FLOT1_MEDTR	-	K07192	0	0.14	0.13	0.38	0.16	0.18	0	0.31	0.31
Snig17774_c0_g1_i1	324	105	-	-	-	-	-	0	0.38	0	0	0.47	0	0	0	0
Snig17777_c0_g2_i1	687	226	AT2G45430.1	tr|M1AYU3|M1AYU3_SOLTU	sp|O22130|AHL22_ARATH	-	-	0	0	0	0.69	0.73	0.5	0.15	0	0
Snig17787_c0_g1_i2	633	208	AT3G52820.1	tr|M0ZS21|M0ZS21_SOLTU	sp|Q8S340|PPA22_ARATH	GO:0003993,GO:0046872	K22390	0.51	0.14	0	0	0	0	0	0	0
Snig17791_c0_g1_i1	921	304	AT3G19960.3	tr|I1NF52|I1NF52_SOYBN	sp|Q9LHE9|MYO1_ARATH	GO:0003774,GO:0005524,GO:0016459	K10357	1.67	1.67	0.74	0	0	0	0	0	0
Snig17806_c0_g1_i1	378	123	-	-	-	-	-	0	0	0	0	0	0	2.24	1.07	0.46
Snig17818_c0_g1_i1	1143	378	AT3G12120.2	tr|E2JFD6|E2JFD6_PHAVU	sp|P48630|FD6E1_SOYBN	GO:0006629,GO:0016717,GO:0055114	K10256	1.6	1.7	1.78	0	0	0	0	0	0
Snig17827_c0_g1_i1	558	183	AT5G05390.1	tr|M1C7N6|M1C7N6_SOLTU	sp|Q9FLB5|LAC12_ARATH	GO:0005507	K05909	0.3	0.82	0.32	0	0	0	0	0	0
Snig1784_c0_g1_i1	576	189	-	-	-	-	-	0.57	1.11	1.36	0	0	0	0	0	0
Snig17843_c0_g1_i2	570	187	-	-	-	-	-	0.29	0.8	2.3	0	0	0	0	0	0
Snig1786_c0_g1_i1	309	100	-	-	-	-	-	0	0	0	0	0	0	1.12	0.53	0.34
Snig17864_c0_g1_i1	438	143	AT4G23160.3	tr|A0A3Q7HF73|A0A3Q7HF73_SOLLC	sp|P92519|M810_ARATH	-	-	0	0	0	0	0.55	0.31	0	0	0
Snig17901_c0_g1_i1	837	276	ATMG00860.1	tr|A0A1R3HVR3|A0A1R3HVR3_COCAP	sp|P92523|M860_ARATH	-	-	0.27	0	2.04	0	0	0	0	0	0
Snig17903_c0_g1_i2	996	329	AT3G17070.1	tr|M1C7W9|M1C7W9_SOLTU	sp|Q9LSP0|PER29_ARATH	GO:0004601,GO:0006979,GO:0020037,GO:0055114	K00430	0	0.08	0	2.25	2.3	2.28	0	0	0
Snig17904_c0_g1_i1	354	115	-	-	-	-	-	0	0	0	0	0	0.45	0	0.81	0.52
Snig17914_c0_g1_i1	369	120	-	-	-	-	-	0.82	1.82	0	0	0	0	0	0	0
Snig17921_c0_g1_i1	333	108	AT4G10510.4	-	sp|Q9SZY2|SBT37_ARATH	-	-	0	0	0.36	0	0	0	0.47	1.34	0.29
Snig17951_c0_g1_i1	342	111	-	-	-	-	-	0	0	0	0	1.26	0.95	0	0	0
Snig17953_c0_g1_i1	318	103	-	-	-	GO:0015074	-	0	0	0	0	0.99	0	0.53	0.5	0.96
Snig17970_c0_g1_i1	435	142	AT1G32990.1	tr|T1MYE0|T1MYE0_TRIUA	sp|Q9MAP3|RK11_ARATH	GO:0003735,GO:0005840,GO:0006412	K02867	5.04	6.96	0	0	0	0	0	0	0
Snig17974_c0_g1_i1	438	143	AT1G21280.1	tr|M1AGH8|M1AGH8_SOLTU	-	-	-	0	0	0	0	0.28	0	0.58	0.28	0.36
Snig17976_c0_g1_i1	327	106	-	-	-	-	-	0.99	1.1	1.12	0	0	0	0	0	0
Snig17986_c0_g1_i1	498	163	AT5G46060.1	tr|A0A1J6IU64|A0A1J6IU64_NICAT	-	-	-	0.35	0.39	0.37	0	0	0	0	0	0
Snig17999_c0_g1_i1	396	129	AT4G28650.1	tr|M1AG84|M1AG84_SOLTU	sp|Q9M0G7|MIK1_ARATH	GO:0005515	-	0.49	0.27	0.27	0	0	0	0	0	0
Snig17999_c0_g2_i1	336	109	AT4G28650.1	-	sp|Q9M0G7|MIK1_ARATH	GO:0005515	-	0.64	0	0	1.62	0.44	0	0	0	0
Snig18008_c0_g1_i1	306	99	-	-	-	-	-	0	0	0	0.66	0	0	0	0	0
Snig18013_c0_g1_i2	951	314	AT5G12460.1	tr|M1A0J4|M1A0J4_SOLTU	-	-	-	0.61	1.1	1.26	0	0	0	0	0	0
Snig18018_c0_g1_i1	561	184	-	tr|M1BET5|M1BET5_SOLTU	-	-	-	1.18	0.65	0.47	0	0	0	0	0	0
Snig18027_c0_g1_i2	312	101	-	-	-	-	-	0	0	0	0	0	0.56	0.54	0	0.33
Snig18029_c0_g2_i1	360	117	-	-	-	-	-	0.85	0.31	0.62	0	0	0	0	0	0
Snig18040_c0_g1_i1	465	152	AT2G24280.2	tr|A4S3D7|A4S3D7_OSTLU	sp|Q1PF50|EDA2_ARATH	GO:0006508,GO:0008236	K01285	0.58	0.21	1.24	0	0	0	0	0	0
Snig18042_c0_g1_i1	792	261	AT5G58420.1	tr|M1UQS0|M1UQS0_CYAM1	sp|Q8VYK6|RS43_ARATH	GO:0003723	K02987	5.41	3.98	10.68	0	0	0	0	0	0
Snig18053_c0_g1_i1	696	229	AT4G23160.3	tr|A0A1R3I3A6|A0A1R3I3A6_COCAP	sp|P92519|M810_ARATH	-	-	0	0.12	0	2.88	0.14	0.16	0.15	0	0
Snig18059_c0_g1_i1	330	107	AT3G59540.1	-	sp|O22860|RL38_ARATH	GO:0003735,GO:0005622,GO:0005840,GO:0006412	K02923	6.2	9.73	10.28	0	0	0	0	0	0
Snig18061_c0_g1_i1	450	147	AT2G21610.1	tr|A0A3Q7GA18|A0A3Q7GA18_SOLLC	sp|Q9SIJ9|PME11_ARATH	GO:0005618,GO:0030599,GO:0042545	K01051	0.2	0	0.44	0	0	0	0	0	0
Snig18067_c0_g1_i1	1209	400	AT5G47530.1	tr|M1ANW9|M1ANW9_SOLTU	sp|Q9FGK4|B561J_ARATH	-	-	0.52	0.64	0.24	0	0	0	0	0	0
Snig18081_c0_g1_i1	654	215	AT2G45570.1	tr|M1CDB8|M1CDB8_SOLTU	sp|O64637|C76C2_ARATH	GO:0005506,GO:0016705,GO:0020037,GO:0055114	-	0	0	0	1.66	0.31	1.06	0.16	0.3	0.49
Snig18083_c0_g1_i1	339	110	-	-	-	-	-	0	0	0	1.59	2.17	0.49	0	0	0
Snig18083_c0_g2_i1	420	137	-	tr|M1AGF3|M1AGF3_SOLTU	-	-	-	0	0	0	0	0.6	0	0	0	0
Snig18085_c0_g1_i1	426	139	-	tr|A0A3Q7H7U3|A0A3Q7H7U3_SOLLC	-	-	-	0.22	0.24	0.71	0	0	0	0	0	0
Snig18088_c0_g1_i1	480	157	-	-	-	-	-	0	0	0	0.86	0.72	0	0.25	0.71	0
Snig18089_c0_g1_i2	441	144	-	tr|M1CKZ9|M1CKZ9_SOLTU	-	-	-	0.21	0.23	0.67	0	0	0	0	0.81	0.35
Snig18096_c0_g2_i1	375	122	-	-	-	-	-	0	0	0	0.87	0	0.41	0.38	1.09	0.23
Snig18110_c0_g1_i4	636	209	AT2G15530.7	tr|A0A3Q7F1K4|A0A3Q7F1K4_SOLLC	sp|Q9ZQF9|MBR1_ARATH	-	-	0	0	0	0	0	0	3.94	3.61	3.46
Snig18113_c0_g1_i1	558	183	-	tr|M1DA15|M1DA15_SOLTU	-	-	-	0	0	0	0.46	0.78	0	0.2	0.57	0.25
Snig18117_c0_g1_i1	594	195	-	tr|M1B1B7|M1B1B7_SOLTU	-	-	-	0	0	0	1.25	3.9	2.39	2.35	1.72	0.78
Snig18121_c0_g1_i1	384	125	-	-	-	-	-	0.25	0.28	0	0	0	0	0	0	0
Snig18132_c0_g1_i1	474	155	-	-	-	-	-	0	0	0	1.16	0.24	0.83	0	0	0
Snig18137_c0_g1_i1	516	169	-	tr|K4D9G2|K4D9G2_SOLLC	-	-	-	0	0	0	0.77	1.3	0.97	0	0	0.14
Snig18137_c0_g2_i1	966	319	AT2G01050.1	tr|A0A314KPI3|A0A314KPI3_NICAT	-	-	-	0	0	0	1.57	0.67	0.76	0	0	0
Snig18145_c0_g2_i1	936	309	AT5G17310.6	tr|M2X837|M2X837_GALSU	sp|P57751|UGPA1_ARATH	GO:0070569	K00963	0.7	0.43	1.37	0	0	0	0	0	0
Snig18150_c0_g1_i1	498	163	AT4G10960.1	tr|M4DRW4|M4DRW4_BRARP	sp|Q9SN58|UGE5_ARATH	-	K01784	0	0.39	0.93	0	0	0	0	0	0
Snig1818_c0_g2_i1	327	106	-	-	-	-	-	1.33	1.83	0.37	0	0	0	0	0	0
Snig18190_c0_g1_i1	369	120	-	-	-	-	-	0	0	0	0	0.37	0.83	0.38	0	0
Snig18196_c0_g1_i1	366	119	-	-	-	-	-	0	0	0	0	0	0	0	0.37	0
Snig18208_c0_g1_i1	411	134	-	tr|A0A3Q7EWT3|A0A3Q7EWT3_SOLLC	-	-	-	0	0	0	0.37	0.93	0	0	0	0
Snig18209_c0_g1_i1	327	106	-	-	-	-	-	0	0	0	0	0	0	0	0.47	0
Snig18235_c0_g1_i1	570	187	AT2G33170.2	tr|M1BEN4|M1BEN4_SOLTU	sp|O49318|Y2317_ARATH	GO:0005515	-	0	0	0	0.45	0.57	0.43	0	0	0
Snig18244_c0_g1_i1	315	102	AT2G19800.1	-	sp|O82200|MIOX2_ARATH	GO:0005506,GO:0005737,GO:0019310,GO:0050113,GO:0055114	K00469	0	0	0	0	0	0	0	1.03	0.66
Snig18259_c0_g1_i1	351	114	AT2G31570.1	-	sp|O04922|GPX2_ARATH	GO:0004602,GO:0006979,GO:0055114	K00432	0.59	0.97	0.33	0	0	0	0	0	0
Snig18272_c0_g1_i1	396	129	-	tr|A0A3Q7JCZ8|A0A3Q7JCZ8_SOLLC	-	-	-	0	0	0	0	0.33	0.74	0.34	0	0.21
Snig18287_c0_g1_i1	555	182	-	tr|M0ZHP8|M0ZHP8_SOLTU	-	-	-	0	0	0	0	0.39	0.88	1.6	1.91	3.72
Snig183_c0_g1_i1	426	139	-	-	-	GO:0005739,GO:0065003	-	0	0.48	1.9	0	0	0	0	0	0
Snig18310_c0_g2_i1	522	171	AT3G55620.1	tr|A8HUE0|A8HUE0_CHLRE	sp|Q9M060|IF62_ARATH	GO:0042256,GO:0043022	K03264	0.65	0.36	0.7	0	0	0	0	0	0
Snig18322_c0_g1_i1	354	115	-	-	-	-	-	0	0	0	0	0.39	0.44	0.42	0	0
Snig18323_c0_g1_i1	567	186	-	tr|A4S814|A4S814_OSTLU	-	GO:0003824	-	1.46	1.13	0.62	0	0	0	0	0	0
Snig18325_c0_g1_i1	546	179	AT1G40390.1	tr|A0A1J6I818|A0A1J6I818_NICAT	-	-	-	0	0	0	0	0	0	0.81	0.97	0.25
Snig18328_c0_g1_i1	351	114	-	-	-	GO:0006352,GO:0030880	-	0.6	0.33	0	0	0	0	0	0	0
Snig18328_c0_g2_i1	573	188	AT3G03010.3	tr|D7L0C2|D7L0C2_ARALL	-	GO:0004045	K04794	0.29	0.32	0.45	0	0	0	0	0	0
Snig18332_c0_g1_i1	309	100	AT2G27960.1	-	sp|A2XCH8|CKS1_ORYSI	GO:0016538	K02219	0.37	1.22	0.42	0	0	0	0	0	0
Snig18337_c0_g1_i1	342	111	-	-	-	-	-	0.92	0	0	0	0	0	0	0	0
Snig18342_c0_g1_i1	363	118	-	-	-	-	-	0.28	0	0.31	0	0	0	0	0.77	0.49
Snig18345_c0_g1_i1	393	128	-	-	-	-	-	0	0	0	0.4	0	0.75	0	1.33	0
Snig18346_c0_g1_i1	645	212	AT5G55190.1	tr|M2Y135|M2Y135_GALSU	sp|Q8H156|RAN3_ARATH	GO:0003924,GO:0005525	K07936	1.96	1.35	4.25	0	0	0	0	0	0
Snig18347_c0_g1_i2	300	97	-	-	-	-	-	1.16	1.28	0	0	0	0	0	0	0
Snig18358_c0_g1_i1	522	171	AT3G02870.1	tr|A0A0E0D3C0|A0A0E0D3C0_9ORYZ	sp|P54928|IMP3_SOLLC	GO:0046854	K10047	0.33	0.54	0.87	0	0	0	0	0	0
Snig18377_c0_g1_i1	1170	387	AT3G54140.2	tr|M1C478|M1C478_SOLTU	sp|Q9M390|PTR1_ARATH	GO:0016020,GO:0022857,GO:0055085	K14638	1.45	0.87	0.93	0	0	0	0	0	0
Snig1838_c0_g1_i1	456	149	-	-	-	GO:0003735,GO:0005622,GO:0005840,GO:0006412	-	0.59	0.44	0.85	0	0	0	0	0	0
Snig18382_c0_g1_i1	339	110	AT1G30870.1	-	sp|Q9SY33|PER7_ARATH	GO:0004601,GO:0006979,GO:0020037,GO:0055114	K00430	0	0	0	0	0	0	1.38	0	0.28
Snig18382_c0_g2_i1	675	222	AT1G30870.1	tr|M1B2E4|M1B2E4_SOLTU	sp|Q9SY33|PER7_ARATH	GO:0004601,GO:0006979,GO:0020037,GO:0055114	K00430	0	0	0	0	0	0.17	0.61	0.29	0.19
Snig18413_c0_g1_i1	429	140	-	tr|M1AME2|M1AME2_SOLTU	-	-	K01537	0.22	0.72	0.23	0	0	0	0	0	0
Snig18413_c0_g2_i1	423	138	-	tr|M1AMD9|M1AMD9_SOLTU	-	-	K01537	0	0	0	0.35	0	0	0.31	1.75	0.57
Snig18418_c0_g1_i1	381	124	AT2G37980.1	-	sp|Q9SH89|OFT19_ARATH	-	-	0	0.28	0	0	0	0	0.36	0.69	0.22
Snig18420_c0_g1_i1	387	126	AT3G59990.4	-	sp|Q56Y85|MAP22_ARATH	-	K01265	0.25	0.28	0.55	0	0	0	0	0	0
Snig18421_c0_g1_i1	390	127	AT2G05220.2	-	sp|Q9SJ36|RS172_ARATH	GO:0003735,GO:0005622,GO:0005840,GO:0006412	K02962	4.46	3.01	10.32	0	0	0	0	0	0
Snig18422_c0_g1_i1	516	169	AT3G16190.1	tr|A0A314KUJ8|A0A314KUJ8_NICAT	sp|Q93Z51|NIC4_ARATH	GO:0003824	-	0.5	0.18	0	0.52	1.09	0.24	0	0	0
Snig18423_c0_g1_i1	447	146	AT3G22480.2	tr|W1NN40|W1NN40_AMBTC	sp|Q9LJ98|PFD2_ARATH	GO:0006457,GO:0016272,GO:0051082	K09549	0.2	0.45	1.31	0	0	0	0	0	0
Snig18425_c0_g1_i1	624	205	AT4G18040.1	tr|D8SJX5|D8SJX5_SELML	sp|Q10NQ9|IF4E3_ORYSJ	GO:0003723,GO:0003743,GO:0005737,GO:0006413	K03259	0.77	0.99	3.37	0	0	0	0	0	0
Snig18433_c0_g1_i1	489	160	-	tr|A0A3Q7J4K5|A0A3Q7J4K5_SOLLC	-	-	-	4.97	6.47	7.98	0	0	0	0	0	0
Snig18434_c0_g1_i1	834	275	AT4G11830.3	tr|A0A3Q7IDA1|A0A3Q7IDA1_SOLLC	sp|Q9T051|PLDG2_ARATH	-	K01115	0	0	0	0.13	1.72	1.03	0	0	0
Snig18436_c0_g1_i3	321	104	-	-	-	-	-	0.34	0.76	0	0	0	0	0	0	0
Snig18450_c0_g1_i1	975	322	-	-	-	-	-	0.96	1.06	1.38	0	0	0	0	0	0
Snig18466_c0_g1_i2	639	210	-	tr|M1B781|M1B781_SOLTU	-	-	-	2.23	0.96	1.44	0	0	0	0	0.16	0.1
Snig18474_c0_g1_i1	624	205	AT5G59240.1	tr|A0A125YW81|A0A125YW81_CYAM1	sp|Q08069|RS8_MAIZE	-	K02995	3.2	4.24	9.57	0	0	0	0	0	0
Snig18480_c0_g1_i1	945	312	-	tr|A0A3Q7IF66|A0A3Q7IF66_SOLLC	-	GO:0003676,GO:0004523	-	0	0.08	0	3.32	2.55	1.99	0.49	0.38	0.31
Snig18481_c0_g1_i1	435	142	-	tr|M1CK71|M1CK71_SOLTU	-	-	-	0.21	0.7	0	0	0	0	0.29	1.12	0.54
Snig18487_c0_g1_i2	306	99	-	-	-	-	-	0	0	0	0	0.52	0	0	0.53	0
Snig18491_c0_g1_i2	363	118	AT2G18370.1	-	sp|Q9ZPW9|NLTP8_ARATH	-	-	4.17	4.3	6.46	0	0	0	0	0	0
Snig18498_c0_g1_i1	552	181	AT5G02500.2	tr|A0A453ID93|A0A453ID93_AEGTS	sp|Q9LHA8|MD37C_ARATH	-	K03283	0	0.33	0.48	0	0	0	0	0	0
Snig18499_c0_g1_i1	303	98	AT3G19090.1	-	sp|Q9LHL3|LRP6C_ARATH	-	K15191	0	0.42	0	0	0	0.6	0.57	0.55	0
Snig18506_c0_g1_i2	558	183	AT2G29940.1	tr|A0A3Q7F5V0|A0A3Q7F5V0_SOLLC	sp|Q7PC88|AB31G_ARATH	-	-	0.15	0	0.32	0	0.19	0.22	0	0	0
Snig18526_c0_g1_i1	681	224	-	tr|A0A3Q7FMC6|A0A3Q7FMC6_SOLLC	-	-	-	0	0	0	1.39	0.59	0.17	0	0	0
Snig18540_c0_g1_i1	405	132	-	-	-	-	-	0.47	0.52	0.51	0	0	0	0	0	0
Snig18543_c0_g1_i2	366	119	-	-	-	-	-	0	0.31	0	0	0.76	0	1.19	0	0.49
Snig1855_c0_g1_i1	339	110	-	-	-	-	-	0	0	0	0	0.43	0.98	0	0	0
Snig18554_c0_g1_i1	348	113	-	-	-	-	-	0	0.33	0.66	0	0	0	0	0	0
Snig18556_c0_g1_i1	951	314	AT3G56150.2	tr|A0A1D6DXC2|A0A1D6DXC2_MAIZE	sp|O49160|EIF3C_ARATH	GO:0003743,GO:0005852,GO:0006413,GO:0031369	K03252	0.69	0.42	1.27	0	0	0	0	0	0
Snig18557_c0_g2_i1	351	114	AT4G27730.1	-	sp|Q9T095|OPT6_ARATH	GO:0055085	-	0	0	0	0	0.41	0	0.86	1.64	0
Snig18578_c0_g1_i1	303	98	-	-	-	-	-	0	0	0	2.62	0.53	0	0	0	0.7
Snig18582_c0_g1_i1	504	165	-	tr|M1BQE7|M1BQE7_SOLTU	-	-	-	0.17	0.76	0	0.53	0	0.76	0	0.44	0
Snig18596_c0_g1_i2	369	120	AT5G06720.1	-	sp|Q42578|PER53_ARATH	GO:0004601,GO:0006979,GO:0020037,GO:0055114	K00430	1.65	2.42	1.21	0	0	0	0	0	0
Snig18597_c0_g1_i1	345	112	AT2G18360.2	-	-	-	-	0.61	1.36	0.34	0	0	0	0	0	0
Snig18598_c0_g1_i1	588	193	AT5G43900.1	tr|A0A3Q7I9J2|A0A3Q7I9J2_SOLLC	sp|Q9LKB9|MYO6_ARATH	-	K10357	0.14	0	0.15	0.85	0.54	0.61	0	0	0
Snig1860_c0_g1_i2	321	104	-	-	-	-	-	0	0	0	1.78	0.48	1.63	0	0	0
Snig18618_c0_g1_i2	324	105	-	-	-	-	-	0	0.76	0.77	0	0	0	0	0	0
Snig18632_c0_g1_i1	966	319	AT1G18080.1	tr|A4S6H8|A4S6H8_OSTLU	sp|P25387|GBLP_CHLRE	GO:0005515	K14753	2.47	2.9	10.63	0	0	0	0	0	0
Snig18633_c0_g1_i1	309	100	AT1G19630.2	-	sp|Q0J185|ABAH3_ORYSJ	GO:0005506,GO:0016705,GO:0020037,GO:0055114	-	0	0	0	1.26	0.51	0	0	0	0
Snig18656_c0_g1_i2	576	189	AT2G22790.1	tr|A0A3Q7F117|A0A3Q7F117_SOLLC	-	-	-	0.14	0.32	0	0	0	0.42	0	0	0
Snig18669_c0_g2_i1	420	137	-	-	-	-	-	0.45	0.74	2.43	0	0	0	0	0	0
Snig18671_c0_g1_i1	321	104	AT2G03220.1	-	sp|Q9SWH5|FUT1_ARATH	GO:0008107,GO:0016020,GO:0042546	K13681	0.35	0	0.79	0	0	0	0	0	0
Snig18673_c0_g2_i1	549	180	AT1G08440.1	tr|M1BLE4|M1BLE4_SOLTU	sp|Q9SJE8|ALMT2_ARATH	GO:0015743	-	0	0	0	1.65	0.6	0.67	0	0	0.25
Snig18698_c0_g1_i1	474	155	AT1G77940.1	tr|A0A2R6WEY4|A0A2R6WEY4_MARPO	sp|Q8VZ19|RL302_ARATH	-	K02908	3.71	6.14	11.54	0	0	0	0	0	0
Snig18699_c0_g1_i1	345	112	-	-	-	-	-	0.3	0	0	0	0	0	0	0	0
Snig18703_c0_g1_i1	318	103	-	-	-	-	-	0.35	0	0	0.6	0.49	0	0	0	0
Snig18737_c0_g1_i1	501	164	AT3G22250.1	tr|M1CT60|M1CT60_SOLTU	sp|Q9LHJ2|U82A1_ARATH	GO:0016758	-	0.69	0.19	0.18	0	0	0	0	0	0
Snig18756_c0_g1_i1	318	103	AT3G61110.1	-	sp|Q9M2F1|RS272_ARATH	GO:0003735,GO:0005622,GO:0005840,GO:0006412	K02978	3.83	5.77	14.2	0	0	0	0	0	0
Snig18768_c0_g2_i1	306	99	-	-	sp|D9UBI3|RTM1A_ARATH	-	-	0	0	0	0	0	0	0.57	0.55	1.05
Snig18786_c0_g1_i1	726	239	AT3G45290.1	tr|A0A314L4X2|A0A314L4X2_NICAT	sp|Q94KB9|MLO3_ARATH	GO:0006952,GO:0016021	K08472	0.96	0.12	0.44	0	0	0	0	0	0
Snig18799_c0_g1_i1	456	149	AT2G19130.1	tr|M1CH47|M1CH47_SOLTU	sp|O64477|Y2913_ARATH	GO:0048544	-	0.2	0.22	0	0.31	0	0.29	0	0	0
Snig188_c0_g1_i1	378	123	AT2G19740.1	-	sp|Q9SLL7|RL311_ARATH	GO:0003735,GO:0005840,GO:0006412	K02910	3.91	4.89	10.6	0	0	0	0	0	0
Snig18800_c0_g1_i1	306	99	AT3G48340.1	-	sp|Q7XWK5|SAG39_ORYSJ	GO:0006508,GO:0008234	-	0	0.42	0	0	0.53	0	1.71	0	0
Snig18804_c0_g1_i1	393	128	AT1G15320.2	-	-	GO:0006351,GO:0043565	-	0	0	0	0	0	0	0.7	0	0
Snig18809_c0_g1_i1	441	144	-	-	-	-	-	0.41	0	0.89	0	0	0	0	0	0
Snig18829_c0_g1_i1	366	119	-	-	-	-	-	0	0	0	0.45	0.37	0.84	0	0	0
Snig18838_c0_g1_i2	363	118	-	-	-	-	-	0	0	0.31	0	0	0	0	0	0
Snig18844_c0_g1_i1	336	109	-	-	-	-	-	0	0	0	2.16	0	0	0.94	0	0
Snig18862_c0_g1_i1	351	114	-	-	-	-	-	1.49	0.33	0.33	0	0	0	0	0	0
Snig18879_c0_g1_i1	330	107	-	-	-	-	-	0	0	0	0	0	0.51	1.43	0.46	0
Snig18884_c0_g1_i1	960	317	-	tr|A0A3Q7JDT4|A0A3Q7JDT4_SOLLC	-	GO:0005516	-	0.68	0.75	0.39	0	0.1	0	0	0.46	0.06
Snig18884_c1_g1_i1	414	135	-	tr|M1CUV6|M1CUV6_SOLTU	-	-	-	0.23	0.25	0	0.37	0	0	0.63	1.82	0.39
Snig18888_c0_g1_i1	579	190	AT2G03430.1	tr|M1CQZ3|M1CQZ3_SOLTU	-	-	-	0.43	0.16	0.45	0	0	0	0	0	0
Snig18899_c1_g1_i1	345	112	-	-	-	-	-	0	0	0	2.05	0	0	0.89	1.27	0.82
Snig18917_c0_g1_i1	315	102	-	-	-	-	-	0	0	0	0	0	0.56	0	0.51	0
Snig18922_c0_g1_i1	801	264	-	tr|A0A1J6IIY9|A0A1J6IIY9_NICAT	-	GO:0030247	-	0.47	0.1	0.39	0	0	0	0	0	0
Snig18936_c0_g1_i1	438	143	AT1G77460.4	tr|M1AUN8|M1AUN8_SOLTU	sp|F4I718|CSI3_ARATH	-	-	0	0	0	0.67	0.28	0.63	0.58	0.28	0.18
Snig18940_c0_g2_i1	492	161	-	-	-	-	-	0.53	0.39	0.57	0	0	0	0	0	0
Snig18951_c1_g1_i1	417	136	-	-	-	-	-	0.23	0.25	0.25	0	0	0	0	0	0
Snig18952_c0_g1_i1	450	147	AT5G10680.2	tr|A0A3Q7ILE0|A0A3Q7ILE0_SOLLC	sp|Q3S4A7|AHK5_ARATH	-	-	0.4	0.67	0.44	0.32	0	0	0	0	0
Snig18975_c0_g1_i1	339	110	-	-	-	-	-	1.25	1.03	0.7	0	0	0	0	0	0
Snig18976_c0_g1_i1	405	132	AT1G66350.1	tr|M1AB56|M1AB56_SOLTU	sp|Q9C8Y3|RGL1_ARATH	-	-	0	0.26	0	0.38	0	0	0	0	0
Snig18989_c0_g1_i1	375	122	AT4G00370.1	-	sp|Q652N5|PHT44_ORYSJ	GO:0016021,GO:0055085	K08193	0.27	0.59	0.88	0	0	0	0	0	0
Snig18996_c0_g1_i1	423	138	-	-	-	-	-	0	0	0	0.71	0.3	1	0	0	0
Snig19001_c0_g1_i1	309	100	-	-	-	-	-	0	0	0.43	0	0	0	1.12	0	0
Snig19017_c0_g1_i1	384	125	AT4G31830.1	-	-	-	-	1.02	0.28	0	0	0	0	1.79	0.68	0.88
Snig19021_c0_g1_i1	399	130	-	tr|M1DY20|M1DY20_SOLTU	-	-	-	0	0	0	0	0.32	0.72	0	0	0
Snig19025_c0_g1_i2	357	116	-	-	sp|Q9ASJ1|MFT2_ORYSJ	-	-	1.45	1.28	0	0	0	0	0	0	0
Snig19026_c0_g2_i1	456	149	-	tr|M1DKV4|M1DKV4_SOLTU	-	-	-	0	0	0	0	0.26	0.29	0	0.26	0.17
Snig19032_c0_g1_i1	1011	334	AT5G02540.1	tr|M2Y4X3|M2Y4X3_GALSU	sp|A0A078ISJ6|TC32B_BRANA	-	K11153	0.71	0.55	0.51	0	0	0	0	0	0
Snig19035_c0_g1_i2	357	116	-	-	-	-	-	0.58	0.64	1.29	0	0	0	0	0	0
Snig1904_c0_g1_i1	324	105	AT1G29880.1	-	sp|O23627|SYGM1_ARATH	-	K01880	0	0	1.14	0	0	0	0	0	0
Snig19050_c0_g1_i1	300	97	-	-	-	-	-	0	0.43	0	0	0	0.61	0	0	1.07
Snig19081_c0_g1_i1	561	184	AT5G52390.1	tr|M1CXZ4|M1CXZ4_SOLTU	-	-	-	0.88	0.81	0.31	0	0	0	0	0	0
Snig19093_c0_g1_i1	663	218	-	-	-	-	-	0	0.39	1.12	0	0	0	0	0	0
Snig19099_c0_g2_i1	318	103	-	-	-	-	-	0.35	0	0	0.59	0.48	2.72	0	0	0
Snig19107_c0_g1_i1	300	97	-	-	-	-	-	0	0	0	0	0	0	0.58	0	3.57
Snig19120_c0_g1_i1	351	114	-	-	-	-	-	0.3	0	0.33	0	0	0	0	0	0
Snig19151_c0_g1_i1	528	173	-	tr|M1DWA2|M1DWA2_SOLTU	-	-	-	0	0	0	1	0	0.24	0	0	0.13
Snig19155_c0_g1_i1	807	266	AT1G28230.1	tr|A0A3Q7JCE1|A0A3Q7JCE1_SOLLC	sp|Q9FZ96|PUP1_ARATH	-	-	0.19	0.51	0	1.39	0.48	0.67	0	0	0.07
Snig19161_c0_g2_i1	549	180	-	tr|M1DL99|M1DL99_SOLTU	-	-	-	0	0	0	0.71	0	0	0.2	0.58	0.5
Snig1918_c0_g1_i2	327	106	-	-	-	-	-	0	0	0	1.14	0	0.52	0	0	0
Snig19186_c0_g2_i1	387	126	AT5G01750.1	-	sp|Q9LZX1|LOR15_ARATH	-	-	0	0	0	0	0	0	2.14	1.03	0.66
Snig19193_c0_g1_i1	441	144	-	tr|A0A1J6IS48|A0A1J6IS48_NICAT	-	-	-	0.42	0.69	0.22	0	0	0	0	0	0
Snig19211_c0_g1_i2	822	271	AT4G23160.3	tr|A0A251TEL9|A0A251TEL9_HELAN	sp|P92520|M820_ARATH	-	-	0	0	0	0.68	1.29	0.66	0	0	0.22
Snig19214_c0_g2_i1	405	132	-	tr|M1D3V5|M1D3V5_SOLTU	-	GO:0003676,GO:0004523	-	0	0	0	0.76	0.32	1.78	0.99	0	0
Snig19217_c0_g2_i2	345	112	-	-	-	-	-	0	0	0	1.02	0	0	0	0	0
Snig19221_c0_g1_i1	1497	496	AT1G26110.1	tr|D8SR19|D8SR19_SELML	sp|Q9C658|DCP5_ARATH	-	K18749	1.55	0.91	7.06	0	0	0	0	0	0
Snig19222_c0_g1_i2	471	154	-	tr|A0A3Q7HZR8|A0A3Q7HZR8_SOLLC	-	-	-	0	0	0	1.48	0.5	1.12	0	0.25	0
Snig19225_c0_g1_i3	1410	467	AT4G10070.1	tr|M0U637|M0U637_MUSAM	sp|Q9LZ82|BTR1_ARATH	GO:0003723	K13210	0.29	0.22	1.3	0	0	0	0	0	0
Snig19230_c0_g1_i1	852	281	AT4G20040.1	tr|M1AJZ2|M1AJZ2_SOLTU	sp|O49432|QRT3_ARATH	-	-	0	0.1	0	0.52	1.11	0.88	0	0	0
Snig19231_c0_g1_i1	606	199	-	tr|A0A1J6HV16|A0A1J6HV16_NICAT	-	-	-	0.13	0	0	1.62	1.9	1.55	0.53	0.5	0.65
Snig19237_c0_g1_i1	978	323	AT1G67190.2	tr|A0A3Q7JPA6|A0A3Q7JPA6_SOLLC	sp|Q9ZW88|FBL34_ARATH	-	-	0.15	0.08	0	0.44	0.57	0.32	0.95	0.9	0.53
Snig19241_c0_g1_i1	309	100	-	-	-	-	-	0	0	0	1.26	0	0.58	1.09	1.05	0.33
Snig19279_c0_g1_i1	642	211	-	tr|A0A3Q7JB24|A0A3Q7JB24_SOLLC	-	-	-	10.24	12.94	12.19	0	0	0	0	0	0
Snig19293_c0_g1_i1	483	158	-	-	-	-	-	0	0	0	0	0.48	0.27	0.99	1.42	0.31
Snig19295_c0_g1_i1	1143	378	AT5G50260.1	tr|A0A0E0CDI3|A0A0E0CDI3_9ORYZ	sp|Q9FGR9|CEP1_ARATH	GO:0006508,GO:0008234	K16292	3.95	3.2	2.16	0	0	0	0	0	0
Snig19296_c0_g1_i2	1056	349	-	tr|K4BUP5|K4BUP5_SOLLC	-	-	-	0	0.07	0	1.8	2.24	3	0.09	0	0.11
Snig19321_c0_g1_i1	555	182	-	tr|M1A5Y6|M1A5Y6_SOLTU	-	-	-	0.6	0.5	0.32	0	0	0	0	0	0
Snig19325_c0_g1_i2	351	114	-	-	-	-	-	0.29	0	0	0	1.2	0.45	0	0	0.26
Snig19334_c0_g1_i1	360	117	AT2G33420.1	-	sp|Q8RX56|UNC13_ARATH	-	-	0	0	0	0	0	0	0	0.78	1
Snig19335_c0_g1_i1	843	278	AT1G08730.2	tr|A0A3Q7JHR2|A0A3Q7JHR2_SOLLC	sp|F4HXP9|MYO9_ARATH	GO:0003774,GO:0005524,GO:0016459	K10357	0	0	0	0.93	1.02	0.76	0	0	0
Snig19348_c0_g1_i1	366	119	AT2G18370.1	-	sp|Q9ZPW9|NLTP8_ARATH	-	-	0	0	0	0	0	0	0.78	0.75	0.24
Snig19350_c0_g2_i1	318	103	-	-	-	-	-	0	0	0	0.59	0.48	0	0.52	0.49	0.95
Snig19355_c0_g1_i1	1776	589	AT5G17860.1	tr|A0A3Q7I4N3|A0A3Q7I4N3_SOLLC	sp|Q9FKP1|CCX1_ARATH	GO:0016021,GO:0055085	K13754	3.48	3.01	3.1	0	0	0	0	0	0
Snig19359_c0_g1_i1	408	133	-	tr|M1BYX0|M1BYX0_SOLTU	-	-	-	0	0	0	0	0.31	0	1.61	0.92	0.99
Snig19368_c0_g1_i1	567	186	AT5G18980.3	tr|A0A3Q7EHU4|A0A3Q7EHU4_SOLLC	-	-	-	0.58	0.48	0	0.45	0	0	0	0	0
Snig19370_c0_g1_i1	345	112	-	-	-	-	-	0	0	0	0	0	0.47	0.44	0	0.27
Snig19372_c0_g1_i2	477	156	AT3G13900.2	tr|M1BWN2|M1BWN2_SOLTU	sp|Q9LVK9|ALA7_ARATH	-	K01530	0.55	0.61	0.79	0	0	0	0.25	0	0.15
Snig19376_c0_g1_i1	300	97	-	-	-	-	-	1.16	0.43	0	0	0	0	0	0	0
Snig19377_c0_g1_i2	435	142	AT2G34340.1	tr|M1B1P4|M1B1P4_SOLTU	-	-	-	0	0	0	0	0	0	2.31	4.14	3.03
Snig19383_c0_g1_i1	324	105	-	-	-	-	-	0.67	0	0	0	0	0	0	0	0
Snig19399_c0_g1_i1	471	154	-	tr|A0A1R3HDS5|A0A1R3HDS5_COCAP	-	GO:0015074	-	0.19	0.21	0	0	0	0	0	0	0
Snig19401_c0_g1_i1	387	126	-	-	-	-	-	0	0	0	0.41	0	0	0.36	0	0.22
Snig19420_c0_g1_i1	519	170	AT4G23160.3	tr|A0A1R3IRU3|A0A1R3IRU3_COCAP	sp|P92519|M810_ARATH	-	-	0.16	0	0	0	0	0	0.22	0.63	0
Snig19435_c0_g1_i1	729	240	-	-	-	-	-	0.53	0.81	0.11	0	0	0	0	0	0
Snig1944_c0_g1_i1	543	178	AT1G75780.1	tr|A0A1D6H1F3|A0A1D6H1F3_MAIZE	sp|P12411|TBB1_ARATH	GO:0003924	K07375	0.15	0	1.15	0	0	0	0	0	0
Snig1944_c0_g2_i1	324	105	-	-	-	-	-	0.67	0.37	0	0	0	0	0	0	0
Snig19441_c0_g1_i1	501	164	-	tr|M1D3V5|M1D3V5_SOLTU	-	-	-	0	0	0	0	0.68	1.02	0.47	0.45	0
Snig19455_c0_g1_i2	315	102	-	-	-	-	-	0	0	0	0	0	0	2.1	1.01	0.32
Snig19472_c0_g1_i1	843	278	AT4G34110.1	tr|M4D4T3|M4D4T3_BRARP	sp|P42731|PABP2_ARATH	GO:0003676	K13126	0.7	0.78	1.56	0	0	0	0	0	0
Snig19493_c0_g1_i1	429	140	ATMG00300.1	tr|A0A3Q7GJG6|A0A3Q7GJG6_SOLLC	sp|P93293|M300_ARATH	-	-	0	0	0	0.34	0.87	1.3	0	0	0
Snig19493_c0_g2_i1	339	110	AT4G10040.1	-	sp|A2Y4S9|CYC_ORYSI	GO:0009055,GO:0020037	K08738	0.31	0	0	2.6	1.28	0.48	3.62	2.16	4.16
Snig19495_c0_g1_i1	477	156	-	tr|M1CMH9|M1CMH9_SOLTU	-	-	-	10.48	9.74	7.1	0	0	0	0	0	0
Snig19497_c0_g1_i1	339	110	-	-	-	-	-	0	0.35	0	1.06	2.61	2.45	0	0	0
Snig19498_c1_g1_i1	306	99	-	-	-	-	-	0.38	0.42	0.43	0	0	0	0	0	0
Snig19500_c0_g1_i1	321	104	-	-	-	-	-	0	0	1.58	0	0	0	0	0	0
Snig19500_c0_g2_i1	444	145	-	-	-	-	-	0.41	0	0.44	0	0	0	0	0	0
Snig19501_c0_g1_i1	312	101	AT1G50920.1	-	sp|Q9C6I8|NOG1_ARATH	-	K06943	0.37	0.81	1.67	0	0	0	0	0	0
Snig19505_c0_g1_i2	336	109	-	-	-	-	-	0	0	0	0	0	0.5	0.47	0	0
Snig19517_c0_g1_i1	396	129	-	-	-	GO:0003676,GO:0004523	-	0.49	1.08	0	0	0	0	0	0	0
Snig19530_c0_g1_i1	417	136	-	tr|A0A314KVA8|A0A314KVA8_NICAT	-	-	-	0	0	0	0	0.6	1.02	0	0	0
Snig19533_c0_g1_i1	309	100	AT4G36830.1	-	sp|Q9SYY4|ELO3L_ARATH	GO:0016021	-	0	0.41	2.51	0	0	0	0	0	0
Snig19538_c0_g1_i1	306	99	-	-	-	-	-	0	0	0	0	0	0.59	2.24	2.67	0.34
Snig19549_c0_g1_i1	321	104	-	-	-	-	-	0	0	0	0	0.48	1.63	0	0	0
Snig19552_c0_g1_i3	405	132	-	tr|A0A1R3H3M3|A0A1R3H3M3_COCAP	-	-	-	0	0	0	0.38	0.94	1.76	0.33	0	0.4
Snig19558_c0_g1_i1	381	124	-	-	-	GO:0003676,GO:0004523	-	0.26	0.28	0.57	0	0	0	0	0	0
Snig19576_c0_g1_i1	378	123	-	-	-	-	-	0.79	0.87	0.29	0	0	0	0	0	0
Snig19583_c0_g1_i1	585	192	AT5G39850.1	tr|M2W800|M2W800_GALSU	sp|Q9FLF0|RS92_ARATH	GO:0003723,GO:0005622,GO:0019843	K02997	2.37	3.69	7.8	0	0	0	0	0	0
Snig19598_c0_g1_i2	303	98	-	-	-	-	-	0	0	0	1.97	0	0.6	0	0	0
Snig19599_c0_g1_i2	390	127	AT4G18650.1	-	sp|Q84JC2|DOGL4_ARATH	GO:0006351,GO:0043565	-	0	0	0	0	0	0	0.35	1.01	0.22
Snig19601_c0_g1_i1	522	171	AT3G16030.4	tr|M0ZKJ5|M0ZKJ5_SOLTU	sp|Q9LW83|CE101_ARATH	GO:0004672,GO:0005524,GO:0006468	-	1.31	0.9	0	0	0	0	0	0	0
Snig19605_c0_g1_i1	417	136	-	-	-	-	-	0.23	0.5	0.98	0	0	0	0	0	0
Snig19630_c0_g2_i1	303	98	-	-	-	-	-	0.78	0	0	0	0	0	0	0	0
Snig19636_c0_g1_i1	1794	595	AT5G53150.6	tr|M1B8B9|M1B8B9_SOLTU	sp|Q9FH28|DNJ49_ARATH	-	-	0	0	0.04	0.49	0.47	0.74	0.09	0.05	0.06
Snig19644_c0_g1_i1	318	103	AT4G20520.1	-	-	-	-	0.7	0	0	0	0	0	0	0.49	0
Snig19652_c0_g1_i1	447	146	-	-	-	GO:0005515	-	0.61	0.89	0.44	0	0	0	0	0	0
Snig19652_c0_g2_i1	636	209	-	-	-	GO:0005509	-	0	0.14	1.72	0	0	0	0	0	0
Snig19655_c0_g1_i2	348	113	-	-	-	-	-	0	0	0	0	1.24	0	0.44	1.25	0.27
Snig19662_c0_g1_i1	366	119	-	-	-	-	-	1.65	1.82	0	0	0	0	0.39	0.37	0
Snig19665_c1_g1_i1	315	102	-	-	-	GO:0016747	-	0.36	0	0.82	0	0	0	0	0	0
Snig19666_c0_g1_i1	489	160	-	-	-	-	-	0	0	0	0.28	0.47	0.53	0.48	0	0.15
Snig19669_c0_g1_i1	387	126	-	-	-	-	-	0	0.28	0	0.41	0	0.39	0	0	0
Snig1967_c0_g1_i1	357	116	-	-	-	-	-	0	0	0	0	0	0.44	0	0.4	0.26
Snig19679_c0_g1_i1	471	154	AT4G23160.3	tr|M1C2H1|M1C2H1_SOLTU	sp|P92520|M820_ARATH	-	-	0.57	0.63	0.2	0	0	0	0	0	0
Snig1969_c0_g1_i1	378	123	-	-	-	-	-	0	0	0	0	1.43	0.8	0.37	0	0
Snig1970_c0_g1_i1	471	154	-	-	-	-	-	0	0	0	0.88	0	0.28	0	0	0
Snig19711_c0_g1_i1	753	248	AT4G26740.1	tr|A0A314L536|A0A314L536_NICAT	sp|O81270|PXG1_ARATH	-	K17991	5.96	4.24	5.9	0	0	0	0	0	0
Snig19713_c0_g1_i2	411	134	-	tr|M1CEI6|M1CEI6_SOLTU	-	-	-	1.6	0.25	0.5	0	0	0	0	0	0
Snig19725_c0_g1_i1	777	256	-	-	-	GO:0042302	-	1.65	1.72	1.32	0	0	0	0	0	0
Snig19726_c0_g1_i1	372	121	-	-	-	-	-	0.27	1.79	3.29	0	0	0	0	0	0
Snig19749_c0_g1_i1	387	126	AT4G25640.1	-	sp|F4JTB3|DTX35_ARATH	GO:0006855,GO:0015238,GO:0015297,GO:0016020,GO:0055085	K03327	0	0.28	0.28	0	0	0	0	0	0
Snig19749_c0_g2_i1	363	118	AT1G23300.1	-	sp|F4I4Q3|DTX32_ARATH	GO:0006855,GO:0015238,GO:0015297,GO:0016020,GO:0055085	K03327	0	0	0	0	1.92	0	0	0	0
Snig19751_c0_g1_i1	474	155	-	-	-	-	-	0	0	0	1.45	0.49	0.83	0	0	0
Snig19767_c0_g1_i1	300	97	AT3G51325.1	-	sp|Q0WPW5|RMR4_ARATH	-	-	0	0	0	1.34	1.09	1.84	0	0	0
Snig19778_c0_g2_i1	384	125	-	-	-	-	-	1.03	1.14	0	0	0	0	0	0	0
Snig19791_c0_g1_i1	507	166	-	tr|A0A3Q7GTW8|A0A3Q7GTW8_SOLLC	-	-	-	0.17	0	0	0.26	0.22	0.5	0.23	0	0
Snig19799_c0_g1_i1	426	139	-	tr|A0A3Q7IXD1|A0A3Q7IXD1_SOLLC	-	-	-	0	0	0	0.34	0	0.65	0	0.29	0.18
Snig1980_c0_g1_i1	645	212	-	-	-	-	-	0.49	0	0.65	0	0	0	0	0	0
Snig19800_c0_g1_i2	303	98	-	-	-	-	-	0	0	0	0	0	0.61	0	0.56	0.36
Snig19803_c0_g1_i1	798	263	-	tr|A0A1R3IXN8|A0A1R3IXN8_COCAP	-	-	-	0.76	0.31	0.3	0	0	0	0	0	0
Snig19807_c0_g1_i3	411	134	-	-	-	GO:0042302	-	0.46	0	0	0	0	0	0	0	0
Snig19821_c0_g1_i1	309	100	-	-	-	-	-	0.73	0.81	0	0	0	0	0	0	0
Snig19860_c0_g1_i1	309	100	AT2G36190.1	-	sp|Q8W413|INV4_ARATH	-	K01193	0.37	0	0	0.64	0	0	0	0	0
Snig19861_c0_g1_i1	552	181	AT5G19660.3	tr|M1BHI1|M1BHI1_SOLTU	sp|Q0WUG6|SBT61_ARATH	-	K08653	0.6	0.17	0.32	0	0	0	0	0	0
Snig19870_c0_g1_i2	447	146	AT3G49340.1	tr|M1AN72|M1AN72_SOLTU	sp|Q9FJ47|SAG12_ARATH	GO:0006508,GO:0008234	K13441	0.2	0	0	0	0	0	0	0.53	0.17
Snig19872_c0_g1_i1	354	115	AT4G38140.1	-	sp|Q9SZL4|ATL18_ARATH	-	K16281	0	0	0	0	0	0	2.08	0.79	2.3
Snig19895_c0_g1_i2	393	128	-	-	-	-	-	0	0.27	0.27	0	0	0	0.35	0.66	0.43
Snig19905_c0_g1_i1	402	131	-	tr|M1BBU9|M1BBU9_SOLTU	-	-	-	0	0	0	0	0.32	0.36	0	0.32	0.21
Snig19918_c0_g1_i1	513	168	-	tr|M1BVD4|M1BVD4_SOLTU	-	-	-	0	0	0	0	0	0.25	0	0.65	0
Snig19932_c0_g1_i2	501	164	-	tr|A0A314KLC9|A0A314KLC9_NICAT	-	-	-	0	0	0	0.27	0.23	0	0	0	0
Snig1994_c0_g1_i1	1056	349	AT3G48850.1	tr|A0A2R6WA14|A0A2R6WA14_MARPO	sp|Q9M2Z8|MPCP2_ARATH	-	K15102	1.55	1.79	1.47	0	0	0	0	0	0
Snig19944_c0_g1_i2	753	248	AT5G60900.1	tr|M1DYE5|M1DYE5_SOLTU	sp|A2XQD3|LERK2_ORYSI	-	-	0.41	0.45	0	1.53	0.13	0.29	0	0	0
Snig19946_c0_g1_i4	456	149	-	tr|M1DWF5|M1DWF5_SOLTU	-	-	-	0	0	0	2.16	1.04	0.58	0.27	0.51	0.5
Snig19955_c0_g1_i1	390	127	AT3G01840.1	-	sp|Q9SGI7|LYK2_ARATH	GO:0004672,GO:0005524,GO:0006468	-	0	0.55	0.55	0	0.34	0	0	0	0
Snig19962_c0_g1_i1	354	115	-	-	-	-	-	0.58	1.28	0.64	0	0	0	0	0	0
Snig19974_c0_g1_i1	318	103	-	-	-	-	-	0	0.38	0.79	0	0	0	0	0	0
Snig19976_c0_g1_i1	306	99	-	-	-	-	-	0	0	0	1.97	0.53	0.6	0	0	0
Snig19992_c0_g1_i1	405	132	-	tr|A0A3Q7GER9|A0A3Q7GER9_SOLLC	-	-	-	0	0	0	0.76	0.63	0.36	0.66	0.63	0.2
Snig20007_c0_g1_i1	558	183	-	tr|M1DYD9|M1DYD9_SOLTU	-	-	-	0	0	0	0	0.19	0.22	0.99	0.76	0.25
Snig20008_c0_g1_i1	441	144	AT3G14870.5	tr|M1B8U5|M1B8U5_SOLTU	-	-	-	0.42	0.46	0.9	0	0	0	0	0	0
Snig20011_c0_g1_i1	315	102	AT3G49190.1	-	sp|Q93ZR6|WSD1_ARATH	GO:0004144	-	0.35	0.78	0	0	0.99	0	1.05	0	0.64
Snig20015_c0_g1_i1	357	116	-	-	-	-	-	0	0	0	0	1.17	0	0	0	0.25
Snig20029_c0_g1_i2	465	152	-	-	-	-	-	1.91	1.26	0	0	0	0	0	0	0
Snig20035_c1_g1_i1	372	121	-	-	-	-	-	0	1.49	0	0	0	0	0	0	0
Snig20047_c0_g1_i1	399	130	AT4G23160.3	tr|M1C2H1|M1C2H1_SOLTU	sp|P92520|M820_ARATH	-	-	0.48	1.32	0.52	0	0	0	0	0	0
Snig20059_c0_g1_i1	318	103	-	-	-	-	-	1.05	1.15	1.18	0	0	0	0	0	0
Snig20060_c0_g1_i1	459	150	AT4G09800.1	tr|A9P8I9|A9P8I9_POPTR	sp|P34788|RS18_ARATH	GO:0003723,GO:0003735,GO:0005622,GO:0005840,GO:0006412	K02964	5.83	3.86	11.29	0	0	0	0	0	0
Snig20074_c0_g1_i1	432	141	-	tr|M1BW38|M1BW38_SOLTU	-	-	-	0	0	0	0.68	0.29	0.96	0	0	0
Snig20080_c0_g1_i2	369	120	-	-	-	-	-	2.71	1.49	3.59	0	0	0	0	0	0
Snig20089_c0_g1_i1	303	98	-	-	-	-	-	0	0	0	0	0	0	0.58	0	0
Snig20097_c0_g1_i1	312	101	AT3G47090.1	-	sp|C0LGP4|Y3475_ARATH	GO:0004672,GO:0005524,GO:0006468	-	0	0	0	0.62	0.5	0.56	0	0	0.66
Snig20098_c0_g1_i1	510	167	-	-	-	GO:0003824,GO:0005975	-	0.68	0	0.18	0	0	0	0	0	0
Snig20112_c1_g1_i1	315	102	-	-	-	-	-	1.44	1.99	0.82	0	0	0	0	0	0
Snig20117_c0_g1_i1	999	330	-	-	-	GO:0005515	-	0.43	0.48	1.5	0	0	0	0	0	0
Snig20129_c0_g1_i2	312	101	AT1G73120.1	-	-	-	-	0.36	0.8	0	0	0	0	0	0	0
Snig20132_c0_g1_i1	678	223	AT3G53240.3	tr|M1BGI4|M1BGI4_SOLTU	sp|Q6JN46|EIX2_SOLLC	GO:0005515	K13466	0	0	0	0.52	0.89	1.17	0.15	0	0
Snig20139_c0_g1_i2	303	98	-	-	-	-	-	0.38	0.84	0	0	0	0	0	0	0
Snig20150_c0_g1_i1	402	131	-	-	-	-	-	0.47	0.52	0.77	0	0	0	0	0	0
Snig20153_c0_g1_i1	924	305	AT3G12580.1	tr|A0A166DDV0|A0A166DDV0_DAUCS	sp|Q9LHA8|MD37C_ARATH	-	K03283	0.24	0.18	0.82	0	0	0	0	0	0
Snig20154_c0_g1_i1	891	294	AT5G53670.1	tr|A0A314KU34|A0A314KU34_NICAT	-	GO:0003676,GO:0008270	-	0.58	0.36	0.43	0	0	0	0	0.2	0
Snig20169_c0_g1_i1	1674	555	AT3G57410.10	tr|A0A2R6W4C6|A0A2R6W4C6_MARPO	sp|O81645|VILI3_ARATH	-	-	0.48	0.53	1.2	0	0	0	0	0	0
Snig20174_c0_g1_i1	306	99	-	-	-	-	-	0	0	0	0.64	0	1.18	0	0	0
Snig20175_c0_g1_i1	357	116	-	-	-	-	-	0	0	0	0	0	0.44	4.5	1.17	2.76
Snig20179_c0_g1_i2	642	211	-	-	-	-	-	1.48	1.36	1.43	0	0	0	0	0	0
Snig20205_c0_g1_i1	741	244	AT1G77330.1	tr|M1A612|M1A612_SOLTU	sp|Q0WPW4|ACCO5_ARATH	GO:0016491,GO:0055114	K05933	0.1	0.11	0	1.87	0.53	0.75	0	0	0
Snig2021_c0_g1_i1	381	124	AT2G19770.1	-	sp|Q9FR39|PROF5_MAIZE	-	K05759	2.83	1.42	1.41	0	0	0	0	0	0
Snig20213_c0_g1_i1	588	193	AT3G42170.2	tr|A0A0R0K9J8|A0A0R0K9J8_SOYBN	sp|Q6AVI0|RSLE2_ORYSJ	-	-	0	0	0	0.64	0	0.41	0	0	0
Snig20218_c0_g1_i1	324	105	-	-	-	-	-	0	0	0	0	0	0.52	0	0	0
Snig20243_c0_g1_i1	354	115	AT5G51460.4	-	sp|O64896|TPPA_ARATH	GO:0003824,GO:0005992	K01087	0.29	0	0	0.48	1.18	0.44	0	0	0
Snig20244_c0_g1_i1	333	108	AT5G20100.1	-	sp|Q9XI29|Y1540_ARATH	-	-	38.23	40.08	31.74	0	0	0	0	0	0
Snig20299_c0_g1_i1	303	98	AT4G38040.2	-	-	GO:0006486,GO:0016757	-	0	0.86	0.44	0	0	0	0	0	0
Snig2031_c0_g1_i1	519	170	-	-	-	-	-	0.82	1.26	0.35	0	0	0	0	0	0
Snig20345_c0_g1_i1	1215	402	-	-	-	GO:0003700,GO:0006355	-	1.09	0.7	1.24	0	0	0	0	0	0
Snig20351_c0_g1_i1	408	133	AT5G49690.1	tr|M1DGF3|M1DGF3_SOLTU	sp|Q9LTA3|U91C1_ARATH	-	-	0	0	0	0	0.31	0	0	2.18	0
Snig20362_c0_g1_i1	354	115	-	-	-	-	-	0	0	0	0	0.79	0.89	0	0	0
Snig20369_c0_g1_i1	408	133	-	-	-	-	-	0	0	0	0	0	0	0.96	3.99	0.79
Snig20377_c0_g1_i1	552	181	-	-	-	-	-	0.45	1	0.96	0	0	0	0	0	0
Snig20403_c0_g1_i1	357	116	-	-	-	-	-	0	0	0	0	0	0	1.66	1.59	0.51
Snig20408_c0_g1_i2	408	133	AT5G63110.1	tr|A0A3Q7FRH1|A0A3Q7FRH1_SOLLC	sp|Q9FML2|HDA6_ARATH	-	K06067	0	0	0	0.38	0.31	0.7	0	0	0
Snig20422_c0_g1_i1	300	97	-	-	-	-	-	0	0	0	1.34	0	0.61	0.58	0	0.71
Snig20422_c0_g2_i1	354	115	-	-	-	-	-	0	0	0	0.49	0.8	0.45	0.42	0.81	0
Snig2043_c0_g1_i1	774	255	AT4G23160.3	tr|A5AKX4|A5AKX4_VITVI	sp|P92520|M820_ARATH	-	-	0.98	0.76	0.92	0	0	0	0	0	0
Snig20434_c0_g2_i1	306	99	-	-	-	-	-	0.38	0.42	0.87	0	0	0	0	0	0
Snig20445_c0_g1_i1	375	122	AT1G58215.1	-	sp|P0DMS1|NET2A_ARATH	GO:0003779	-	0	0	0	0	0	0	1.51	0.36	0.23
Snig20450_c0_g1_i1	390	127	-	-	-	-	-	0	0	0	0	0.34	0.38	0	1.01	0
Snig20457_c0_g1_i1	939	310	AT1G60030.1	tr|M1CFL4|M1CFL4_SOLTU	sp|Q0WPE9|NAT7_ARATH	GO:0016020,GO:0022857,GO:0055085	-	0.23	0	0.08	0.46	0.3	0.11	0.3	0	0.25
Snig20459_c0_g2_i1	357	116	AT2G34930.1	-	sp|Q6JN46|EIX2_SOLLC	GO:0005515	-	0.58	0	0.64	0.48	0.79	0.44	0	0	0
Snig20466_c0_g1_i2	303	98	-	-	-	-	-	0	0	0	0.67	1.09	0	0	0	0
Snig2051_c0_g1_i1	1605	532	AT3G48310.1	tr|A0A3Q7GEE2|A0A3Q7GEE2_SOLLC	sp|Q9STL1|C71AM_ARATH	GO:0005506,GO:0016705,GO:0020037,GO:0055114	-	1.35	0.89	1.13	0	0	0	0	0	0
Snig20521_c0_g1_i1	309	100	-	-	-	-	-	0	0	1.28	0	0	0	0	0	0
Snig20527_c0_g1_i1	369	120	-	-	-	-	-	0	0	0	0	0	0	3.12	0	0.48
Snig20527_c0_g2_i1	339	110	AT3G05850.1	-	-	-	-	0	0	0	0	0	0	0.92	0.88	0.56
Snig20558_c0_g1_i1	525	172	AT2G18290.1	tr|A0A2R6WDB7|A0A2R6WDB7_MARPO	sp|Q9ZPW2|APC10_ARATH	-	K03357	0.16	0.36	0.86	0	0	0	0	0	0
Snig20563_c0_g1_i1	369	120	AT5G24860.1	-	sp|O23624|FPF1_ARATH	-	-	13.54	17.93	16.44	0	0	0	0	0	0
Snig20568_c0_g1_i1	345	112	-	-	-	-	-	0.6	0	0.34	0	0	0	0	0	0
Snig20589_c0_g1_i1	384	125	-	-	-	-	-	0	0	0	0.42	1.39	0.39	0.36	1.04	0
Snig20589_c0_g3_i1	321	104	-	-	-	-	-	0.7	1.15	0.39	0	0	0	0	0	0
Snig20594_c0_g1_i1	375	122	-	-	-	-	-	1.32	1.16	1.45	0	0	0	0	0	0
Snig20594_c0_g2_i1	735	242	AT5G12480.1	tr|A0A0D3AY05|A0A0D3AY05_BRAOL	sp|Q38873|CDPK7_ARATH	GO:0004672,GO:0005524,GO:0006468	K13412	0.63	0.69	0.33	0	0	0	0	0	0
Snig20596_c0_g1_i1	360	117	-	-	-	-	-	0	0	0.32	0.94	0.39	0.44	0	0	0
Snig20615_c0_g1_i2	306	99	-	-	-	-	-	0	0	0	0.64	0.52	0	2.24	0.53	0
Snig20621_c0_g1_i2	474	155	-	-	-	-	-	0	0	0	1.16	1.71	1.38	0	0.48	0
Snig20649_c0_g1_i1	315	102	-	-	-	-	-	0	0	0	0	0	1.13	0	0.51	0
Snig20663_c0_g1_i1	438	143	-	-	-	-	-	0.42	0.92	0.45	0	0	0	0	0	0
Snig20677_c0_g1_i1	390	127	-	-	-	-	-	0	0	0	0	0	0.38	1.04	0	0.43
Snig20692_c0_g1_i1	369	120	-	-	-	-	-	0	0	0	0	0	0	0.39	0.75	0.48
Snig20718_c0_g1_i1	342	111	AT4G10770.2	-	sp|Q9FJD1|OPT8_ARATH	GO:0055085	-	0	0	0	0	0	0.47	0	0	0
Snig20745_c0_g1_i1	300	97	AT5G10930.1	-	sp|Q9LEU7|CIPK5_ARATH	-	K07198	0	0.86	0	0	0	0	0	0	0
Snig20779_c0_g1_i2	513	168	AT1G04170.2	tr|A0A1J6J1U0|A0A1J6J1U0_NICAT	-	-	K03242	0.17	0.18	0	0	0.87	0.24	0	0.21	0
Snig20797_c0_g1_i1	531	174	-	-	-	-	-	0.48	0.52	0.34	0	0	0	0	0	0
Snig20874_c0_g1_i1	348	113	-	-	-	-	-	0	0	0	0	0	0	1.29	0.41	0.53
Snig20875_c0_g1_i1	327	106	-	-	-	-	-	4.64	1.83	1.87	0	0	0	0	0	0
Snig20897_c0_g1_i1	456	149	AT5G59810.1	tr|B9GHH3|B9GHH3_POPTR	sp|F4JXC5|SBT54_ARATH	-	-	0	0	0.85	0	0	0	0	0.78	0
Snig20898_c0_g1_i1	366	119	-	-	-	-	-	0.28	0	0.31	0	0.38	0	0	0	0
Snig20902_c0_g3_i1	312	101	-	-	-	-	-	1.1	0.41	1.25	0	0	0	0	0	0
Snig20913_c0_g2_i1	312	101	-	-	-	-	-	0	0	0	0	0.5	0	0.54	0	0.66
Snig20915_c0_g1_i1	438	143	-	-	-	-	-	0.42	0.23	0.23	0	0	0	0	0	0
Snig20920_c0_g1_i1	612	201	AT2G22750.1	tr|M1A291|M1A291_SOLTU	sp|Q1PF17|BH018_ARATH	-	-	1.06	0.73	0.56	0	0	0	0	0	0
Snig20924_c0_g1_i1	432	141	AT5G17820.1	tr|A0A1J6I954|A0A1J6I954_NICAT	sp|Q43729|PER57_ARATH	GO:0004601,GO:0006979,GO:0020037,GO:0055114	K00430	0	0	0	5.46	2.57	2.57	0	0	0
Snig20925_c0_g1_i1	414	135	-	-	-	-	-	0	0.25	0	0.72	0.6	1.36	1.88	1.5	0.19
Snig2093_c0_g1_i1	504	165	-	tr|M1DFX9|M1DFX9_SOLTU	-	-	-	0.17	0.38	0.36	0	0	0	0	0	0
Snig20936_c0_g1_i1	447	146	-	tr|A0A3Q7G2J9|A0A3Q7G2J9_SOLLC	-	-	-	0.61	0.45	0.22	0	0	0	0	0	0
Snig20940_c0_g1_i1	375	122	AT5G36110.2	-	sp|F6H9N6|C7A15_VITVI	-	K20667	0	0	0	0	0	0	1.89	0.72	0
Snig20941_c0_g1_i1	324	105	-	-	-	-	-	0	0	0	0.57	0.47	0.52	0	0	0.91
Snig20944_c0_g1_i1	738	243	AT1G19210.1	tr|A0A3Q7J3S7|A0A3Q7J3S7_SOLLC	sp|Q84QC2|ERF17_ARATH	GO:0003700,GO:0006355	-	9.73	9.95	5.95	0	0	0	0	0	0
Snig2095_c0_g1_i1	1026	339	AT2G47430.1	tr|A0A314KW44|A0A314KW44_NICAT	sp|O22267|CKI1_ARATH	GO:0000160	-	0.77	0.77	0.87	0	0	0	0	0	0
Snig20959_c0_g1_i1	540	177	-	tr|A0A314KYT4|A0A314KYT4_NICAT	-	-	-	0.78	0.17	0.33	0	0	0	0.42	0	0.13
Snig20960_c0_g1_i1	573	188	-	tr|M1CB03|M1CB03_SOLTU	-	-	-	0	0.16	0	0	0	0	1.52	0.36	0.12
Snig20961_c0_g1_i1	318	103	-	-	-	-	-	0	0	0	0.59	0.48	0	0	0	0.32
Snig20962_c0_g1_i2	318	103	AT4G15390.2	-	sp|K4D9Y4|ASAT3_SOLLC	GO:0016747	K24277	0	0	0	0	1.48	0.55	0	0	0
Snig20963_c0_g1_i1	597	196	-	-	-	-	-	0.41	0.3	0.72	0	0	0	0	0	0
Snig20966_c0_g1_i1	345	112	AT5G36800.2	-	-	-	-	0	0	0	0.51	0.84	1.42	0	0	0
Snig20979_c0_g1_i1	375	122	-	-	-	GO:0003735,GO:0005739,GO:0005840,GO:0006412	-	0	0.29	0.88	0	0	0	0	0	0
Snig20992_c0_g1_i1	348	113	-	-	-	-	-	0.89	0.66	1.33	0	0	0	0	0	0
Snig20993_c0_g1_i1	354	115	-	-	-	-	-	0	0.32	0	0	0.39	0	0	0	0
Snig20998_c0_g1_i1	303	98	-	-	-	-	-	0	0.42	0.43	0	0	0	0	0	0
Snig20998_c0_g2_i1	402	131	-	tr|A0A1J6HX23|A0A1J6HX23_NICAT	-	-	-	0	0.52	0	0	0	0	0	0	0
Snig21002_c0_g2_i1	381	124	-	-	-	-	-	0.51	1.14	1.13	0	0	0	0	0	0
Snig21014_c0_g1_i1	306	99	-	-	-	-	-	0.38	0	0	0	0	0.6	0	0	0
Snig2103_c0_g1_i1	333	108	AT2G47650.1	-	sp|Q8S8T4|UXS4_ARATH	-	K08678	0	0	0.73	0.55	0.45	0.51	0	0	0
Snig21034_c0_g2_i1	714	235	-	-	-	-	-	0.43	0.24	0.57	0	0	0	0	0	0
Snig21036_c0_g1_i1	399	130	-	tr|A0A1J6IRS9|A0A1J6IRS9_NICAT	-	-	-	0	0.26	0	1.93	1.93	0.36	0.67	0.32	0.41
Snig21051_c0_g1_i1	1836	609	-	tr|R7QUT2|R7QUT2_CHOCR	-	-	-	0.69	0.28	1.83	0	0	0	0	0	0
Snig21058_c0_g1_i2	648	213	AT3G24170.3	tr|A8J448|A8J448_CHLRE	sp|P48642|GSHRC_ORYSJ	GO:0016491,GO:0055114	K00383	0.25	0.27	0.77	0	0	0	0	0	0
Snig21060_c0_g1_i1	405	132	-	-	-	-	-	0	0.26	0	3	3.45	1.41	0	0	0
Snig21120_c0_g1_i1	363	118	ATMG00820.1	-	sp|P92520|M820_ARATH	-	-	0	0	0	0.93	0	0.43	0.4	1.54	0.49
Snig21126_c0_g1_i1	480	157	AT4G00750.1	tr|M1CDB9|M1CDB9_SOLTU	sp|Q9ZPH9|PMTF_ARATH	-	-	0	0	0.39	0.58	0	0	0	0	0
Snig21129_c1_g1_i1	327	106	-	-	-	-	-	0	0.37	0.38	0	0	0	0	0	0
Snig21143_c0_g1_i1	834	275	-	tr|M1ANG9|M1ANG9_SOLTU	-	-	-	0.98	0.89	0.93	0	0	0	0	0	0
Snig21161_c0_g1_i1	429	140	AT1G31670.1	tr|M1BFZ1|M1BFZ1_SOLTU	sp|P0DO00|AMO2_ARATH	GO:0005507,GO:0008131,GO:0009308,GO:0048038,GO:0055114	K00276	0.22	0	0	0.69	0	0.32	0	0	0
Snig21163_c0_g1_i3	789	260	AT1G32490.2	tr|A0A3Q7JU03|A0A3Q7JU03_SOLLC	sp|Q8VY00|ESP3_ARATH	-	K12813	0.67	0.95	1.19	0	0	0	0	0	0
Snig2118_c0_g1_i1	312	101	AT4G36470.1	-	sp|Q6XMI3|BSMT1_ARATH	GO:0008168	K08241	0	0	0	0	0.51	0	1.09	0	0
Snig21190_c0_g1_i1	456	149	AT2G20900.3	tr|M1BN30|M1BN30_SOLTU	sp|Q9C5E5|DGK5_ARATH	GO:0004143,GO:0007205	K00901	0	0	0	0.62	0.26	1.17	0	0.26	0.17
Snig21195_c0_g1_i2	813	268	AT2G28210.1	tr|A0A3Q7HWF5|A0A3Q7HWF5_SOLLC	sp|F4JIK2|ATCA4_ARATH	-	K01674	0	0	0	0	0	0	3.57	3.75	2.81
Snig21197_c0_g1_i1	1008	333	AT1G24130.1	tr|M0ZP22|M0ZP22_SOLTU	sp|O48716|JGB_ARATH	GO:0005515	-	0	0	0	0	0	0	1.92	1.58	1.42
Snig21218_c0_g1_i1	336	109	-	-	-	-	-	0	0	0	0	0.43	0	1.84	0	0
Snig2123_c0_g1_i1	450	147	-	tr|M2XFV2|M2XFV2_GALSU	-	GO:0016714,GO:0055114	-	0.2	0.66	0.43	0	0	0	0	0	0
Snig2123_c0_g2_i1	915	302	-	tr|M2XFV2|M2XFV2_GALSU	-	GO:0016714,GO:0055114	-	0.48	0.71	1	0	0	0	0	0	0
Snig21242_c0_g1_i2	648	213	-	tr|A0A1J6IY91|A0A1J6IY91_NICAT	-	-	-	0	0	0	0.19	0.16	0.18	0	0.15	0.2
Snig21251_c0_g1_i1	453	148	-	-	-	-	-	5.74	4.37	2.77	0	0	0	0	0	0
Snig21263_c0_g1_i1	612	201	-	-	-	-	-	0.13	0.29	0	2.2	1.19	2.11	2.77	3.8	3.97
Snig21267_c0_g1_i2	324	105	AT3G24255.3	-	-	-	-	0	0	0	0	0	0	0.5	0	0.91
Snig21275_c0_g1_i1	318	103	AT5G27370.1	-	sp|Q3E912|DMP10_ARATH	-	-	0.35	0	0.4	0.6	0.99	0	0	0	1.29
Snig21280_c0_g1_i1	369	120	AT4G25790.1	-	sp|Q40374|PR1_MEDTR	-	-	0.55	0.3	0	0	0	0	0.39	1.87	1.2
Snig21289_c0_g1_i1	729	240	AT3G12120.2	tr|A0A1R3GY08|A0A1R3GY08_COCAP	sp|P46313|FAD6E_ARATH	GO:0006629	K10256	0.21	0.58	1.21	0	0	0	0	0	0
Snig21300_c0_g1_i1	306	99	-	-	-	-	-	0	0.41	0	0	0	0	0	0	0
Snig2131_c0_g1_i1	348	113	-	-	-	-	-	0	0	0	0	0.41	0	0	1.67	0.27
Snig21315_c0_g1_i1	801	264	AT4G23160.3	tr|A0A3Q7EXN8|A0A3Q7EXN8_SOLLC	sp|P92519|M810_ARATH	-	-	0	0	0	0.28	0.48	1.22	0	0.46	0
Snig21316_c0_g1_i2	312	101	-	-	-	-	-	0	0	0	0	0.5	1.13	1.07	0	0.33
Snig21318_c0_g1_i1	657	216	AT1G43760.1	tr|M1DMN6|M1DMN6_SOLTU	-	-	-	0	0	0	0.55	0.93	0.7	1.26	0.15	0.78
Snig21334_c0_g1_i1	540	177	-	tr|A0A1R3ISL6|A0A1R3ISL6_COCAP	-	-	-	0	0	0	0	0	0	0.83	1.59	1.29
Snig21345_c0_g1_i2	507	166	-	tr|A0A3Q7IU74|A0A3Q7IU74_SOLLC	sp|Q43710|IP22_SOLLC	GO:0004867	-	310.62	308.78	308.01	0	0	0	0	0	0
Snig21347_c0_g1_i1	381	124	AT2G01300.1	-	-	-	-	0.51	0.85	0	0.42	0.35	0	0	0.35	0
Snig21351_c0_g1_i1	462	151	AT1G29150.2	tr|A8I274|A8I274_CHLRE	sp|Q9LP45|PSD11_ARATH	-	K03036	0.78	0.64	1.46	0	0	0	0	0	0
Snig21363_c0_g1_i1	393	128	AT1G20560.2	-	sp|F4HUK6|AAE1_ARATH	GO:0003824	-	0	0.27	0	0	0.33	0	0	0	0
Snig21365_c0_g1_i1	300	97	-	-	-	-	-	0	0.43	0	0	1.09	0	0	0.56	1.07
Snig21385_c0_g1_i1	300	97	-	-	-	-	-	0	0	0	0	0	0	0	1.12	0
Snig21387_c0_g1_i2	327	106	-	-	-	-	-	0.99	0.73	0	0	0	0	0	0	0
Snig21392_c0_g1_i1	699	230	AT1G68800.1	tr|A0A314KY36|A0A314KY36_NICAT	sp|A0AQW4|TCP12_ARATH	-	-	0	0	0	0.84	1.29	0.48	0	0	0
Snig21404_c0_g1_i1	885	292	AT3G13900.1	tr|M1BWN2|M1BWN2_SOLTU	sp|Q9LVK9|ALA7_ARATH	-	K01530	0.5	0.46	1.03	0	0	0	0	0.31	0
Snig21415_c0_g1_i1	531	174	-	-	-	-	-	0.16	0.35	0.51	0	0	0	0	0	0
Snig21422_c0_g1_i2	435	142	-	-	-	-	-	0.21	0	0.46	0	0	0	0	0	0
Snig21428_c0_g1_i1	483	158	AT5G11890.1	tr|A0A3Q7J0D2|A0A3Q7J0D2_SOLLC	sp|Q8LD98|NHL6_ARATH	-	-	0.18	0	0.2	0.29	0	0.27	0	0	0
Snig2143_c0_g1_i1	333	108	-	-	-	-	-	0.64	1.06	0.36	0	0	0	0	0	0
Snig21438_c0_g1_i1	498	163	AT5G25310.1	tr|M1CXI8|M1CXI8_SOLTU	sp|Q3E7Q9|GLYT6_ARATH	GO:0006486,GO:0016757	-	0	0	0	1.63	0.92	0.26	0	0	0
Snig21441_c0_g1_i1	645	212	AT3G50390.1	tr|M1AMR1|M1AMR1_SOLTU	sp|O48716|JGB_ARATH	GO:0005515	-	0.74	0.54	0.77	0	0.16	0	0	0	0
Snig21457_c0_g1_i1	759	250	AT4G35830.2	tr|A0A453Q3T7|A0A453Q3T7_AEGTS	sp|Q42560|ACO1_ARATH	-	K01681	0.5	0.11	0.73	0	0	0	0	0	0
Snig21470_c0_g1_i1	399	130	-	-	-	-	-	0	0	0	0	0	0	4.34	7.34	4.73
Snig21473_c0_g2_i1	375	122	-	-	-	-	-	0	0.29	1.77	0	0	0	0	0	0
Snig21476_c0_g1_i1	480	157	AT1G21280.1	tr|A0A3Q7HPD9|A0A3Q7HPD9_SOLLC	-	-	-	0.91	0	0.78	0	0	0	0	0	0
Snig21483_c0_g1_i1	378	123	-	-	-	-	-	0.26	0.29	0	0	0	0	0.74	0.7	0
Snig21485_c0_g1_i1	309	100	-	-	-	-	-	0	0	0	0.63	4.61	4.61	0	0.52	0
Snig21490_c0_g1_i1	324	105	AT5G65160.1	-	sp|Q9SIN1|TTL3_ARATH	-	-	0	0.37	0	0	0	0	0	0	0.3
Snig21498_c0_g1_i1	303	98	-	-	-	-	-	0	0	0	0	0.53	0	15.99	21.85	13.96
Snig21509_c0_g1_i1	369	120	-	-	-	-	-	0	0	0	0.89	0.37	1.24	0.77	0.37	0
Snig21517_c0_g1_i1	876	289	AT2G01050.1	tr|A0A3Q7I429|A0A3Q7I429_SOLLC	-	-	-	0.34	0.09	0.17	0.13	0	0	1.19	1.35	0.81
Snig21518_c0_g1_i1	477	156	-	tr|I1PSM1|I1PSM1_ORYGL	sp|Q75M08|PDI21_ORYSJ	GO:0005783,GO:0005788,GO:0009306	-	1.29	1.01	0.39	0	0	0	0	0	0
Snig21533_c0_g1_i2	303	98	-	-	-	-	-	0	0	0	0.66	0.53	0	0	0	0
Snig21539_c0_g2_i1	330	107	AT3G24780.1	-	-	-	-	0.33	0	0	0	0	0	0	0.46	0
Snig21555_c0_g1_i1	549	180	AT2G34440.1	tr|M1AZT9|M1AZT9_SOLTU	sp|O64703|AGL29_ARATH	GO:0003677,GO:0046983	-	0	0	0	1.63	1.98	1.11	0.4	0.96	0.5
Snig21565_c0_g2_i1	1713	568	AT3G14470.2	tr|A0A2K2BRD2|A0A2K2BRD2_POPTR	sp|Q9LRR4|R13L1_ARATH	GO:0043531	-	0.04	0.04	0	1.5	1.09	0.62	0.25	0.09	0.15
Snig21566_c0_g1_i1	714	235	-	-	-	-	-	0.97	1.55	0.34	0	0	0	0	0	0
Snig21574_c0_g1_i2	516	169	AT3G22600.1	tr|M1BSD2|M1BSD2_SOLTU	sp|O64864|YLS3_ARATH	-	-	23.07	21.64	18.44	0	0	0	0	0	0
Snig21575_c0_g1_i1	963	318	AT3G08600.1	tr|M0ZNW1|M0ZNW1_SOLTU	-	-	-	0.9	1.33	0.86	0	0	0	0	0	0
Snig21576_c0_g1_i1	354	115	-	-	-	-	-	0	0	0.65	0	0	0	0	0	0
Snig21583_c0_g1_i2	639	210	AT2G46170.1	tr|A0A0D3A5N1|A0A0D3A5N1_BRAOL	sp|O82352|RTNLE_ARATH	-	-	1.24	1.51	2.22	0	0	0	0	0	0
Snig21594_c0_g1_i2	417	136	-	tr|A0A314L3Q5|A0A314L3Q5_NICAT	-	GO:0003677,GO:0006355	-	2.01	0.99	3.16	0	0	0	0	0	0
Snig21601_c0_g1_i1	462	151	-	tr|A0A2R6QQI3|A0A2R6QQI3_ACTCC	-	-	-	0	0	0	0	0	0	0.26	0.25	0.33
Snig21603_c0_g1_i2	309	100	-	-	-	-	-	0	0	0	0.63	0	1.15	0	0	0
Snig21604_c0_g1_i1	303	98	AT4G32940.1	-	sp|Q39119|VPEG_ARATH	-	K01369	0	0.42	0.43	1.97	0	0	0	0	0
Snig21608_c0_g1_i2	1476	489	AT4G31940.1	tr|M1BSJ8|M1BSJ8_SOLTU	sp|Q9SZ46|C82C4_ARATH	GO:0005506,GO:0016705,GO:0020037,GO:0055114	-	3.2	2.82	2.48	0	0	0	0	0	0
Snig21609_c0_g1_i1	630	207	AT5G13450.1	tr|D7M5A5|D7M5A5_ARALL	sp|Q96251|ATPO_ARATH	GO:0015986,GO:0046933	K02137	3.67	2.93	2.66	0	0	0	0	0	0
Snig21611_c0_g1_i1	702	231	AT3G10360.1	tr|A0A3Q7IQN8|A0A3Q7IQN8_SOLLC	sp|Q9SS47|PUM4_ARATH	GO:0003723	K17943	0.22	0	0.12	0	0.29	0.16	0.72	0.55	0.9
Snig21615_c0_g1_i1	1539	510	AT3G14640.1	tr|A0A2R6P9Y0|A0A2R6P9Y0_ACTCC	sp|Q2MJ19|C7A68_MEDTR	GO:0005506,GO:0016705,GO:0020037,GO:0055114	-	2.21	2.2	0.18	0	0	0	0	0	0
Snig21634_c0_g1_i1	624	205	AT2G38940.1	tr|M1BG32|M1BG32_SOLTU	sp|Q96303|PHT14_ARATH	GO:0016021,GO:0022857,GO:0055085	K08176	0.77	1.14	0.54	0	0	0	0	0	0
Snig21642_c0_g1_i1	318	103	-	-	-	-	-	0	0	0	0	0.48	1.63	1.55	1.48	0.32
Snig21648_c0_g1_i1	324	105	-	-	-	-	-	0	0	0	0.58	0.95	0.53	0	0	0
Snig21668_c0_g1_i1	699	230	-	-	-	-	-	0.55	0.24	4.06	0	0	0	0	0	0
Snig21671_c0_g1_i1	357	116	-	-	-	-	-	2	2.21	0.95	0	0	0	0	0	0
Snig21672_c0_g1_i2	489	160	-	-	-	-	-	0	0	0	1.94	1.4	0.79	0	0	0
Snig21674_c0_g1_i2	366	119	-	-	sp|Q6AVI0|RSLE2_ORYSJ	-	-	1.1	0.3	0.91	0	0	0	0	0	0
Snig21676_c0_g1_i1	327	106	-	-	-	GO:0005739,GO:0032780,GO:0042030	-	2.32	1.83	1.12	0	0	0	0	0	0
Snig21677_c0_g1_i2	519	170	AT3G24255.3	tr|A0A1J6IRC1|A0A1J6IRC1_NICAT	-	-	-	0.65	0.9	0.17	0	0	0	0	0	0
Snig21682_c0_g1_i1	375	122	AT4G15700.1	-	sp|O23421|GRXS3_ARATH	GO:0009055,GO:0015035,GO:0045454	K03676	1.58	0.58	0.87	0	0	0.4	0	0	0
Snig21688_c0_g1_i1	615	202	AT5G39270.1	tr|M1CAJ6|M1CAJ6_SOLTU	sp|Q9FL80|EXP22_ARATH	-	-	0	0	0	1.79	0.85	0.95	0	0	0.11
Snig21693_c0_g1_i3	384	125	-	-	-	-	-	0.25	1.12	0.56	0	0	0	0	0	0
Snig21701_c0_g1_i1	771	254	-	tr|M1UTL4|M1UTL4_CYAM1	-	-	-	0.59	0.98	0.31	0	0	0	0	0	0
Snig21713_c0_g1_i1	558	183	AT2G26490.1	tr|M1AMR1|M1AMR1_SOLTU	sp|O48716|JGB_ARATH	GO:0005515	-	1.04	0.66	0.47	0	0	0	0	0	0
Snig21720_c0_g1_i1	2592	861	AT3G11910.4	tr|A0A1J6KF55|A0A1J6KF55_NICAT	sp|Q84WU2|UBP13_ARATH	GO:0016579,GO:0036459	K11838	0.56	0.53	1.47	0	0	0	0	0	0
Snig21724_c0_g1_i1	663	218	ATMG00810.1	tr|A0A0D3DLR7|A0A0D3DLR7_BRAOL	sp|P92519|M810_ARATH	-	-	0.12	0	0	0.18	0.31	0.69	0.16	0	0.29
Snig21726_c0_g1_i1	417	136	-	-	-	-	-	0	0	0	2.89	1.81	1.36	0	0	0
Snig21728_c0_g2_i1	534	175	-	-	-	-	-	0.79	0.35	1.34	0	0	0	0	0	0
Snig21738_c0_g1_i3	408	133	AT2G21045.1	tr|A0A1J6J7E5|A0A1J6J7E5_NICAT	sp|Q8RUD6|HARC1_ARATH	-	K22547	0	0	0	0.74	0.93	0.7	0	0	0
Snig21746_c0_g1_i1	480	157	AT4G24972.1	tr|M0U8T6|M0U8T6_MUSAM	sp|Q6TLJ2|TPD1_ARATH	-	-	0.55	0	0.39	0	0	0	0	0	0
Snig21747_c0_g1_i1	585	192	-	tr|A0A2R6PAG3|A0A2R6PAG3_ACTCC	-	GO:0006914	-	0.28	0.46	0.59	0	0	0	0	0	0
Snig21760_c0_g1_i1	351	114	AT3G48950.1	-	sp|A7PZL3|PGLR_VITVI	-	-	0	0	0	0.49	1.22	0.46	1.29	2.87	1.05
Snig21764_c0_g1_i2	594	195	-	-	-	-	-	0.41	0.61	0.29	0	0	0	0	0	0
Snig21772_c0_g1_i1	843	278	AT3G07940.1	tr|M1CJ75|M1CJ75_SOLTU	sp|Q8L7A4|AGD11_ARATH	GO:0005096	K12486	0.09	0	0.09	0.79	0.34	0.64	0	0.33	0.14
Snig21772_c0_g2_i1	303	98	-	-	-	-	-	0	0	0	2.62	1.07	0	1.14	0	0
Snig21774_c0_g1_i1	306	99	-	-	-	-	-	0	0	0	0	0	0	2.8	1.6	0.34
Snig21778_c0_g1_i2	717	236	-	tr|A0A0D2MP23|A0A0D2MP23_GOSRA	-	-	-	0.22	0.12	0	0.49	0.42	0.63	0	0	0
Snig21779_c0_g1_i2	312	101	-	-	-	-	-	0.36	0	0	0	0	0	0	0	0
Snig21819_c0_g1_i1	678	223	-	-	-	-	-	1.38	1.65	0	0	0	0	0	0	0
Snig2182_c0_g1_i1	327	106	-	-	-	-	-	0	0.37	0.38	0	0	0	0	0	0
Snig21834_c0_g1_i1	408	133	-	tr|A0A1J6I5Z8|A0A1J6I5Z8_NICAT	-	-	-	0.23	0	0	0.75	0	0	0	0	0
Snig21836_c0_g1_i2	465	152	AT5G13220.3	tr|A0A2K2B871|A0A2K2B871_POPTR	sp|Q93ZM9|TIF9_ARATH	-	-	0.58	0.21	1.24	0	0	0	0	0	0
Snig21840_c0_g1_i1	351	114	-	-	-	-	-	0	0	0	0	0	0.45	0	0	0
Snig21842_c0_g1_i1	336	109	AT4G04650.1	-	-	-	-	0	0	0	0.53	0.43	0.98	0.46	0	0
Snig21865_c0_g1_i1	324	105	-	-	-	-	-	0	0	0	0	0	0	0	0.47	0.91
Snig21882_c0_g1_i2	429	140	-	tr|M1BXR9|M1BXR9_SOLTU	-	-	-	0	0	0	0	0	0.32	1.2	0	2.4
Snig21898_c0_g1_i1	303	98	-	-	-	GO:0005515	-	0	0	0	0	1.09	1.22	0	0	0.36
Snig21901_c0_g1_i1	798	263	AT4G34670.1	tr|A0A251SWI0|A0A251SWI0_HELAN	sp|A4SAD2|RS3A_OSTLU	GO:0003735,GO:0005840,GO:0006412	K02984	3.86	5.82	11.07	0	0	0	0	0	0
Snig21935_c0_g1_i1	303	98	-	-	-	-	-	0.78	0.43	0.44	0	0	0	0	0	0
Snig21935_c0_g2_i1	387	126	-	-	-	-	-	0	0	1.12	0	0	0	0	0	0
Snig21943_c0_g1_i1	888	293	AT2G18360.1	tr|M0ZJC6|M0ZJC6_SOLTU	-	-	-	0	0.28	0.17	0.74	0	0.48	0	0	0
Snig21947_c0_g1_i1	342	111	-	-	-	-	-	0.31	0	0	1.53	3.37	3.31	0	0	0
Snig21948_c0_g1_i1	339	110	-	-	-	-	-	0.32	0.35	1.77	0	0	0	0	0	0
Snig21949_c0_g1_i1	429	140	ATMG00860.1	tr|A0A3Q7J7Z4|A0A3Q7J7Z4_SOLLC	sp|P92523|M860_ARATH	-	-	0	0	0	0	0.29	0	2.66	0.85	0.73
Snig21956_c0_g1_i1	552	181	-	tr|M1D8L2|M1D8L2_SOLTU	-	-	-	0	0	0	0.47	0.4	0	0.4	0.19	0.25
Snig21962_c0_g1_i1	1104	365	AT3G23270.2	tr|M1B1M6|M1B1M6_SOLTU	sp|O82281|BRXL1_ARATH	-	-	0	0	0	0.47	0.82	1.93	0	0.16	0
Snig21965_c0_g1_i1	567	186	-	-	-	GO:0005515	-	2.03	3.52	2.15	0	0	0	0	0	0
Snig21979_c0_g1_i1	552	181	AT1G64340.2	tr|A0A3Q7HWL6|A0A3Q7HWL6_SOLLC	-	-	-	0	0	0	0	0	0	3.8	3.83	3.1
Snig21980_c0_g1_i2	390	127	-	-	-	-	-	0.99	0	0.54	0	0	0	0	0	0
Snig21989_c0_g1_i1	543	178	-	tr|M1ABR8|M1ABR8_SOLTU	-	-	K17943	0	0	0	0	0	0	1.03	0.59	0.77
Snig21993_c0_g1_i1	396	129	AT5G08780.1	tr|M1A5Z6|M1A5Z6_SOLTU	-	GO:0000786,GO:0003677,GO:0005634,GO:0006334	-	0	0	0	1.56	0.65	1.46	0	0	0
Snig21999_c0_g1_i1	1629	540	-	tr|M1DDN2|M1DDN2_SOLTU	-	GO:0003676,GO:0008270	-	0	0	0	0.12	0.05	0.06	2.31	1.76	2.65
Snig22000_c0_g1_i1	921	304	-	tr|M2W6K8|M2W6K8_GALSU	-	GO:0003824,GO:0005975	-	0.8	0.79	0	0	0	0	0	0	0
Snig22002_c0_g1_i1	309	100	-	-	-	-	-	0	0	0	0	0.51	0.58	0	0	0
Snig22009_c0_g1_i1	339	110	-	-	-	-	-	0	0	0	1.06	0	0	0	0	0
Snig22015_c0_g1_i1	396	129	AT1G65730.1	tr|M1B5N7|M1B5N7_SOLTU	sp|Q9SHY2|YSL7_ARATH	GO:0055085	-	0	0	0	0.4	0.33	1.48	0.34	0.66	0
Snig22035_c0_g1_i1	312	101	-	-	-	-	-	0.72	0	1.23	0	0	0	0	0	0
Snig22036_c0_g1_i1	303	98	-	-	-	-	-	4.95	6.3	0	0	0	0	0	0	0
Snig22052_c0_g1_i1	423	138	-	tr|A0A1J6I6K8|A0A1J6I6K8_NICAT	-	-	-	0	0	0	0	0	0	0.91	0.58	0.19
Snig22066_c0_g1_i2	549	180	AT1G07530.1	tr|A0A251T3L7|A0A251T3L7_HELAN	sp|Q9XE58|SCL14_ARATH	-	-	1.06	1.84	2.57	0	0	0	0	0	0
Snig22068_c0_g1_i2	354	115	-	-	-	-	-	0.87	0.32	0.32	0	0	0	0	0	0
Snig2207_c0_g1_i1	357	116	-	-	-	-	-	0	0	0	0	0.39	0	0.42	0	0
Snig22074_c0_g1_i1	408	133	ATMG00860.1	tr|A0A453NRT9|A0A453NRT9_AEGTS	sp|P92523|M860_ARATH	-	-	0	0	0	0	0.31	0.35	0.65	0	0.4
Snig22080_c0_g1_i1	750	247	-	-	-	-	-	0.81	0.56	0	0	0	0	0	0	0
Snig22100_c0_g2_i1	420	137	-	-	-	-	-	0	0	0	1.06	0.3	1	0	0	0
Snig22109_c0_g1_i1	306	99	-	-	-	-	-	0	0	0	0	0	0	34.1	40.1	49.2
Snig22118_c0_g1_i1	429	140	-	tr|A0A2R6QCX0|A0A2R6QCX0_ACTCC	-	-	-	0	0	0	0.69	0.58	0.32	0.3	0	0.18
Snig22120_c0_g1_i1	450	147	-	-	-	-	-	1.01	1.56	0.22	0	0	0	0	0	0
Snig22124_c0_g1_i1	438	143	-	-	-	-	-	0	0	0	1.32	0.28	1.55	0	0	0
Snig22129_c0_g1_i1	450	147	-	tr|A0A3Q7J7Z4|A0A3Q7J7Z4_SOLLC	-	-	-	1.2	1.1	1.29	0	0	0	0	0	0
Snig22134_c0_g1_i1	348	113	-	-	-	-	-	0	0	0	0	0.81	0	0.86	0	1.05
Snig22137_c0_g1_i1	891	294	-	tr|A0A2R6QCX0|A0A2R6QCX0_ACTCC	-	-	-	0	0	0	0.61	0.32	0.36	0.53	0	0.13
Snig22147_c0_g1_i1	1491	494	AT1G43760.1	tr|M0ZZM4|M0ZZM4_SOLTU	-	-	-	0.14	0	0	1.08	0.98	1.76	2.43	2.43	2.02
Snig22153_c0_g1_i1	993	328	AT5G64790.1	tr|M1B759|M1B759_SOLTU	sp|Q6NKW9|E138_ARATH	GO:0004553,GO:0005975	-	0	0.08	0.3	0	0	0	1.95	0.89	1.16
Snig22160_c0_g1_i1	384	125	-	-	-	-	-	0	0	0	0.41	0	0	0	1.03	0
Snig22163_c0_g1_i1	324	105	-	-	-	-	-	0.69	0.76	0.39	0	0	0	0	0	0
Snig22171_c0_g1_i1	474	155	-	tr|M1BZI3|M1BZI3_SOLTU	-	-	-	0.74	1.02	0.2	0	0	0	0	0	0
Snig22175_c0_g1_i1	339	110	-	-	-	-	-	0	0	0	0	0.43	0	0	0.86	1.11
Snig22185_c0_g2_i1	339	110	-	-	-	-	-	0.31	0.69	0	0	0	0	0	0	0
Snig22195_c0_g1_i1	342	111	-	-	-	-	-	0	0.34	0	1.02	0.84	0.47	0	0	0
Snig22211_c1_g1_i1	306	99	-	-	-	-	K03033	0	0.84	0	0	0	0	0	0	0
Snig2222_c0_g1_i1	717	236	AT5G40670.1	tr|M1AY81|M1AY81_SOLTU	sp|P57758|CTNS_ARATH	-	K12386	1.08	1.07	0.56	0	0	0	0	0	0
Snig22223_c0_g1_i1	969	320	-	-	-	GO:0005515	-	0.37	0.49	0.93	0	0	0	0	0	0
Snig22223_c0_g2_i1	408	133	-	-	-	-	-	0.69	0.51	0.76	0	0	0	0	0	0
Snig22224_c0_g1_i2	795	262	AT1G18100.1	tr|W1P971|W1P971_AMBTC	sp|Q656A5|MFT1_ORYSJ	-	K06910	0.47	0.31	0.1	0	0	0	0	0	0
Snig2223_c0_g1_i1	336	109	-	-	-	-	-	0	0	0	0	0.43	0.49	0.92	1.32	0.28
Snig22233_c0_g1_i1	486	159	-	tr|A0A251VET5|A0A251VET5_HELAN	-	-	-	0.54	0	0	0	0	0	0	0	0
Snig22247_c0_g1_i1	387	126	AT5G02500.2	-	sp|Q9S9N1|HSP7E_ARATH	-	K03283	0	0	0	1.24	0.34	0	0	0	0.22
Snig22249_c0_g1_i1	570	187	AT2G01050.1	tr|A0A314KPI3|A0A314KPI3_NICAT	-	-	-	0.58	0	0	1.11	0.94	0.63	0	0.18	0
Snig22249_c0_g2_i1	495	162	-	tr|A0A314KPI3|A0A314KPI3_NICAT	-	-	-	0	0	0	0.27	0.46	0.78	0	0	0.15
Snig22260_c0_g1_i1	315	102	-	-	-	-	-	0	0	0	3.08	0.5	0.56	0	0	0.33
Snig22263_c0_g1_i1	357	116	-	-	-	-	-	0.57	0.95	1.9	0	0	0	0	0	0
Snig22266_c0_g1_i2	414	135	-	-	-	-	-	0.91	0.76	0	0	0	0	0	0	0
Snig22268_c0_g1_i1	300	97	-	-	-	-	-	0.78	0.43	0.44	0	0	0	0	0	0
Snig22276_c0_g1_i2	420	137	AT2G26560.1	tr|M1BAE3|M1BAE3_SOLTU	sp|O48723|PLP2_ARATH	GO:0006629	-	0.67	0.99	0.73	0	0	0.34	0	0	0
Snig22301_c0_g1_i2	324	105	-	-	-	-	-	0	0.37	0	0	0.47	0.52	0	0	0
Snig2231_c0_g1_i1	405	132	-	-	-	-	-	0	0	0	0	0.94	0.35	0	0	0.4
Snig22314_c0_g1_i1	537	176	-	-	-	-	-	0.47	0.17	0	0	0	0	0	0	0
Snig22319_c0_g1_i1	813	268	AT1G21910.1	tr|M0ZK12|M0ZK12_SOLTU	sp|Q9SFE4|ERF12_ARATH	GO:0003700,GO:0006355	-	0.37	0.81	0.1	0	0.12	0	0	0	0
Snig22322_c0_g1_i1	1281	424	AT3G06240.1	tr|A0A314KTM4|A0A314KTM4_NICAT	sp|Q8GXC7|FBK50_ARATH	GO:0005515	-	0.33	0.66	0.06	5.35	7.29	7.27	0.41	0.33	0.13
Snig22326_c0_g1_i1	606	199	AT5G37690.2	tr|M1BA18|M1BA18_SOLTU	sp|Q9FHQ1|GDL80_ARATH	GO:0016788	-	0	0.15	0.14	0	0	0	0.35	1.01	0.88
Snig22336_c0_g1_i2	363	118	-	-	-	-	-	0	0	0	0	0.38	0	0	0	0
Snig22358_c0_g1_i1	444	145	AT5G49690.1	tr|A0A1J6JMA6|A0A1J6JMA6_NICAT	sp|Q9LTA3|U91C1_ARATH	-	-	0	0	0	0	1.09	0	0.85	0.81	0.7
Snig22369_c0_g1_i1	411	134	-	-	-	-	-	1.6	1.26	0	0	0	0	0	0	0
Snig22369_c0_g2_i1	339	110	-	-	-	-	-	1.25	0.69	0	0	0	0	0	0	0
Snig22378_c0_g1_i2	459	150	AT5G42650.1	tr|M1APL4|M1APL4_SOLTU	sp|Q8GZP5|AOS3_SOLLC	-	K01723	0	0	0	0.62	0.78	0.29	0	0	0
Snig22382_c0_g2_i1	315	102	-	-	-	-	-	0	0	0	0.6	0.49	0	0	0	0
Snig22388_c0_g1_i1	327	106	AT5G17810.2	-	sp|Q0D3I7|WOX11_ORYSJ	GO:0003677	-	0	0	0	0	0.93	0	1.49	2.84	0.61
Snig22392_c0_g1_i1	675	222	AT1G13290.1	tr|A0A3Q7GFM8|A0A3Q7GFM8_SOLLC	sp|Q9FX68|ZWIP6_ARATH	-	-	0	0	0	0.7	0.75	0.84	0	0	0
Snig22392_c1_g1_i1	453	148	AT1G08290.1	tr|A0A3Q7GZU7|A0A3Q7GZU7_SOLLC	sp|Q9SGD1|ZWIP3_ARATH	-	-	0.2	0.22	0.43	0	0	0	0	0	0
Snig22400_c0_g1_i1	306	99	-	-	-	-	-	0.37	0.41	0.85	0	0	0	0	0	0
Snig22405_c0_g1_i1	366	119	-	-	-	-	-	0	0	0	0	0	0	0.39	1.87	0.48
Snig22410_c1_g1_i1	408	133	-	-	-	-	-	0.23	0.26	0.5	0	0	0	0	0	0
Snig22418_c0_g1_i1	396	129	-	tr|M0ZYV4|M0ZYV4_SOLTU	-	-	-	0	0	0	0	0	0	0.69	0	0.21
Snig22429_c0_g1_i1	372	121	AT3G60640.1	-	sp|M1C146|ATG8C_SOLTU	-	K08341	0.8	1.18	0.29	0	0	0	0	0	0
Snig22434_c0_g1_i2	372	121	-	-	-	-	-	0	0	0	0	0	0	0.38	0.36	0.47
Snig22437_c0_g1_i1	435	142	AT2G03090.1	tr|A0A2C9V1T4|A0A2C9V1T4_MANES	sp|O80622|EXP15_ARATH	-	K20628	0.64	0	0	0	0	0	0	0	0
Snig22443_c0_g1_i2	300	97	-	-	-	-	-	0	0.43	0	0	0	0	0	0	0
Snig22445_c0_g1_i1	372	121	-	-	-	-	-	0.27	0	0	0	0	0.41	1.15	1.1	0.47
Snig22446_c0_g1_i1	393	128	AT3G56370.1	-	sp|Q9LY03|IRK_ARATH	-	-	0.25	0.27	0	0.4	1.67	0.75	0	0	0
Snig22450_c0_g1_i1	366	119	AT5G33370.1	-	sp|Q8LB81|GDL79_ARATH	-	-	0	0	0	0	0.38	0.85	0	0	0
Snig22456_c0_g1_i1	444	145	AT2G21740.1	tr|M1A8I0|M1A8I0_SOLTU	sp|Q9SJ24|EC12_ARATH	-	-	0.2	0	0	0.97	0.54	1.22	29.31	34.43	22.92
Snig22462_c0_g1_i1	306	99	-	-	-	-	-	0.76	0.84	0.43	0	0.53	0	0	0	0
Snig22488_c0_g1_i1	432	141	AT2G22590.1	tr|A0A3Q7HF67|A0A3Q7HF67_SOLLC	sp|Q940V3|U91A1_ARATH	-	-	0	0	0	0	0	0.64	0.59	0.85	0.55
Snig22499_c0_g1_i1	300	97	-	-	-	-	-	0.78	1.71	1.78	0	0	0	0	0	0
Snig22507_c0_g1_i4	570	187	AT1G33970.5	tr|M1A2K1|M1A2K1_SOLTU	sp|F4HT21|IAN9_ARATH	GO:0005525	-	0	0	0	0	0	0	2.5	0.74	1.07
Snig22518_c0_g1_i1	399	130	-	-	-	-	-	0	0	0	0.77	0.64	0	0.33	0.96	0.82
Snig22525_c0_g1_i1	495	162	AT5G46180.1	tr|A8JFR4|A8JFR4_CHLRE	sp|Q10G56|OAT_ORYSJ	GO:0008483,GO:0030170	K00819	1.05	0.58	0.93	0	0	0	0	0	0
Snig22525_c0_g2_i1	321	104	AT5G46180.1	-	sp|Q9FNK4|OAT_ARATH	GO:0008483,GO:0030170	K00819	0	0.38	1.18	0	0	0	0	0	0
Snig22527_c0_g1_i1	321	104	-	-	-	-	-	0	0	0	0	0	0.54	0	0.99	0.32
Snig22548_c0_g1_i1	462	151	-	tr|A0A1J6K7W0|A0A1J6K7W0_NICAT	-	-	-	0.19	0	0	1.53	0.51	0.29	0	0.76	0
Snig22574_c0_g1_i1	441	144	AT4G23160.3	tr|A0A251U6Y4|A0A251U6Y4_HELAN	-	-	-	0	0	0	0.33	0	0.31	0.28	0.27	0.17
Snig22575_c0_g1_i2	1557	516	AT5G27600.1	tr|A4S814|A4S814_OSTLU	sp|Q8LKS5|LACS7_ARATH	GO:0003824	K01897	0.61	0.68	1.21	0	0	0	0	0	0
Snig22586_c0_g1_i1	444	145	AT2G01300.1	tr|A0A3Q7FXM5|A0A3Q7FXM5_SOLLC	-	-	-	0.21	0.91	0	1.3	0.55	0	0.85	2.16	1.57
Snig22588_c0_g1_i1	405	132	-	tr|M1B343|M1B343_SOLTU	-	-	-	0	0	0	0	0.63	0	0.33	0.31	0.8
Snig22592_c0_g1_i1	498	163	-	tr|M1D298|M1D298_SOLTU	-	-	-	0	0	0.18	0.54	0.68	0	0	0	0
Snig22601_c0_g1_i1	321	104	-	-	-	-	-	0.34	1.13	0.39	0	0	0	0	0	0
Snig22607_c0_g1_i1	378	123	-	-	-	-	K01537	0	0	0.57	0	0.35	0	0	0	0.23
Snig22610_c0_g1_i1	339	110	-	-	-	-	-	0.62	0	2.44	0	0	0	0	0	0
Snig22612_c0_g1_i1	327	106	-	-	-	-	-	0	0	0	0	0.46	0.52	0	0	0
Snig22626_c0_g1_i2	306	99	-	-	-	-	-	1.87	0.82	1.7	0	0	0	0	0	0
Snig22639_c0_g1_i3	345	112	-	-	-	-	-	0.3	0.33	1.01	0	0	0	0	0	0
Snig2266_c0_g1_i1	1785	592	AT5G03340.1	tr|A0A314L369|A0A314L369_NICAT	sp|P54774|CDC48_SOYBN	GO:0005524	K13525	0	0	0	0.55	0.81	0.7	0.33	0.36	0.44
Snig22670_c0_g1_i1	360	117	-	-	-	-	-	0	0	0	0	0	0.44	0	0	0
Snig22676_c0_g1_i1	603	198	-	tr|A0A3Q7FIA2|A0A3Q7FIA2_SOLLC	-	-	-	0	0	0	0.41	0	0.2	1.77	0.17	0.22
Snig22678_c0_g2_i1	345	112	AT2G13620.1	-	sp|Q9SIT5|CHX15_ARATH	-	-	0	0	0.34	0.5	1.24	0	0	0	0
Snig22684_c0_g1_i1	480	157	AT3G06483.1	tr|A0A1J6HU66|A0A1J6HU66_NICAT	sp|Q9SBJ1|PDK_ARATH	-	K00898	0	0	0	0.57	0.48	0.81	1.48	1.18	0.92
Snig22711_c0_g1_i1	417	136	-	tr|A0A314KT83|A0A314KT83_NICAT	-	-	-	0	0	0	0	0	0	0.62	0.59	0.76
Snig22715_c0_g1_i1	330	107	-	-	-	-	-	0	0	0	0	0	0	1.94	0	0
Snig22725_c0_g1_i1	357	116	AT4G23160.3	-	-	-	-	0.57	1.26	0	0	0	0	0	0	0
Snig22733_c0_g1_i1	933	308	AT2G42520.3	tr|M1VI36|M1VI36_CYAM1	sp|Q84W89|RH37_ARATH	GO:0003676,GO:0005524	K11594	0.39	0.35	1.46	0	0	0	0	0	0
Snig22733_c0_g2_i1	411	134	AT3G58570.1	tr|M2XMV0|M2XMV0_GALSU	sp|Q9M2F9|RH52_ARATH	GO:0003676,GO:0005524	K11594	0.46	0.77	0.76	0	0	0	0	0	0
Snig22739_c0_g1_i1	330	107	ATMG00860.1	-	sp|P92523|M860_ARATH	-	-	0	0	0	1.12	0.46	0.52	2.43	0.93	1.79
Snig22739_c1_g1_i1	432	141	-	tr|A0A1R3GAK8|A0A1R3GAK8_COCAP	-	-	-	0	0	0	0	0.86	0.32	1.18	2.82	0.91
Snig22744_c0_g1_i1	579	190	AT1G11040.1	tr|K4C6K5|K4C6K5_SOLLC	-	-	K09519	0	0	0	0	0	0	2.06	0.72	1.62
Snig22762_c0_g1_i1	420	137	-	tr|M1DKL4|M1DKL4_SOLTU	-	-	-	0.44	0.24	0	0.35	1.48	1	0.31	0	0.75
Snig22789_c0_g1_i1	327	106	-	-	-	-	-	0.34	0	0.38	0	0	0	0	0	0
Snig22805_c0_g1_i1	831	274	AT1G59359.1	tr|A0A2R6WNH1|A0A2R6WNH1_MARPO	sp|Q93VB8|RS22_ARATH	GO:0003723,GO:0003735,GO:0005840,GO:0006412	K02981	4.57	4.45	11.74	0	0	0	0	0	0
Snig22807_c0_g1_i1	327	106	AT1G22840.1	-	sp|P00070|CYC_HELAN	GO:0009055,GO:0020037	K08738	7.96	9.52	5.23	0	0	0	0	0	0
Snig22823_c0_g1_i1	423	138	-	tr|M1DDT5|M1DDT5_SOLTU	-	-	-	0.66	0.24	0.48	0	0	0	0	0	0
Snig2284_c0_g1_i1	309	100	-	-	-	-	-	0	0	0	0	0	0	0	2.14	0.68
Snig2287_c0_g1_i1	867	286	AT1G25330.1	tr|A0A1J6JZ62|A0A1J6JZ62_NICAT	sp|A4D998|BH075_ARATH	GO:0046983	-	0.68	0.75	0.09	0	0	0	0	0	0.14
Snig22871_c0_g1_i2	606	199	AT1G13950.1	tr|A0A2T8KMC7|A0A2T8KMC7_9POAL	sp|Q9XI91|IF5A1_ARATH	GO:0003723,GO:0003746,GO:0006452,GO:0043022,GO:0045901,GO:0045905	K03263	1.86	2.2	7.01	0	0	0	0	0	0
Snig22874_c0_g1_i1	471	154	-	-	-	-	-	0	0.42	0.41	0	0	0	0	0	0
Snig22874_c0_g2_i1	327	106	-	-	-	GO:0008289	-	0	0.37	2.28	0	0	0	0	0	0
Snig22877_c0_g1_i1	1014	335	-	-	-	-	K17800	0.78	0.24	1.03	0	0	0	0	0	0
Snig22901_c0_g1_i1	477	156	AT4G35180.1	tr|M1AQS6|M1AQS6_SOLTU	sp|Q84WE9|LHTL7_ARATH	-	-	0	0.2	0	1.16	0.49	0.55	0.25	0	0.16
Snig22909_c0_g1_i1	435	142	-	tr|M1BBD9|M1BBD9_SOLTU	-	-	-	0	0	0	0	0	0.32	0.29	0.84	0.36
Snig22916_c0_g1_i2	618	203	-	tr|M0ZXE5|M0ZXE5_SOLTU	-	GO:0006508,GO:0008234	-	0	0	0	0.8	1.52	1.52	0.17	0	0
Snig2293_c0_g2_i1	525	172	-	-	-	-	-	0.8	0.71	0.17	0	0	0	0	0	0
Snig22952_c0_g1_i1	477	156	AT1G22150.2	tr|A0A3Q7GZV4|A0A3Q7GZV4_SOLLC	sp|Q9FEP7|SUT13_ARATH	GO:0008272,GO:0015116,GO:0016021	K17470	0	0.41	0	0.58	0.24	0	0	0	0
Snig2298_c0_g1_i1	324	105	-	-	-	-	-	0	0	0	0	0	0	1.01	0	0.31
Snig22997_c0_g1_i1	741	244	-	-	-	-	-	2.68	3.41	14.2	0	0	0	0	0	0
Snig23002_c0_g1_i1	699	230	AT4G22090.1	tr|M1BCY9|M1BCY9_SOLTU	sp|O65457|PLY17_ARATH	-	K01728	0	0	0	0	0.29	0.16	0.14	1.24	0.09
Snig23008_c0_g1_i1	414	135	AT3G05610.1	tr|M1B005|M1B005_SOLTU	sp|Q8GX86|PME21_ARATH	GO:0004857	K01051	0.46	0.76	0	0.73	0	0.69	0.63	0.3	0
Snig23012_c0_g1_i2	612	201	AT2G35460.1	tr|M1DJG0|M1DJG0_SOLTU	sp|Q9SRN1|NHL2_ARATH	-	-	0.52	0	0.41	0	0	0	1.38	0.83	2.57
Snig23014_c0_g1_i1	342	111	-	-	-	-	-	0	0	0	0	0	0	0.9	0	0.83
Snig23017_c0_g1_i1	900	297	AT1G03860.3	tr|M2XRM2|M2XRM2_GALSU	sp|Q9ZNT7|PHB2_ARATH	-	K17081	0.65	0.9	1.18	0	0	0	0	0	0
Snig23021_c0_g1_i1	399	130	AT3G52820.1	tr|M0ZS21|M0ZS21_SOLTU	sp|Q8S340|PPA22_ARATH	-	K22390	0	0	0	0.39	0.32	1.08	0	0	0
Snig23047_c0_g1_i1	639	210	AT2G01050.1	tr|A0A314KPI3|A0A314KPI3_NICAT	-	-	-	0	0	0	0.76	1.45	1.45	3.1	2.81	2.43
Snig23048_c0_g1_i1	441	144	AT4G04650.1	tr|A0A0D3B7Y3|A0A0D3B7Y3_BRAOL	-	-	-	0	0	0	0.98	0.27	0	0.85	0.54	0.17
Snig23050_c0_g1_i1	303	98	-	-	-	-	-	0	0	0	0	0.53	1.2	0	0	0.35
Snig23057_c0_g1_i2	609	200	AT4G23160.3	tr|M1C2H1|M1C2H1_SOLTU	sp|P92520|M820_ARATH	-	-	0	0	0	0	0	0	0.87	1.67	1.4
Snig2306_c0_g1_i1	897	296	-	-	-	-	-	1.15	0.9	1.19	0	0	0	0	0	0
Snig23062_c0_g1_i1	630	207	AT4G39670.1	tr|A0A3Q7J7A7|A0A3Q7J7A7_SOLLC	sp|Q8L7U7|ACDH_ARATH	GO:0005737,GO:0120009,GO:0120013	-	2.53	2.09	4.66	0.19	0	0	0	0	0
Snig23065_c0_g1_i1	330	107	-	-	-	-	-	4.9	7.57	5.51	0	0	0	0	0	0
Snig23067_c0_g1_i1	375	122	-	-	-	-	-	0	0	0	0	0.71	0	0.75	1.07	0
Snig23070_c0_g1_i1	318	103	AT3G57450.1	-	-	-	-	0	0.77	0.39	0	0	0	1.55	2.46	3.78
Snig23076_c0_g1_i3	699	230	-	tr|M1A7X3|M1A7X3_SOLTU	-	-	-	0	0	0	0.34	0	0	0	0	0
Snig23078_c0_g1_i2	399	130	AT3G16857.1	tr|M1B2U4|M1B2U4_SOLTU	sp|Q940D0|ARR1_ARATH	GO:0000160	-	0	0	0	0.39	0	0	0.34	0	0
Snig23090_c0_g1_i2	537	176	-	tr|M1A0E4|M1A0E4_SOLTU	-	-	-	1.09	2.41	0	46.77	49.16	52.08	29.81	31.28	26.45
Snig23097_c0_g1_i1	582	191	AT5G57830.1	tr|A0A3Q7JSF1|A0A3Q7JSF1_SOLLC	sp|Q9FG14|MYOB7_ARATH	-	-	0.14	0.16	0	0	0.55	0.21	0	0	0
Snig23105_c0_g1_i1	681	224	ATMG00510.1	tr|M2XIL7|M2XIL7_GALSU	sp|Q0G9Q6|NDHH_DAUCA	GO:0016651,GO:0048038,GO:0051287,GO:0055114	K03935	1.27	1.52	1.33	0	0	0	0	0	0
Snig23109_c0_g1_i1	837	276	AT1G78850.1	tr|M1DZ63|M1DZ63_SOLTU	sp|Q9ZVA4|EP1L3_ARATH	-	-	0.89	1.28	0	0	0	0.13	0	0	0
Snig23133_c0_g1_i1	381	124	-	-	-	-	-	0	0	0	0.84	0.69	0.39	0.72	0	0
Snig23135_c0_g1_i1	330	107	AT5G10190.3	-	-	-	-	0	0	1.12	0	0	0	0	0	0
Snig23139_c0_g1_i1	483	158	AT3G50460.1	tr|M1AN83|M1AN83_SOLTU	sp|Q9SCS8|HR2_ARATH	-	-	1.63	0.8	0.58	0	0	0	0	0	0
Snig23142_c0_g1_i1	444	145	-	tr|M1B343|M1B343_SOLTU	-	-	-	0	0	0	0.33	0.27	0.92	0	0.27	0
Snig23144_c0_g1_i1	462	151	-	tr|M1A425|M1A425_SOLTU	-	-	-	0.78	1.29	0.21	0	0	0	0	0	0
Snig23153_c0_g2_i1	738	243	-	tr|A0A1J6K4S5|A0A1J6K4S5_NICAT	-	-	-	0.72	0.57	0.54	0	0	0	0	0	0
Snig23154_c0_g1_i1	531	174	-	tr|M1DSU3|M1DSU3_SOLTU	-	-	-	0	0	0	0.25	0.41	0.47	0.85	0.2	0.52
Snig23157_c0_g1_i1	606	199	-	-	-	-	-	2.39	3.37	9.67	0	0	0	0	0	0
Snig23161_c0_g1_i1	345	112	-	-	-	-	-	0	0	0	0	0	0	42.8	31.33	35.92
Snig23175_c0_g1_i1	468	153	AT4G20520.1	tr|A0A314LEU4|A0A314LEU4_NICAT	-	-	-	0.76	1.04	0.61	0	0	0	0	0	0
Snig23183_c0_g1_i1	1293	428	AT4G23160.3	tr|A0A1R3JIW7|A0A1R3JIW7_COCAP	sp|P92520|M820_ARATH	GO:0015074	-	0	0	0	0.24	0.27	0.15	0.75	0.98	1.14
Snig23189_c0_g1_i1	1182	391	AT4G37210.1	tr|T1MJN5|T1MJN5_TRIUA	-	-	-	0.42	0.53	0.68	0	0	0	0	0	0
Snig23192_c0_g2_i1	315	102	-	-	-	GO:0003676,GO:0004523	-	0	0	0	0.62	0	1.13	0.54	0.51	0.98
Snig23209_c0_g1_i1	366	119	AT1G08430.1	-	sp|Q9SJE9|ALMT1_ARATH	-	-	0	0	0	0.9	0	1.26	0	0	0
Snig23211_c0_g1_i1	318	103	-	-	-	-	-	0	0	0	2.37	0.48	0.54	0	0	0
Snig23214_c0_g1_i2	1008	333	AT5G43120.2	tr|A0A3Q7FBJ2|A0A3Q7FBJ2_SOLLC	-	-	-	0.07	0.24	0.07	0.42	0.09	0.1	0	0	0
Snig23230_c0_g1_i1	525	172	AT5G21274.1	tr|A0A0D2QXA0|A0A0D2QXA0_GOSRA	sp|Q03509|CALM6_ARATH	GO:0005509	K02183	1.61	1.95	1.37	0	0	0	0	0	0
Snig23234_c0_g1_i1	693	228	AT5G59070.1	tr|M1DGK5|M1DGK5_SOLTU	-	-	-	0	0	0	0.17	0	0.33	1.03	0.56	0.73
Snig23258_c0_g1_i1	396	129	-	tr|M1AA48|M1AA48_SOLTU	-	-	-	0	0	0	0	0.33	0.74	0	0	0
Snig23259_c0_g2_i2	393	128	-	-	-	-	-	0.49	0.27	0.27	0	0	0	0	0	0
Snig23259_c1_g1_i1	399	130	-	tr|M1DF82|M1DF82_SOLTU	-	-	-	0.24	0.53	0.26	0	0.33	0	0	0	0
Snig23263_c0_g1_i1	321	104	AT2G02100.1	-	sp|Q39182|DEF02_ARATH	-	-	68.87	70.73	66.61	0	0	0	0	0	0
Snig23269_c0_g1_i1	342	111	-	-	-	-	-	0	0	0	1.53	1.26	2.37	0	0	0
Snig23270_c0_g1_i1	1026	339	AT1G56010.2	tr|M1C029|M1C029_SOLTU	sp|Q84TE6|NAC22_ARATH	GO:0003677,GO:0006355	-	28.65	27.77	21.66	0	0	0	0	0	0
Snig23289_c0_g1_i1	1011	334	AT4G35630.1	tr|A8IH03|A8IH03_CHLRE	sp|Q96255|SERB1_ARATH	-	K00831	0.71	1.33	0.81	0	0	0	0	0	0
Snig23295_c0_g1_i1	381	124	-	-	-	-	-	0	0	0.57	0	0	0	0	1.05	0.45
Snig23296_c0_g1_i2	321	104	-	-	-	-	-	0	1.51	0	0	0	0	0	0	0
Snig23297_c0_g2_i1	1554	515	AT5G05870.1	tr|A8I7C1|A8I7C1_CHLRE	sp|Q9FI99|U76C1_ARATH	GO:0016758	-	1.62	1.64	0.81	0	0	0	0	0	0
Snig23309_c0_g1_i1	1050	347	AT3G55280.2	tr|I1MDJ2|I1MDJ2_SOYBN	sp|Q9AT35|RL23A_DAUCA	GO:0003735,GO:0005840,GO:0006412	K02893	4.56	4.06	7.17	0	0	0	0	0	0
Snig23310_c0_g1_i1	633	208	AT3G56970.1	tr|A0A3Q7IL29|A0A3Q7IL29_SOLLC	sp|Q9M1K1|ORG2_ARATH	GO:0046983	-	0.38	0	0.13	0	0	0	0.33	0.16	0.1
Snig23315_c0_g1_i1	474	155	AT1G26610.1	tr|A0A3Q7FX21|A0A3Q7FX21_SOLLC	-	-	-	0.19	0	0.2	0	0.49	0.28	0	0	0
Snig23321_c0_g1_i3	480	157	-	-	-	-	-	0	0	0	1.14	1.2	2.7	0	0	0
Snig23324_c0_g1_i1	348	113	AT1G01900.1	-	sp|O82777|SBT3_SOLLC	GO:0004252,GO:0006508	-	0	0	0	0	0.41	0	0	0.84	0
Snig23337_c0_g1_i1	915	302	AT3G11810.1	tr|M1DZ35|M1DZ35_SOLTU	-	-	-	0	0.09	0	0.24	0.2	0.11	20.13	19.04	22.21
Snig23343_c1_g1_i3	375	122	-	-	-	-	-	0.26	0.58	0.58	0	0	0	0	0	0
Snig23359_c0_g1_i2	360	117	AT2G30630.3	-	-	-	-	0.29	0.63	0.32	0	0	0	0	0	0
Snig23360_c0_g1_i1	660	217	AT2G34480.2	tr|R7QCS4|R7QCS4_CHOCR	sp|Q943F3|RL18A_ORYSJ	GO:0003735,GO:0005840,GO:0006412	K02882	4.41	3.68	10.38	0	0	0	0	0	0
Snig23367_c0_g1_i1	339	110	-	-	-	-	-	0	0	0	0	0.87	0.49	0	0.44	0
Snig23367_c0_g2_i1	486	159	-	tr|A0A2K3MP29|A0A2K3MP29_TRIPR	-	GO:0015074	-	0	0	0	0	0	0	0.73	0.47	0.3
Snig23368_c0_g1_i1	480	157	ATMG00810.1	tr|A0A3Q7GHF7|A0A3Q7GHF7_SOLLC	sp|P92519|M810_ARATH	-	-	1.46	0.2	0.98	0	0	0	0	0	0
Snig23370_c0_g1_i1	399	130	-	tr|A0A314KJB0|A0A314KJB0_NICAT	-	-	-	0	0	0	0.77	0.64	1.08	0	0.32	0.41
Snig23380_c0_g1_i2	510	167	-	tr|A0A3Q7ELS8|A0A3Q7ELS8_SOLLC	-	-	-	79.54	90.57	51.97	0	0	0	0	0	0
Snig2339_c0_g1_i1	312	101	AT4G23160.3	-	-	-	-	0	0	0	0.62	1	0	0	0	0
Snig23395_c0_g1_i1	564	185	AT4G23160.3	tr|A0A3Q7EYQ7|A0A3Q7EYQ7_SOLLC	sp|P92519|M810_ARATH	-	-	0	0	0	1.13	0.58	0.43	0.59	0	0
Snig23399_c0_g1_i1	606	199	AT1G25240.1	tr|A0A3Q7E705|A0A3Q7E705_SOLLC	sp|Q9FRH3|CAP13_ARATH	GO:0005543	-	0.27	0.15	0.14	0	0.17	0	0.71	0.51	0.44
Snig23401_c0_g1_i1	768	253	AT3G18550.2	tr|F6KB94|F6KB94_SOLTU	sp|Q8LN68|TB1_ORYSJ	-	-	0	0	0	1.63	1.01	0.14	0	0	0
Snig23404_c0_g1_i1	3267	1086	AT3G06650.2	tr|A0A2K3E135|A0A2K3E135_CHLRE	sp|Q93VT8|ACLB1_ORYSJ	GO:0003824,GO:0046912,GO:0048037	K01648	1.11	1.05	1.27	0	0	0	0	0	0
Snig23405_c0_g1_i1	945	312	AT2G46290.1	tr|A4RYC9|A4RYC9_OSTLU	sp|Q38884|EIF3I_ARATH	GO:0005515	K03246	0.46	0.85	1.67	0	0	0	0	0	0
Snig23408_c0_g1_i1	1716	569	AT3G20660.1	tr|A0A161ZR49|A0A161ZR49_DAUCS	sp|Q9LHQ6|OCT4_ARATH	GO:0016021,GO:0055085	K08202	1.85	2.04	1.17	0	0	0	0	0	0
Snig23414_c0_g1_i1	465	152	-	tr|M1D672|M1D672_SOLTU	-	-	-	0	0	0	1.2	0.5	1.13	0	0.5	0.32
Snig23417_c0_g1_i1	360	117	-	-	-	-	K09422	0	0.32	0.32	0	0.78	0.88	0	0	0
Snig23424_c0_g1_i1	369	120	AT5G46770.1	-	-	-	-	0.27	0.3	0.9	0	0	0	4.23	4.04	3.54
Snig23427_c0_g1_i1	1092	361	AT2G46495.1	tr|A0A3Q7ELF4|A0A3Q7ELF4_SOLLC	sp|P0CH01|AT21A_ARATH	GO:0030247	-	0.65	1.08	0.81	0	0	0	0	0	0
Snig23428_c0_g1_i2	372	121	-	-	-	-	-	0.8	0.59	0.29	0	0	0	0	0	0
Snig23435_c0_g2_i1	333	108	AT2G37670.1	-	-	-	K20241	1.31	1.08	2.57	0	0	0	0	0	0
Snig23435_c0_g3_i1	696	229	AT2G37670.2	tr|M1BNR2|M1BNR2_SOLTU	-	-	K20241	0.67	0.37	1.06	0	0	0	0	0	0
Snig23438_c0_g1_i1	990	327	AT5G21050.1	tr|A0A3Q7JIC8|A0A3Q7JIC8_SOLLC	-	-	K21844	0.37	0.56	0.3	0.11	0.37	0.31	0	0	0
Snig23463_c0_g1_i1	765	252	-	-	-	-	-	1.39	0.98	0	0	0	0	0	0	0
Snig23471_c0_g1_i1	888	293	AT2G34930.1	tr|M1ADD7|M1ADD7_SOLTU	sp|Q6JN46|EIX2_SOLLC	GO:0005515	K13465	0.17	0.28	0	0.12	0.11	0.36	0	0	0
Snig23475_c0_g1_i1	312	101	-	-	-	-	-	0	0	0	0	0.5	0	0	0.51	0
Snig23483_c0_g1_i1	630	207	AT5G24530.1	tr|M1CK42|M1CK42_SOLTU	sp|Q9FLV0|DMR6_ARATH	GO:0016491,GO:0055114	K24028	0	0	0.13	0	0	0	0.67	1.12	0.52
Snig23483_c0_g2_i1	306	99	AT5G24530.1	-	sp|Q8W2X5|FL3H2_ORYSJ	GO:0016491,GO:0055114	K24028	0.37	0.41	0	0	0	0	0.56	0	0
Snig23485_c0_g1_i1	927	306	AT2G20140.1	tr|A0A1D6F4V8|A0A1D6F4V8_MAIZE	sp|Q9SL67|PRS4B_ARATH	GO:0005524	K03062	0.39	0.69	1.55	0	0	0	0	0	0
Snig23494_c0_g1_i1	399	130	AT5G01320.1	tr|M1A6Z4|M1A6Z4_SOLTU	sp|Q9M040|PDC4_ARATH	GO:0030976	K01568	0	0	0	0	0.65	0	1.02	2.26	1.46
Snig23503_c1_g1_i1	471	154	-	-	-	-	-	0	0	0	1.76	0.99	0.83	0.25	1.21	0.79
Snig23504_c0_g1_i1	345	112	AT3G24255.5	-	-	-	-	0	0	0	1.51	0	0.93	0	1.25	0.27
Snig23504_c1_g2_i1	825	272	AT1G43760.1	tr|M1D298|M1D298_SOLTU	-	-	-	0	0	0	0.27	0.35	0.92	0	0	0.07
Snig23513_c0_g1_i1	309	100	-	-	-	-	-	0	0	0	1.28	0	0.59	0	0	0
Snig23517_c0_g1_i1	1317	436	AT4G19810.2	tr|M4DWQ5|M4DWQ5_BRARP	sp|A0A072VEP0|CHT5A_MEDTR	GO:0005975	K01183	0.37	0.7	1.03	0	0	0	0	0	0
Snig23519_c0_g1_i1	615	202	AT3G24255.7	tr|A0A1J6IRQ1|A0A1J6IRQ1_NICAT	-	-	-	0.13	0	0	0.2	0	0.38	0.35	0	0
Snig23522_c0_g1_i2	369	120	-	-	-	-	-	0.81	1.2	0	0	0	0	0	0	0
Snig23528_c0_g1_i2	318	103	-	-	-	-	-	0.35	0	0.39	0	0	0.54	0	0	0
Snig23533_c0_g1_i1	489	160	AT5G62280.1	tr|A0A3Q7GAB4|A0A3Q7GAB4_SOLLC	-	-	-	0	0	0	0	0	0	0.24	2.52	0.3
Snig23535_c0_g1_i1	819	270	-	-	-	-	-	0.55	0.51	1.81	0	0	0	0	0	0
Snig23557_c0_g1_i1	381	124	-	-	-	GO:0004857	-	0.26	0.57	0.28	0	0	0	3.26	3.81	2.01
Snig2357_c0_g1_i1	327	106	-	-	-	-	-	0.34	0	0	0	0.47	0	0	0	0
Snig23572_c0_g1_i1	684	225	AT1G53920.1	tr|M1A753|M1A753_SOLTU	sp|Q9SSA7|GLIP5_ARATH	GO:0016788	-	0.8	0.13	0	0	0.3	0.17	0.3	0	0.09
Snig23574_c0_g1_i1	477	156	AT2G18196.1	tr|M1A1V8|M1A1V8_SOLTU	sp|F4IQG4|HIP30_ARATH	GO:0030001,GO:0046872	-	0	0	0	1.45	2.2	1.38	0	0	0
Snig23577_c0_g1_i2	330	107	-	-	-	-	-	0	0	0	0	0	0	3.34	4.11	4.68
Snig23579_c0_g1_i1	345	112	-	-	-	-	-	0	1.02	0.69	0	0	0	0	0	0
Snig2358_c0_g1_i1	531	174	-	tr|A0A1J6L537|A0A1J6L537_NICAT	-	-	-	0	0	0	0	0.21	0	0.42	0.2	0.39
Snig23591_c0_g1_i1	318	103	-	-	-	-	-	0.35	0.39	0.8	0	0	0	0	0	0
Snig23596_c0_g1_i1	414	135	AT2G32060.3	tr|A0A2R6XT27|A0A2R6XT27_MARPO	sp|Q9SKZ3|RS122_ARATH	-	K02951	3.62	4.74	9.1	0	0	0	0	0	0
Snig23602_c0_g1_i2	372	121	-	-	-	GO:0003676,GO:0004523	-	0	0	0	0.44	0	0.81	0	0.36	0
Snig2361_c0_g1_i1	366	119	-	-	-	-	-	1.37	0.3	0.61	0	0	0	0	0	0
Snig23614_c0_g2_i1	327	106	-	-	-	-	-	0	0	0	0	1.37	0	0	0	0
Snig23620_c0_g1_i1	315	102	-	-	-	-	-	0	0	0	0	0	0.55	0	2.01	1.93
Snig23623_c0_g1_i1	477	156	AT1G56630.1	tr|M0ZXS5|M0ZXS5_SOLTU	-	GO:0006629	-	0	0.2	0	0.58	0.97	1.09	0	0	0
Snig23633_c0_g1_i1	1296	429	AT4G19810.2	tr|A0A251URB4|A0A251URB4_HELAN	sp|A0A072VEP0|CHT5A_MEDTR	GO:0005975	K01183	1.23	1	1.43	0	0	0	0	0	0
Snig23634_c0_g1_i1	330	107	-	-	-	-	-	0	0	0	0	0	0	0	0.93	0.3
Snig23638_c0_g1_i2	321	104	-	-	-	-	-	0.35	0	0.39	1.18	0	0.54	0	0	0
Snig23650_c0_g1_i2	417	136	-	tr|A0A314LEU4|A0A314LEU4_NICAT	sp|P92555|M1250_ARATH	-	-	0.23	0	0	1.45	0	0.34	1.57	0.3	0.19
Snig23660_c0_g1_i2	495	162	-	tr|M1AUY8|M1AUY8_SOLTU	-	-	-	1.94	0.78	1.13	0	0	0	0	0	0
Snig23671_c0_g1_i1	321	104	-	-	-	-	-	0.35	0	0	0	0	0	1.03	0	0.63
Snig23678_c0_g1_i2	372	121	-	-	-	-	-	0	0	0	0	1.09	0	0	0	0.23
Snig23686_c0_g1_i3	339	110	-	-	-	-	-	0.31	1.38	0.7	0	0	0	0	0	0
Snig23689_c0_g1_i2	318	103	-	-	-	-	-	2.84	0.78	0.4	0	0	0	0	0	0
Snig23692_c0_g1_i1	609	200	AT1G80450.1	tr|M1CSK2|M1CSK2_SOLTU	sp|Q9M8L3|VQ11_ARATH	-	-	0.92	0.58	0	0.2	0.34	0.39	0	0	0
Snig2370_c0_g1_i1	549	180	AT3G22250.1	tr|M1CT60|M1CT60_SOLTU	sp|Q9LHJ2|U82A1_ARATH	-	-	0.31	0.67	0.16	0	0	0	0	0	0
Snig2371_c0_g1_i1	357	116	ATMG00810.1	-	sp|P92519|M810_ARATH	-	-	0	0	0	0	0	0	2.08	0.79	0.51
Snig23712_c0_g1_i1	414	135	-	-	-	-	-	0.23	0.25	0	0.73	0.31	0.69	0	0	0
Snig23729_c0_g1_i1	393	128	-	tr|A0A3Q7GV42|A0A3Q7GV42_SOLLC	-	-	-	0	0	0	1.19	0.33	0	0	0	0
Snig23768_c0_g1_i2	309	100	-	-	-	-	-	0.37	0.41	0.43	0	0	0	0	0	0
Snig23773_c0_g1_i1	321	104	-	-	-	-	-	1.37	1.89	0.39	0	0	0	0	0	0
Snig23773_c0_g2_i1	495	162	-	-	-	-	-	1.92	1.35	1.68	0	0	0	0	0	0
Snig23777_c0_g1_i1	504	165	-	-	-	-	-	0.34	0.94	0.36	0	0	0	0	0	0
Snig2378_c0_g1_i1	417	136	AT1G18410.5	tr|A0A1J6IEM3|A0A1J6IEM3_NICAT	sp|Q0WN69|KN14P_ARATH	GO:0008017	K10406	0	0.5	0	0	1.21	0.68	1.88	1.8	1.35
Snig23785_c0_g1_i3	312	101	-	-	-	-	-	0	0	0	0	0	0	0	1.03	0.33
Snig23786_c0_g1_i2	1020	337	AT1G43650.1	tr|A0A3Q7G6C3|A0A3Q7G6C3_SOLLC	sp|Q6NMB7|WTR7_ARATH	GO:0016020,GO:0016021	-	1.27	1.17	2.69	0	0	0	0	0	0
Snig23789_c0_g1_i1	543	178	AT2G22170.1	tr|A0A3Q7FNP2|A0A3Q7FNP2_SOLLC	sp|Q9SIE7|PLAT2_ARATH	-	-	4.46	3.56	3.75	0	0	0	0	0	0
Snig23789_c0_g2_i1	549	180	AT4G39730.1	tr|A0A3Q7FNP2|A0A3Q7FNP2_SOLLC	sp|O65660|PLAT1_ARATH	-	-	0	0	0	0	0.4	0.22	0.81	1.35	0.5
Snig23790_c0_g1_i1	378	123	-	-	-	-	-	0.52	0.86	2.01	0	0	0	0	0	0
Snig23798_c0_g1_i1	315	102	AT2G33320.1	-	-	-	-	0.36	0.4	0	0	0	0	1.07	1.03	0.98
Snig23801_c0_g1_i1	675	222	-	-	-	-	-	0.58	0.26	0.24	0	0	0	0	0	0
Snig23822_c0_g2_i1	345	112	-	-	-	-	-	0	0	0	0	0	0	0	1.27	0
Snig23835_c0_g1_i1	420	137	-	tr|A0A314KXQ0|A0A314KXQ0_NICAT	-	-	-	0	0	0	0	0.3	0.34	1.24	1.48	0.57
Snig23840_c0_g1_i2	402	131	-	-	-	-	-	0	0	0	0.76	0	0.36	1.65	0.32	0.61
Snig23850_c0_g1_i2	309	100	-	-	-	-	-	0	0	0	0	0	0	1.64	0	0
Snig23866_c0_g1_i2	723	238	AT2G20450.1	tr|M2WVW0|M2WVW0_GALSU	sp|Q9SIM4|RL141_ARATH	GO:0003735,GO:0005622,GO:0005840,GO:0006412	K02875	4.14	5.63	9.88	0	0	0	0	0	0
Snig23868_c0_g1_i1	462	151	AT1G18980.1	tr|M1CA63|M1CA63_SOLTU	sp|Q9LMC9|GLT2_ARATH	GO:0045735	-	0.19	0	0	1.21	0.25	0.29	1.31	2.5	1.62
Snig23883_c0_g1_i1	519	170	AT5G50175.1	tr|M1BJF5|M1BJF5_SOLTU	-	-	-	0.16	0.36	0	0	1.5	0.96	1.32	0.21	0.41
Snig23896_c0_g1_i1	1101	364	AT5G60360.1	tr|A0A0D2LTY0|A0A0D2LTY0_GOSRA	sp|Q8H166|ALEU_ARATH	GO:0006508,GO:0008234	K01373	1.87	2.49	1.53	0	0	0	0	0	0
Snig23896_c0_g2_i1	1104	365	AT4G39090.1	tr|G7I5V9|G7I5V9_MEDTR	sp|P43296|RD19A_ARATH	GO:0006508,GO:0008234	K01373	2.89	2.55	0.73	0	0	0	0	0	0
Snig23899_c0_g1_i3	423	138	-	-	-	-	-	5.04	4.35	6.65	0	0	0	0	0	0
Snig23909_c0_g1_i1	615	202	AT3G21530.3	tr|A0A3Q7EHL3|A0A3Q7EHL3_SOLLC	-	-	-	0.13	0	0	0	0.34	0.95	0.69	0.16	0.64
Snig23910_c0_g1_i1	666	219	-	tr|A0A3Q7HXM3|A0A3Q7HXM3_SOLLC	-	-	-	0	0	0	0.54	0.77	0.34	0	0.15	0
Snig23914_c0_g1_i1	339	110	-	-	-	-	-	0	0	0	0	0.43	0	0	1.32	0.28
Snig23915_c0_g1_i1	492	161	-	tr|A0A314KMT2|A0A314KMT2_NICAT	-	-	-	0	0	0	1.1	0.93	0.26	67.46	80.84	63.01
Snig23916_c0_g1_i1	450	147	AT2G37600.2	tr|A0A1J6J3L7|A0A1J6J3L7_NICAT	sp|O80929|RL361_ARATH	GO:0003735,GO:0005622,GO:0005840,GO:0006412	K02920	6.2	5.74	12.07	0	0	0	0	0	0
Snig23922_c0_g1_i1	1446	479	AT3G13730.1	tr|A0A3Q7FVN9|A0A3Q7FVN9_SOLLC	sp|Q94IW5|C90D2_ORYSJ	GO:0005506,GO:0016705,GO:0020037,GO:0055114	K12638	0	0	0	0.14	0	0.13	2.46	3.67	2.02
Snig23925_c0_g1_i2	744	245	AT3G25290.2	tr|M1BS94|M1BS94_SOLTU	sp|Q9LSE7|B561C_ARATH	-	-	0.82	0.8	1.08	0	0	0	0	0	0
Snig23928_c0_g1_i1	783	258	AT3G13430.4	tr|M1A8E1|M1A8E1_SOLTU	sp|Q9LQX2|MPSR1_ARATH	-	-	0.1	0	0	2.91	2.73	2.79	0.63	0.96	0.39
Snig23937_c0_g2_i2	456	149	AT4G37340.1	tr|A0A3Q7EZG5|A0A3Q7EZG5_SOLLC	sp|Q9LHA1|C8D11_ARATH	GO:0005506,GO:0016705,GO:0020037,GO:0055114	-	0.59	0.22	0	1.56	0.52	0.29	0	0	0
Snig23942_c0_g1_i1	375	122	AT3G60280.1	-	sp|Q96316|BCB3_ARATH	GO:0009055	-	0	0	0	1.72	0.71	2.01	0	0.71	0.69
Snig23947_c0_g1_i2	327	106	-	-	-	-	-	0	0	0	0.56	0.46	0	2.43	0.46	0.6
Snig23948_c0_g1_i1	363	118	-	-	-	-	-	0	0	0	0	0	0	0	1.52	0.73
Snig23948_c0_g2_i1	306	99	-	-	-	-	-	0	0	0	0	0	0	1.14	0	0
Snig23970_c0_g2_i2	342	111	AT4G14960.1	-	sp|P22275|TBA3_MAIZE	GO:0003924	K07374	0	0	0	0	0	0	0.9	0.43	0
Snig23975_c0_g1_i1	336	109	AT3G27950.1	-	sp|Q9LY84|GDL76_ARATH	GO:0016788	-	0	0	0	0	1.33	0	0.47	0	0
Snig2398_c0_g1_i1	678	223	AT4G27560.1	tr|A0A3Q7IBH3|A0A3Q7IBH3_SOLLC	sp|A0A2R6QXF8|F3GGT_ACTCC	-	-	0.69	0.26	0.97	0	0	0	0	0	0
Snig23985_c0_g1_i1	312	101	-	-	-	-	-	0	0	0	0	0.5	0	0	0	0
Snig23992_c0_g1_i1	762	251	AT4G33330.3	tr|M1ADX9|M1ADX9_SOLTU	sp|Q8GWW4|GUX2_ARATH	-	K20890	0.4	0.44	0.42	0	0	0	0	0	0
Snig24011_c0_g1_i3	303	98	-	-	-	-	-	0	0	0	0	0	0	0	0.55	0
Snig24049_c0_g1_i1	1317	436	AT1G40390.1	tr|A0A1J6IES6|A0A1J6IES6_NICAT	-	-	-	0	0	0	0.7	0.94	1.13	0	0	0
Snig24049_c0_g2_i1	378	123	AT1G43760.1	-	-	-	-	0	0	0	0.42	1.06	0.4	0	0	0
Snig24049_c0_g3_i1	432	141	AT1G43760.1	tr|A0A1R3KYI5|A0A1R3KYI5_COCAP	-	-	-	0	0	0	0	0	0	2.07	0.56	0.36
Snig24064_c0_g1_i1	774	255	-	tr|A0A3Q7HXM3|A0A3Q7HXM3_SOLLC	-	-	-	0.59	0.43	0	0.29	0	0	0.13	0	0
Snig24065_c0_g1_i1	540	177	-	-	-	-	-	0	0	0	0	0	0	3.54	2.59	1.68
Snig24079_c0_g1_i1	306	99	AT4G38590.1	-	sp|Q9SCV1|BGA11_ARATH	-	-	0.38	0.42	0	0	0	0	0	1.09	0
Snig24081_c0_g1_i2	453	148	AT2G41940.1	tr|M1ATE8|M1ATE8_SOLTU	sp|P93751|ZFP8_ARATH	-	-	0	0	0	0.95	1.85	1.79	0	0	0
Snig24088_c0_g1_i1	681	224	-	tr|A0A3Q7I8L0|A0A3Q7I8L0_SOLLC	-	-	-	0.46	0	0	0.52	0.44	0.17	0	0	0
Snig24097_c0_g1_i2	564	185	AT1G79800.1	tr|M0ZRG5|M0ZRG5_SOLTU	sp|Q9T076|ENL2_ARATH	GO:0009055	-	0	0	0	0.22	0.57	1.28	0	0	0.12
Snig24098_c0_g1_i1	888	293	-	tr|A0A251TSG4|A0A251TSG4_HELAN	-	-	-	0	0	0	0	0	0	0.43	1.94	0.53
Snig2413_c0_g1_i1	453	148	AT1G14430.1	tr|M0ZSV6|M0ZSV6_SOLTU	sp|Q9FYG4|GLOX1_ARATH	-	-	0.6	0.66	0	0	0	0	0	0	0
Snig24131_c0_g1_i1	618	203	AT5G19360.1	tr|M1AK45|M1AK45_SOLTU	sp|Q3E9C0|CDPKY_ARATH	GO:0005509	K13412	0.13	0.14	0.96	0.99	0.68	0.76	1.72	1.64	1.07
Snig24138_c0_g3_i1	321	104	-	-	-	-	-	0	0	0	0	0	0	1.55	0.49	0
Snig24150_c0_g1_i1	1128	373	-	-	-	-	-	2.63	2.84	5.49	0	0	0	0	0	0
Snig24157_c0_g1_i1	510	167	-	tr|M1AVJ1|M1AVJ1_SOLTU	-	-	K11498	0	0.19	0	0	0	0	1.13	1.3	0.7
Snig24170_c0_g1_i3	357	116	AT3G25400.1	-	-	GO:0009143,GO:0047429	K16904	0	0	0	0	0	0	0.82	0.39	0.5
Snig24174_c0_g1_i1	825	272	AT3G23360.1	tr|M1BFT3|M1BFT3_SOLTU	sp|Q9LW60|P2C44_ARATH	GO:0003824	K19704	0	0	0	0.54	1.28	0.92	0.23	0.34	0.44
Snig24182_c0_g1_i1	327	106	-	-	-	-	-	0.66	0.73	0	0.56	0	1.03	0.97	0.46	0
Snig24200_c0_g1_i1	360	117	-	-	-	-	-	1.14	0.32	0	0	0.39	0	0	0	0
Snig2422_c0_g1_i1	615	202	AT1G21280.1	tr|A0A2R6QID4|A0A2R6QID4_ACTCC	-	-	-	0	0	0	0	0	0	1.38	0.99	0.96
Snig24222_c2_g1_i1	525	172	-	-	-	-	-	0.32	0.53	0.17	0	0	0	0	0	0
Snig24224_c0_g1_i1	408	133	-	tr|A0A1R3JQ87|A0A1R3JQ87_COCAP	-	-	-	0	0.26	0	0.38	0.31	0	0.65	0.31	0.2
Snig24224_c0_g2_i1	375	122	-	-	-	-	-	0	0	0	0	0	0	1.12	1.43	0.92
Snig24229_c0_g1_i1	516	169	AT2G23540.1	tr|A0A3Q7FXX5|A0A3Q7FXX5_SOLLC	sp|O80470|GDL38_ARATH	-	-	0.66	0.55	0.18	0.26	0.22	0	0	0	0
Snig24237_c0_g1_i1	744	245	AT5G04870.1	tr|A0A3Q7E8F3|A0A3Q7E8F3_SOLLC	sp|Q06850|CDPK1_ARATH	GO:0004672,GO:0005509,GO:0005524,GO:0006468	K13412	0.31	0.45	0.22	0	0.27	0.3	0	0	0
Snig24243_c1_g1_i1	312	101	-	-	-	-	-	1.08	0	0	0	0	0	0	0	0
Snig2426_c0_g1_i3	561	184	AT2G24200.2	tr|M2VX19|M2VX19_GALSU	sp|P30184|AMPL1_ARATH	GO:0004177,GO:0005622,GO:0006508	K01255	0	0	1.57	0	0	0	0	0	0
Snig24262_c0_g1_i1	651	214	-	tr|A0A251UCN0|A0A251UCN0_HELAN	-	-	-	0	0	0	0.74	0.63	0.53	0.96	0.31	0.3
Snig24263_c0_g2_i1	342	111	-	-	-	-	-	0	0	0	0	0	0	0.45	0	0.28
Snig24268_c0_g1_i1	345	112	-	-	-	-	-	0	0.33	0	0	0	0	0	0	0
Snig24296_c0_g1_i2	462	151	AT4G22920.2	tr|M0ZYN4|M0ZYN4_SOLTU	sp|O82741|SGR1_ARATH	-	K22013	0.38	0	0.83	0	0.25	0.29	0	0	0
Snig24307_c0_g1_i3	555	182	AT4G23160.3	tr|A0A3Q7IIM1|A0A3Q7IIM1_SOLLC	sp|P92519|M810_ARATH	-	-	0	0.33	0.79	0	0	0	0	0	0
Snig24307_c1_g1_i1	642	211	AT4G23160.3	tr|A0A1J6IIQ3|A0A1J6IIQ3_NICAT	sp|P92519|M810_ARATH	-	-	0	0	0	0.38	0.16	0.18	0.98	0.31	0.51
Snig24311_c0_g1_i1	432	141	AT1G80170.1	tr|M0ZVC1|M0ZVC1_SOLTU	sp|Q94AJ5|PGLR5_ARATH	GO:0004650,GO:0005975	K01184	0.42	0.47	0	4.38	5.36	6.67	2.92	2.23	2.16
Snig2432_c0_g1_i1	528	173	-	tr|M1AI93|M1AI93_SOLTU	-	GO:0003676,GO:0004523	-	0	1.23	0.68	0	0	0	0	0	0
Snig24321_c0_g1_i1	516	169	-	-	-	-	-	0.33	0	0	20.96	13.39	15.55	0.44	0.85	0
Snig24337_c0_g1_i1	504	165	-	tr|A0A1J6LBR8|A0A1J6LBR8_NICAT	-	-	-	0	0	0	1.06	0.45	0.5	0	0	0
Snig24347_c0_g1_i1	678	223	-	-	-	-	-	0	0	0	0.87	1.04	1.34	0	0	0
Snig24353_c0_g1_i4	1704	565	AT4G40020.1	tr|M1BEC4|M1BEC4_SOLTU	sp|F4I8B9|Y1501_ARATH	-	-	1.78	2.1	1.74	0	0	0	0	0	0
Snig24354_c0_g1_i2	669	220	-	tr|M1B5Y0|M1B5Y0_SOLTU	-	-	-	0.24	1.43	0.86	0	0	0	0	0	0
Snig24354_c0_g2_i1	414	135	-	tr|M1AL69|M1AL69_SOLTU	-	-	-	0.46	0.25	1.49	0	0	0	0	0	0
Snig24357_c0_g1_i1	1161	384	AT1G26870.1	tr|M0ZLH2|M0ZLH2_SOLTU	sp|Q9ZVH0|FEZ_ARATH	GO:0003677,GO:0006355	-	0.06	0	0	0	0.15	0.17	6.72	9.29	6.92
Snig24358_c0_g1_i1	726	239	AT5G09850.5	tr|A0A3Q7G7L4|A0A3Q7G7L4_SOLLC	sp|F4KFC7|MD26C_ARATH	GO:0005634	-	1.9	1.05	1.66	0	0	0	0	0	0
Snig24362_c0_g1_i1	453	148	AT1G50010.1	tr|M1A1P3|M1A1P3_SOLTU	sp|P14640|TBA1_MAIZE	-	K07374	0	0	0	0	0	0.29	0.54	0.26	0.5
Snig24364_c0_g1_i1	1011	334	-	-	-	-	-	0	0	0	1.48	2.81	3.26	0	0	0
Snig24366_c0_g1_i1	423	138	-	tr|M1DD38|M1DD38_SOLTU	-	-	-	0.22	0.97	0.95	0	0	0	0	0	0
Snig24373_c0_g1_i2	549	180	-	tr|A0A1R3J5H7|A0A1R3J5H7_COCAP	-	-	-	0	0	0.16	0	0	0.22	0.2	0	0.12
Snig24384_c0_g1_i1	381	124	-	-	-	-	-	0	0	0	2.93	4.86	3.12	0.36	0.69	0.89
Snig24388_c0_g1_i3	426	139	-	tr|M0ZKV5|M0ZKV5_SOLTU	-	-	-	0	0	0	0	0	0.32	0.6	0	0
Snig24391_c0_g1_i1	495	162	AT1G26290.1	tr|M1C668|M1C668_SOLTU	-	-	-	0	0	0	0.82	1.15	2.06	0	0	0
Snig24398_c0_g1_i1	555	182	AT3G43660.1	tr|M1CWZ2|M1CWZ2_SOLTU	sp|Q9M2C0|VITH4_ARATH	-	K22736	0	0	0	0.69	1.17	1.1	0	0.19	0
Snig2440_c0_g1_i1	387	126	-	-	-	-	-	0	0	0	0	0.34	0.77	0.36	0.34	0
Snig24403_c0_g1_i1	315	102	-	-	-	-	-	0	0	0	0.6	1.48	0	0.53	3.02	2.25
Snig24404_c0_g1_i1	600	197	AT2G28610.1	tr|A0A3Q7J0Z7|A0A3Q7J0Z7_SOLLC	sp|Q9SIB4|WOX3_ARATH	GO:0003677	-	0	0	0	0.41	1.57	2.16	0	0	0
Snig24408_c0_g1_i1	312	101	AT1G05230.3	-	sp|Q94C37|HDG2_ARATH	-	K09338	0	0	0	0.62	0	0	0.54	0	0.33
Snig24417_c0_g1_i1	381	124	AT5G66740.1	-	-	-	-	0.26	0	0	0	1.41	0.4	0	0	0
Snig2443_c0_g1_i1	444	145	AT2G35390.4	tr|A0A1D6GZE3|A0A1D6GZE3_MAIZE	sp|Q42581|KPRS1_ARATH	-	K00948	0.62	1.14	1.56	0	0	0	0	0	0
Snig24433_c0_g1_i1	558	183	-	tr|A0A1J6K1F0|A0A1J6K1F0_NICAT	-	-	K18674	0	0	0	0.69	0.58	0.66	0.4	0.19	0.12
Snig24442_c0_g1_i1	417	136	-	tr|A0A314LEU4|A0A314LEU4_NICAT	-	-	-	0	0	0	0.36	0.91	0.34	0	0	0
Snig24446_c0_g1_i1	966	319	AT3G54110.1	tr|A8J1X0|A8J1X0_CHLRE	sp|O81845|PUMP1_ARATH	-	K15103	1.87	1.32	2.09	0	0	0	0	0	0
Snig24448_c0_g1_i1	318	103	-	-	-	-	-	0.35	0.38	0	0	0	0	0	0	0
Snig2445_c0_g1_i1	894	295	-	tr|M1DNA9|M1DNA9_SOLTU	-	-	-	0	0	0	0.74	0.42	0.47	0.42	0.81	0.79
Snig24451_c0_g1_i2	633	208	-	-	-	-	-	0.25	0.28	0	1.72	2.77	4.03	0	0.32	0.1
Snig24452_c0_g1_i1	537	176	AT2G36190.1	tr|M1AHR9|M1AHR9_SOLTU	sp|Q8W413|INV4_ARATH	-	K01193	0	0	0	0	0	0	0.21	0.4	0.39
Snig24464_c1_g1_i1	678	223	AT3G54960.1	tr|A0A0D3AKQ1|A0A0D3AKQ1_BRAOL	sp|Q8VX13|PDI13_ARATH	GO:0045454	K09580	0.69	1.02	0.72	0	0	0	0	0	0
Snig24468_c0_g1_i3	510	167	AT4G23160.3	tr|A0A1J6KIM0|A0A1J6KIM0_NICAT	-	-	-	0	0	0	1.3	3.51	4.69	0	0	0
Snig24478_c0_g1_i1	372	121	-	-	-	-	-	0.27	0	0	0.44	1.47	0.41	0	0	0
Snig24482_c0_g1_i1	561	184	AT5G43060.1	tr|M1CC54|M1CC54_SOLTU	sp|Q9FMH8|RD21B_ARATH	GO:0006508,GO:0008234	-	0	0	0	0.68	0.58	0.65	0	0.19	0
Snig24483_c0_g1_i1	312	101	-	-	-	-	-	0	0	0	0.62	0.5	1.69	0	2.56	1.31
Snig24489_c0_g1_i3	360	117	-	-	-	-	-	0.56	0.31	0	0	0.77	0.43	0	0	0
Snig24490_c0_g1_i1	312	101	-	-	-	-	-	0	0	0	3.08	2.51	2.26	0	0	0
Snig24491_c0_g1_i1	546	179	AT1G02400.2	tr|M1CLH4|M1CLH4_SOLTU	sp|Q9FZ21|G2OX6_ARATH	-	K04125	0.61	0.17	0.16	0	0.4	0.23	0	0	0
Snig24499_c0_g1_i1	447	146	-	-	-	-	-	0.4	1.56	0.44	0	0	0	0	0	0
Snig24503_c0_g1_i1	660	217	AT3G58480.1	tr|M1AF92|M1AF92_SOLTU	sp|Q9M2G8|IQM6_ARATH	-	-	0.24	0	0.25	0	0	0	0.79	0.3	0.1
Snig24504_c0_g1_i1	624	205	-	tr|A0A3Q7GKN2|A0A3Q7GKN2_SOLLC	-	-	-	0	0	0	0.98	1	0.37	0	0	0
Snig24506_c0_g1_i1	756	249	AT2G45550.1	tr|A0A3Q7G458|A0A3Q7G458_SOLLC	sp|A0A1D6HSP4|C92C5_MAIZE	GO:0005506,GO:0016705,GO:0020037,GO:0055114	-	0	0	0	0	0.65	0.73	0	0	0
Snig24510_c0_g1_i1	660	217	AT4G33230.1	tr|M1B005|M1B005_SOLTU	sp|Q9SMY6|PME45_ARATH	GO:0005618,GO:0030599,GO:0042545	K01051	0	0	0.13	0.18	0	0.35	0.16	0.75	0.1
Snig24511_c0_g1_i1	687	226	-	tr|M1CR23|M1CR23_SOLTU	-	GO:0043531	-	0.57	0.5	0.36	0	0.15	0	0	0	0
Snig24512_c0_g1_i1	531	174	AT5G46060.1	tr|A0A3Q7FFK4|A0A3Q7FFK4_SOLLC	-	-	-	0.79	0.87	0.17	0.25	0.21	0.7	0	0	0
Snig24514_c0_g1_i1	369	120	-	-	-	-	-	0.27	0	0	0	0.37	0.42	1.17	2.61	0
Snig24516_c0_g1_i1	795	262	-	-	-	GO:0005576,GO:0006030,GO:0008061	-	1.42	0.73	2.17	0	0	0	0	0	0
Snig24520_c0_g1_i1	1077	356	-	-	-	-	-	0.59	0.8	1.16	0	0	0	0	0	0
Snig24530_c1_g1_i1	414	135	-	tr|M1DCZ2|M1DCZ2_SOLTU	-	-	-	0	0.25	0	0	0.92	0.34	0	0	0
Snig24534_c0_g1_i1	300	97	-	-	-	-	-	0	0	0	0	0	0.61	0.58	3.35	0.71
Snig24547_c0_g1_i2	309	100	-	-	-	-	-	0	0.41	0.85	0	0	0	0	0	0
Snig24548_c0_g1_i1	573	188	AT2G01760.3	tr|K4CCR7|K4CCR7_SOLLC	sp|O49397|ARR10_ARATH	-	-	0	0	0	0.22	0	0.21	1.34	1.28	1.07
Snig2455_c0_g1_i1	378	123	AT1G79650.2	-	sp|Q84L33|RD23B_ARATH	GO:0005515	-	0.53	0.29	0	0	0	0	0	0	0
Snig24562_c0_g1_i1	375	122	AT1G10800.2	-	-	-	K22644	0	0	0	0	0	0.4	0	0	0
Snig24572_c0_g1_i1	594	195	AT3G19160.1	tr|A0A3Q7GNI5|A0A3Q7GNI5_SOLLC	sp|Q9LJL4|IPT8_ARATH	GO:0008033	K10760	0.27	1.06	0.44	0.21	0.54	0.2	0	0	0
Snig24574_c0_g1_i3	363	118	-	-	-	-	-	0.85	0.31	0	0	0	0	0	0.77	0
Snig24575_c0_g1_i2	330	107	-	-	-	-	-	0	0	0	2.2	1.35	1.01	0.95	6.39	2.34
Snig24576_c0_g1_i2	435	142	-	tr|A0A1J6K406|A0A1J6K406_NICAT	-	-	-	1.7	1.41	1.38	0	0	0	0	0	0
Snig24577_c0_g1_i1	690	227	AT5G48670.1	tr|A0A3Q7EP46|A0A3Q7EP46_SOLLC	sp|Q9FJK3|AGL80_ARATH	GO:0003677,GO:0046983	-	1.8	2.11	2.24	0	0	0	0	0	0
Snig24578_c0_g1_i1	486	159	AT2G24720.1	tr|M1AIX4|M1AIX4_SOLTU	sp|Q9SHV1|GLR22_ARATH	GO:0004970,GO:0016020	K05387	0.18	0.4	0.19	0	0	0	0	0.46	0.15
Snig24589_c0_g1_i1	342	111	-	-	-	-	-	0	0	0	0.51	0	0	0	0	0
Snig24613_c0_g1_i1	303	98	AT4G38040.2	-	sp|Q3E9A4|GLYT5_ARATH	GO:0006486,GO:0016757	-	0	0	0	0	0	0	1.14	1.64	0
Snig24613_c0_g2_i1	390	127	AT4G38040.2	-	sp|Q9FFN2|GLYT3_ARATH	GO:0006486,GO:0016757	-	0.75	0.83	0	0	0	0	0	0	0
Snig24613_c0_g3_i1	450	147	AT4G38040.1	tr|M0ZUX0|M0ZUX0_SOLTU	sp|Q9FFN2|GLYT3_ARATH	GO:0006486,GO:0016757	-	0	0	0.22	0	0	0	0.27	0	0.17
Snig24622_c0_g1_i1	456	149	-	tr|K4BFD8|K4BFD8_SOLLC	-	-	-	0	0	0.21	0	0	0.29	0.27	0.51	0.33
Snig24624_c0_g1_i1	375	122	-	-	-	-	-	0	0	0	0	0	0	7.83	6.42	9.64
Snig24625_c0_g1_i2	408	133	AT3G26210.1	tr|M1BV91|M1BV91_SOLTU	sp|O48923|C71DA_SOYBN	GO:0005506,GO:0016705,GO:0020037,GO:0055114	-	0	0	0.26	0.75	0.94	0.35	0	0	0
Snig24637_c0_g1_i1	420	137	-	tr|M1B510|M1B510_SOLTU	-	-	-	0	0	0	0	0.3	0.33	0.61	0.88	0.57
Snig24660_c0_g1_i1	678	223	AT5G42180.1	tr|M0ZW72|M0ZW72_SOLTU	sp|Q43872|PER64_ARATH	GO:0004601,GO:0006979,GO:0020037,GO:0055114	K00430	0	0	0	0.17	0	0	1.05	0.86	0.37
Snig24666_c0_g1_i2	720	237	AT3G47400.1	tr|A0A3Q7GRE6|A0A3Q7GRE6_SOLLC	sp|Q9STY3|PME33_ARATH	GO:0004857	K01051	0	0.47	0.11	0	0.14	0.31	0	0	0
Snig24686_c0_g1_i1	651	214	-	tr|A0A251TSG4|A0A251TSG4_HELAN	-	-	-	0	0	0.13	0.19	0.16	0	0.64	0.31	0.4
Snig24693_c0_g1_i2	651	214	-	tr|M1DBL2|M1DBL2_SOLTU	-	-	-	0	0	0	0.74	0.79	0.35	0	0	0
Snig24696_c0_g1_i1	327	106	-	-	-	-	-	0	0	0	0	0.92	0.52	0.49	0	0.3
Snig24709_c0_g1_i1	1161	384	AT5G12460.1	tr|A0A314L0G3|A0A314L0G3_NICAT	-	-	-	0	0.13	0	1.61	0.38	1.04	0	0	0
Snig24710_c0_g1_i1	339	110	AT5G23110.1	-	-	-	K17592	1.27	0.35	0	24.36	30.01	29.35	24.39	35.21	31.32
Snig24712_c0_g1_i1	411	134	-	tr|M1DQD2|M1DQD2_SOLTU	-	-	-	0	0	0	0	0	0	0.96	0.92	0
Snig24716_c0_g1_i1	342	111	-	-	-	-	-	0	0	0	0	0.42	0	1.33	0.42	0.55
Snig24717_c0_g1_i1	651	214	AT1G68360.1	tr|M1C9N8|M1C9N8_SOLTU	sp|Q9C9H1|GIS3_ARATH	-	-	0.85	0.8	0.64	0	0.16	0	0	0	0
Snig24719_c0_g1_i2	402	131	-	-	-	-	-	0	1.04	0	6.47	7.93	7.49	1.65	2.52	3.86
Snig24728_c0_g1_i1	303	98	-	-	-	-	-	0.38	0	0	3.93	2.66	1.2	0	0	0
Snig24737_c0_g1_i1	390	127	-	-	-	-	-	0.99	0.27	0	0	0	0.38	0	1.66	0
Snig2474_c0_g1_i1	309	100	-	-	-	-	-	0	0	0	0.64	0.52	0.59	0	0	0
Snig24741_c0_g1_i1	315	102	-	-	-	-	-	3.9	4.69	3.62	0	0	0	0	0	0
Snig24747_c0_g1_i3	711	234	AT4G20040.1	tr|M1AJZ2|M1AJZ2_SOLTU	sp|O49432|QRT3_ARATH	-	-	0.33	0.24	0.11	0.33	0.28	0.16	0	0	0.09
Snig2475_c0_g1_i1	306	99	-	-	-	-	-	0	0	0	0.66	0	0	0.57	0	0.35
Snig24754_c0_g1_i1	486	159	AT2G29940.1	tr|A0A2R6P6B1|A0A2R6P6B1_ACTCC	sp|Q7PC88|AB31G_ARATH	GO:0016020	-	0.72	0	0	0	0	0.27	0	0.23	0
Snig24759_c0_g1_i1	906	299	AT1G72490.2	tr|A0A3Q7JWJ3|A0A3Q7JWJ3_SOLLC	-	-	-	0.65	0.71	1.01	0	0	0	0	0	0
Snig24760_c0_g1_i1	759	250	AT1G19260.1	tr|A0A0D3D3E2|A0A0D3D3E2_BRAOL	-	-	-	0.8	1.1	1.67	0	0	0	0	0	0
Snig24761_c0_g1_i4	351	114	-	-	-	-	-	11.17	14.27	25.5	0	0	0	0	0	0
Snig24762_c0_g2_i1	321	104	-	-	-	-	-	0	0	0	0	0	0.53	0	0	0
Snig24763_c0_g1_i3	1224	405	AT3G05200.1	tr|M1BI87|M1BI87_SOLTU	sp|Q8RXX9|ATL6_ARATH	-	K10664	0.91	0.69	1.18	0	0	0	0	0	0
Snig24766_c0_g1_i2	1119	370	AT1G10385.1	tr|M1C918|M1C918_SOLTU	sp|F4I4B6|EX84A_ARATH	-	K19986	2.22	1.82	1.64	0	0	0	0	0	0
Snig24767_c0_g1_i2	303	98	-	-	-	-	-	0	0	0	0	0	1.2	0	0	0
Snig24768_c0_g1_i1	357	116	AT5G04960.1	-	sp|Q9FF78|PME46_ARATH	GO:0005618,GO:0030599,GO:0042545	-	0.29	0	0.64	0	0	0	0	0	0
Snig24771_c0_g1_i3	585	192	AT1G61560.1	tr|M1CYH3|M1CYH3_SOLTU	sp|Q94KB7|MLO6_ARATH	GO:0006952,GO:0016021	K08472	0.84	1.08	2.22	0	0	0	0	0	0
Snig24776_c0_g1_i1	2466	819	AT1G36160.2	tr|M2X7M8|M2X7M8_GALSU	sp|Q38970|ACC1_ARATH	GO:0003989,GO:0005524,GO:0006633	K11262	0.83	1.03	0.79	0	0	0	0	0	0
Snig24779_c0_g1_i1	1659	550	AT2G07698.1	tr|M2W8Y7|M2W8Y7_GALSU	sp|P05494|ATPAM_MAIZE	GO:0005524,GO:0015986,GO:0046034,GO:1902600	-	5.38	5.4	6.97	0	0	0	0	0	0
Snig24785_c0_g1_i1	396	129	-	tr|A0A3Q7IF66|A0A3Q7IF66_SOLLC	-	-	-	0	0	0	0	0	0	1.37	0.66	0.42
Snig24787_c0_g1_i1	405	132	-	tr|A0A1J6IP54|A0A1J6IP54_NICAT	-	-	-	0.23	0	0	0	0	0	0.65	0	0
Snig2479_c0_g1_i1	390	127	-	-	-	-	-	0.25	0.27	0.54	0	0	0	0	0	0
Snig24802_c0_g2_i1	426	139	-	tr|M1DY25|M1DY25_SOLTU	-	-	-	0	0	0	0.7	0	0	0	0	0
Snig24815_c0_g1_i2	2910	967	AT4G33090.1	tr|A0A251UIX0|A0A251UIX0_HELAN	sp|Q8VZH2|APM1_ARATH	GO:0008237,GO:0008270	K08776	0.89	0.96	0.8	0	0	0	0	0	0
Snig24830_c0_g1_i1	312	101	-	-	-	-	-	0	0	0	0	0	0.56	0.54	0	0
Snig24834_c0_g1_i2	399	130	-	tr|U5CXV9|U5CXV9_AMBTC	-	-	-	0	0	0	0	0.33	0	0.34	0	0
Snig24878_c0_g1_i1	984	325	-	-	-	-	-	1.32	0.89	1.37	0	0	0	0	0	0
Snig24879_c0_g1_i1	1182	391	AT1G14570.4	tr|M1AWR8|M1AWR8_SOLTU	sp|Q94JZ8|PUX7_ARATH	GO:0005515	-	0	0	0	0	0.23	0.08	1.74	1.3	0.66
Snig24882_c0_g1_i1	570	187	AT1G55810.6	tr|M1A9R0|M1A9R0_SOLTU	sp|Q8VYB2|UKL3_ARATH	-	K00876	0	0	0	0.67	0.38	0.64	0.39	0.18	0.12
Snig24904_c0_g1_i1	546	179	AT5G15100.1	tr|A0A3Q7FA59|A0A3Q7FA59_SOLLC	sp|Q9LFP6|PIN8_ARATH	GO:0016021,GO:0055085	K13947	0	0	0	0	0.8	1.57	0	0	0
Snig24926_c0_g1_i1	363	118	-	-	-	-	-	0	0	0	2.28	0.38	0.85	0	0	0
Snig24942_c0_g1_i3	381	124	-	-	-	-	-	0	0	0	0	0	0	0.72	0.69	0.67
Snig24948_c0_g1_i1	588	193	-	tr|M1BB35|M1BB35_SOLTU	-	-	-	0	0	0	0.21	1.08	1.01	0.92	0.17	1.02
Snig24966_c0_g1_i2	306	99	-	-	-	-	-	0	0	0	1.92	0.52	0	0	0.53	0.34
Snig24973_c0_g1_i1	384	125	-	-	-	-	-	0	0	0	0	0.34	0	0.71	0.68	0.22
Snig24992_c0_g1_i1	519	170	ATMG00860.1	tr|A0A251U088|A0A251U088_HELAN	sp|P92523|M860_ARATH	-	-	0	0	0	0.26	0.65	0.24	1.77	0.63	0.68
Snig24993_c0_g1_i1	747	246	AT2G30860.1	tr|A0A251UY72|A0A251UY72_HELAN	sp|O80852|GSTF9_ARATH	GO:0005515	-	2.24	2.03	1.07	0	0	0	0	0	0
Snig24997_c0_g1_i1	687	226	-	-	-	-	-	0.8	0.63	1.31	0	0	0	0	0	0
Snig25009_c0_g1_i2	945	312	AT4G21580.3	tr|R7QLE4|R7QLE4_CHOCR	-	-	-	0.62	0.34	0.08	0	0.2	0	0	0	0
Snig25021_c0_g1_i1	780	257	AT3G63380.1	tr|A0A3Q7I6T1|A0A3Q7I6T1_SOLLC	sp|Q9LY77|ACA12_ARATH	-	-	0	0	0	0	0	0.28	0.63	0.12	0
Snig25035_c0_g1_i1	681	224	-	-	-	-	-	0.69	0.51	1.32	0	0	0	0	0	0
Snig25037_c0_g1_i1	312	101	-	-	-	-	-	0	0	0	0.63	0	0.58	0	0	0
Snig2504_c0_g1_i1	573	188	AT1G74270.1	tr|A0A0P0WQT3|A0A0P0WQT3_ORYSJ	sp|Q9C912|R35A3_ARATH	GO:0003735,GO:0005622,GO:0005840,GO:0006412	K02917	4.43	3.63	9.54	0	0	0	0	0	0
Snig25045_c0_g1_i2	375	122	-	-	-	-	-	0.26	0	0	0	0	0	0	0.36	0
Snig25047_c0_g1_i1	576	189	-	tr|A0A1J6ITV7|A0A1J6ITV7_NICAT	-	GO:0003676,GO:0004523	-	0	0	0	0.22	0	0	6.41	8.46	5.49
Snig25048_c0_g1_i1	561	184	-	-	-	GO:0005506,GO:0016705,GO:0020037,GO:0055114	-	0.3	0.16	0.79	0	0	0	0	0	0
Snig25048_c0_g2_i1	615	202	AT2G26170.2	tr|M2XEE8|M2XEE8_GALSU	sp|Q0DS59|C14B2_ORYSJ	GO:0005506,GO:0016705,GO:0020037,GO:0055114	K21995	0.26	0.43	1.66	0	0	0	0	0	0
Snig25048_c0_g3_i2	441	144	-	-	-	GO:0005506,GO:0016705,GO:0020037,GO:0055114	-	0.62	0.23	0.45	0	0	0	0	0	0
Snig25052_c0_g1_i1	789	260	AT4G12560.3	tr|A0A3Q7H9Z8|A0A3Q7H9Z8_SOLLC	sp|Q9SU30|CPR1_ARATH	-	-	0	0.11	0	1.44	0.37	0.55	0	0	0
Snig25069_c0_g1_i1	1254	415	AT1G50920.1	tr|A0A0R0H2V0|A0A0R0H2V0_SOYBN	sp|Q9C6I8|NOG1_ARATH	GO:0005525	K06943	0.39	0.49	1.26	0	0	0	0	0	0
Snig25078_c0_g2_i1	333	108	AT1G75210.1	-	-	-	-	0.65	0.72	1.1	0	0	0	0	0	0
Snig25080_c0_g1_i1	351	114	-	-	-	GO:0005750,GO:0006122	-	3.82	7.46	5.23	0	0	0	0	0	0
Snig25086_c0_g1_i1	609	200	AT3G14880.2	tr|K4CGS1|K4CGS1_SOLLC	sp|Q58FV0|DOGL3_ARATH	GO:0006351,GO:0043565	-	0	0	0	0.61	1.21	0.58	1.58	0.5	0.54
Snig25091_c0_g1_i1	312	101	AT3G01410.2	-	-	GO:0003676,GO:0004523	-	0	0	0	0.63	1.54	0.58	3.83	3.14	3.01
Snig25093_c0_g1_i1	678	223	-	-	-	-	-	4.26	3.69	0.97	0	0	0	0	0	0
Snig25097_c0_g1_i2	783	258	-	-	-	-	-	1.35	0.53	0.1	0	0	0	0	0	0
Snig25098_c0_g1_i1	522	171	AT5G16530.2	tr|A0A3Q7EH44|A0A3Q7EH44_SOLLC	sp|Q9FFD0|PIN5_ARATH	GO:0016021,GO:0055085	K13947	0.16	0.36	0	0	1.07	0.96	0.44	0.21	0
Snig25105_c0_g1_i1	357	116	AT4G23160.3	-	sp|P92519|M810_ARATH	-	-	0	0.96	0	0	0	0	0	0	0
Snig25105_c0_g2_i1	306	99	AT4G23160.3	-	-	-	-	0	0	0	2.62	1.07	1.8	1.14	1.09	0.7
Snig25115_c0_g1_i2	651	214	AT4G12010.1	tr|M1A5Y9|M1A5Y9_SOLTU	sp|Q9SZ66|DSC1_ARATH	GO:0005515,GO:0007165,GO:0043531	-	0.73	0.67	0	0	0	0	1.28	0.15	0.69
Snig25119_c0_g1_i2	468	153	-	tr|M1AKJ6|M1AKJ6_SOLTU	-	-	-	25.55	23.57	20.29	0	0	0	0	0	0
Snig25130_c1_g1_i1	300	97	-	-	-	-	-	0.39	0	0	0	1.63	0	0	0.56	0.71
Snig25133_c0_g1_i1	345	112	-	-	-	-	-	0	0	0	0	0	0.47	0.44	1.7	0
Snig25140_c0_g2_i1	678	223	-	tr|M1AV39|M1AV39_SOLTU	-	-	-	0.69	0.38	0.48	0	0	0	0	0	0
Snig25141_c0_g1_i1	723	238	AT3G06470.1	tr|A0A3Q7FAI3|A0A3Q7FAI3_SOLLC	sp|Q9SYY4|ELO3L_ARATH	GO:0016021	-	0	0	0	0	0	0	2.49	4.63	2.49
Snig25150_c0_g1_i1	300	97	ATMG00810.1	-	sp|P92519|M810_ARATH	-	-	0	0	0	0	1.09	0	1.75	0	0.36
Snig25157_c0_g1_i4	324	105	-	-	-	-	-	0	0	0	0	0	0	0.5	0.47	0
Snig25161_c0_g1_i1	591	194	-	tr|M0ZY59|M0ZY59_SOLTU	-	-	-	0	0	0	1.06	0.54	2.43	0	0	0
Snig25162_c0_g1_i1	618	203	AT4G10695.2	tr|M1BEK7|M1BEK7_SOLTU	sp|Q1G391|FB217_ARATH	GO:0005515	-	0	0	0	0	0	0.38	2.23	2.46	1.28
Snig25166_c0_g1_i1	318	103	-	-	-	-	-	1.74	3.08	0.39	0	0	0	0	0	0
Snig25169_c0_g1_i2	453	148	AT5G07475.1	tr|M1C5V1|M1C5V1_SOLTU	sp|O82081|UCC1_ARATH	GO:0009055	-	0	0.22	0	0.95	0.26	0.3	0	0	0
Snig25172_c0_g1_i1	312	101	-	-	-	-	-	0	0	0	0	0.5	0	0	0	0
Snig25179_c0_g1_i3	390	127	-	-	-	-	-	0	0	1.09	0	0	0	0	0	0
Snig25188_c0_g1_i1	411	134	-	-	-	-	-	0	0	0	1.11	0.62	1.04	0	0	0
Snig25191_c0_g1_i1	438	143	AT1G28220.1	tr|A0A3Q7H4A7|A0A3Q7H4A7_SOLLC	sp|Q9FZ95|PUP3_ARATH	-	-	0.42	0.23	0	0	1.4	0	0	0.28	0
Snig25199_c0_g1_i1	1470	487	AT2G03430.1	tr|M0ZWW1|M0ZWW1_SOLTU	sp|Q6AWW5|Y5262_ARATH	-	-	1.72	2.47	2.05	0	0	0	0	0	0
Snig25204_c0_g1_i2	834	275	AT3G52780.1	tr|M0ZS86|M0ZS86_SOLTU	sp|Q9LXI7|PPA20_ARATH	GO:0016787	K22390	0.09	0.1	0	0.54	0.46	0.52	0	0	0.07
Snig25205_c0_g1_i1	537	176	ATMG01250.1	tr|M1CUP8|M1CUP8_SOLTU	sp|P92555|M1250_ARATH	-	-	0	0	0	0.49	0	0	0.84	0	0.13
Snig25207_c0_g1_i1	537	176	AT1G22180.4	tr|M1AAV8|M1AAV8_SOLTU	-	-	-	0	0.17	0.33	0	0.62	0	0.63	1.21	0.13
Snig25207_c0_g2_i1	720	237	AT1G22180.3	tr|A0A314LGD3|A0A314LGD3_NICAT	-	-	-	0.32	0.24	0.34	0	0.14	0.16	0	0.27	0.17
Snig25210_c0_g1_i2	348	113	-	-	-	-	-	0.6	0.66	0.66	0	0	0	0	0	0
Snig25215_c0_g1_i3	315	102	-	-	-	-	-	0	0	0	0	1.48	2.22	0	3.02	0.64
Snig25220_c0_g1_i1	579	190	-	tr|M0ZPR6|M0ZPR6_SOLTU	sp|O48915|NDR1_ARATH	-	-	0	0	0	1.08	2.02	2.27	0	0	0.12
Snig25221_c0_g1_i1	825	272	AT5G13930.1	tr|M1CL74|M1CL74_SOLTU	sp|Q43163|CHSB_SOLTU	-	K00660	0.09	0	0	0.81	0.69	0.13	0.23	0	0.07
Snig25233_c0_g1_i1	351	114	-	-	-	-	-	0	0	0	0	0.4	0	1.69	0	0.26
Snig25245_c0_g1_i1	468	153	AT1G13970.1	tr|M1CRC1|M1CRC1_SOLTU	-	-	-	0.19	0	0.2	0.59	0	0.84	0	0.49	0.16
Snig25247_c0_g1_i1	429	140	-	-	-	-	-	0	0	0	0.34	0	0	0.6	0	0
Snig25248_c0_g1_i1	519	170	-	-	-	-	-	0.16	0.18	0	0.25	0	0	0	0.42	0.54
Snig25250_c0_g1_i2	630	207	AT1G73260.1	tr|M1B8C8|M1B8C8_SOLTU	sp|P30941|SPI7_SOLTU	GO:0004866	-	0	0	0	2.71	0.33	0	0	0	0.1
Snig25250_c0_g2_i1	489	160	AT1G17860.1	tr|M1B8C8|M1B8C8_SOLTU	sp|P30941|SPI7_SOLTU	GO:0004866	-	0.36	0.99	0.19	0	0	0	0	0	0
Snig25252_c0_g3_i2	1344	445	AT4G29090.1	tr|A0A2C9V6E1|A0A2C9V6E1_MANES	sp|P93295|M310_ARATH	GO:0003676,GO:0004523	-	0	0	0	0	0	0	3.06	2.74	2.76
Snig25253_c0_g1_i1	390	127	AT3G12955.1	-	sp|Q29PU2|SAU76_ARATH	GO:0009733	-	2.48	2.19	4.07	0.4	0.33	0	0	0	0
Snig25256_c0_g1_i1	621	204	-	-	-	-	-	0.52	0.85	1.08	0	0	0	0	0	0
Snig25257_c0_g2_i1	312	101	-	-	-	-	-	1.08	0.8	0	0	0	0	0	0	0
Snig25260_c0_g1_i1	402	131	AT1G17860.1	tr|M1CVY9|M1CVY9_SOLTU	sp|Q9LMU2|KTI5_ARATH	GO:0004866	-	0	0	0	2.31	0.96	1.81	0	0	0
Snig25269_c0_g1_i2	423	138	-	-	-	-	-	0	0	0	0	0.29	0.33	0.91	0	0.56
Snig25270_c0_g1_i1	654	215	AT3G49470.1	tr|C5WZS8|C5WZS8_SORBI	sp|Q94JX9|NACA2_ARATH	-	K03626	2.53	1.86	7.85	0	0	0	0	0	0
Snig25272_c0_g1_i2	450	147	-	-	-	-	-	0.2	0	0	0	0	0.6	0.55	0	0.34
Snig25284_c0_g1_i2	498	163	AT1G53540.1	tr|M1BFJ7|M1BFJ7_SOLTU	sp|P04794|HSP14_SOYBN	-	K13993	0	0	0	0	0.45	0	2.8	6.24	6.2
Snig25293_c0_g1_i3	786	259	AT1G66350.1	tr|M1A0F9|M1A0F9_SOLTU	sp|Q8S4W7|GAI1_VITVI	-	-	0.1	0.11	0.3	0.43	0.12	0.14	0	0	0.08
Snig25294_c0_g1_i1	825	272	-	tr|A0A314L7U9|A0A314L7U9_NICAT	-	-	-	0.18	0.1	0	0.54	1.74	1.3	0	0	0
Snig25302_c0_g1_i1	498	163	AT1G04500.4	tr|M1BFQ7|M1BFQ7_SOLTU	-	-	-	0	0	0	0.82	0.23	1.03	0.71	0	0.15
Snig25304_c0_g1_i2	411	134	-	-	-	-	-	0.46	0	0	0	0	0.69	0	0	0
Snig25311_c0_g3_i1	378	123	-	-	-	-	-	0	0	0	0.86	1.43	0.4	0	0	0
Snig25312_c0_g1_i1	357	116	-	-	-	-	-	0.29	0.32	0.95	0	0	0	0	0	0
Snig25313_c0_g2_i2	1563	518	AT5G63680.3	tr|M2XB74|M2XB74_GALSU	sp|Q42806|KPYC_SOYBN	GO:0000287,GO:0004743,GO:0006096,GO:0030955	K00873	1.61	1.49	2.36	0	0	0	0	0	0
Snig25322_c0_g1_i1	804	265	-	tr|M1CXU3|M1CXU3_SOLTU	-	-	-	0	0	0	0.14	0	0	2.18	4.4	3.39
Snig25324_c0_g1_i2	516	169	AT1G01720.1	tr|A0A314KLA0|A0A314KLA0_NICAT	sp|Q39013|NAC2_ARATH	GO:0003677,GO:0006355	-	0	0.18	0	1.79	1.73	1.46	0.66	0.21	0.68
Snig25324_c0_g2_i1	456	149	-	tr|A0A1J6IS53|A0A1J6IS53_NICAT	-	GO:0003677,GO:0006355	-	0.78	0.87	0.84	0	0	0	0	0	0
Snig25329_c0_g1_i2	558	183	AT3G22160.1	tr|M1AUL1|M1AUL1_SOLTU	sp|Q9LIE6|VQ22_ARATH	-	-	6.97	12.43	10.05	0	0	0	0	0	0
Snig25331_c0_g1_i1	399	130	-	-	-	-	-	0.48	0.26	0	0	0	0	0	0	0
Snig25335_c0_g1_i1	465	152	AT4G22758.2	tr|A0A3Q7IER1|A0A3Q7IER1_SOLLC	sp|Q56XJ7|Y4276_ARATH	-	-	0	0	0	1.82	0.25	0.29	0	0	0
Snig25336_c0_g1_i1	306	99	-	-	-	-	-	0.37	0.82	0.43	0	0	0	0	0	0
Snig25343_c0_g1_i2	672	221	AT3G11940.2	tr|W1NVE5|W1NVE5_AMBTC	sp|P51427|RS52_ARATH	-	K02989	3.49	3.21	9.89	0	0	0	0	0	0
Snig25346_c0_g1_i2	498	163	-	-	-	-	-	1.38	2.87	2.59	0	0	0	0	0	0
Snig25354_c0_g1_i2	354	115	-	-	-	-	-	0	0	0	0.48	0.79	1.33	0.42	0	0
Snig25361_c0_g1_i1	324	105	-	-	-	-	-	1.35	1.49	1.14	0	0	0	0	0	0
Snig25365_c0_g2_i1	339	110	-	-	-	-	-	0	0	0	0	0.43	0	0	0.88	0.28
Snig25379_c0_g1_i2	663	218	AT3G47570.1	tr|M1ANX8|M1ANX8_SOLTU	sp|C0LGP4|Y3475_ARATH	GO:0004672,GO:0005524,GO:0006468	-	0	0	0	0	0	0.17	0.94	0.9	0.29
Snig25381_c0_g1_i1	363	118	-	-	-	-	-	0	0	0	0.46	0.38	0	0.4	0.38	0
Snig25401_c0_g1_i1	351	114	-	-	-	-	-	0	0	0	0.49	0	0.46	0	0.41	0.79
Snig25403_c0_g1_i1	309	100	-	-	-	-	-	0.37	0	0	0.63	0.51	1.15	0.55	0	0
Snig25415_c0_g1_i1	372	121	-	-	-	-	-	0.53	0	0	0	0	0	0	0.72	0.47
Snig2542_c0_g1_i1	558	183	-	tr|A0A1J6J8E6|A0A1J6J8E6_NICAT	-	-	-	0	0	0.16	0.46	0.39	0.22	0	0	0.12
Snig25423_c0_g1_i1	669	220	-	tr|A0A3Q7IHL6|A0A3Q7IHL6_SOLLC	-	GO:0003677	-	0	0	0	0.18	0.61	1.37	0.31	0	0.29
Snig25424_c0_g1_i2	438	143	-	tr|M1CTZ7|M1CTZ7_SOLTU	-	-	-	1.05	0.23	0.68	0	0	0	0	0	0
Snig25436_c0_g1_i1	351	114	-	-	-	-	-	0.88	2.59	4.9	0	0	0	0	0	0
Snig25438_c0_g1_i1	351	114	-	-	-	-	-	0	0	0	0.97	0.4	0.9	0.84	0.81	1.04
Snig25442_c0_g1_i2	363	118	-	-	-	-	-	3.1	1.56	2.19	0	0	0	0	0	0
Snig25450_c0_g1_i2	342	111	-	-	-	-	-	0.31	0	0.35	0	0	0	0.45	0	0
Snig25451_c0_g1_i3	309	100	-	-	-	-	-	0	0.81	0	0	2.05	0.58	0	1.05	0.33
Snig25452_c0_g1_i1	372	121	AT2G26250.1	-	sp|Q570B4|KCS10_ARATH	-	K15397	0	0	0	2.62	2.89	2.44	0	0	0
Snig25476_c0_g1_i2	306	99	AT3G46660.1	-	sp|Q94AB5|U7E12_ARATH	GO:0016758	-	1.14	0.42	0	0	0	0	0	0	0
Snig25479_c0_g1_i1	552	181	AT1G53210.1	tr|M0ZTD2|M0ZTD2_SOLTU	sp|Q5QNI2|NCL1_ORYSJ	GO:0016021,GO:0055085	-	1.5	1.33	2.07	0	0	0	0	0	0
Snig25481_c0_g1_i1	318	103	AT5G09570.1	-	-	-	-	0	0	0	0	0	0.54	0	0.99	0.32
Snig25483_c0_g1_i1	627	206	AT3G15290.2	tr|A0A0D9V6Q9|A0A0D9V6Q9_9ORYZ	sp|Q8W1L6|MFP_ORYSJ	GO:0003857,GO:0006631,GO:0016491,GO:0055114	K00074	0.51	1.26	1.61	0	0	0	0	0	0
Snig25488_c0_g1_i2	342	111	-	-	-	-	-	0	0	0	1.53	0.42	0.47	0.44	1.27	0.27
Snig25498_c0_g1_i1	366	119	-	-	-	-	-	0	0	0	0	0	0	1.19	0.38	0.97
Snig25499_c0_g1_i1	348	113	AT5G06490.1	-	sp|Q9FG21|ATL71_ARATH	-	-	0	0.33	0	0	0	0	1.31	0	0
Snig25505_c0_g1_i1	432	141	-	tr|M1BXF1|M1BXF1_SOLTU	-	-	-	0	0	0	0	0	0	2.34	1.95	3.24
Snig25507_c0_g1_i1	318	103	AT5G37690.1	-	sp|Q9FHQ1|GDL80_ARATH	-	-	0	0	0	0	0	0	1.55	0	0.63
Snig25510_c0_g1_i1	318	103	AT1G69230.2	-	sp|Q9LE54|SP1L2_ARATH	-	K18635	2.79	2.31	2.37	0	0	0	0	0	0
Snig25519_c0_g1_i3	417	136	-	-	-	-	-	0.89	1.48	1.22	0	0	0	0	0	0
Snig25527_c0_g1_i1	624	205	AT2G05910.1	tr|M0ZTA0|M0ZTA0_SOLTU	sp|Q9ZUF7|LOR6_ARATH	-	-	0	0	0	0.2	0	0	1.52	2.42	1.57
Snig25534_c0_g1_i4	321	104	-	-	-	GO:0003676,GO:0004523	-	0	0	0	0	0.95	0.53	0	0	0
Snig25544_c0_g2_i1	303	98	-	-	-	-	-	0.76	2.52	1.74	0	0	0	0	0	0
Snig25549_c0_g1_i2	468	153	AT2G38290.1	tr|M1DYG7|M1DYG7_SOLTU	sp|Q84KJ6|AMT31_ORYSJ	GO:0008519,GO:0015696,GO:0016020	K03320	0.19	0	0	0	0.25	0.57	1.56	0.74	0.32
Snig25552_c0_g2_i1	366	119	-	-	-	-	-	0	0	0	0.46	0.38	0.85	0	0	0
Snig25556_c0_g1_i2	513	168	-	tr|M1CPP5|M1CPP5_SOLTU	-	-	-	0	0	0	0	0.22	0	0.45	0.85	0.14
Snig25560_c0_g1_i1	318	103	-	-	-	-	-	1.05	0.38	0	0	0	0	0	0	0
Snig25575_c0_g1_i1	402	131	AT3G09870.1	tr|M1CQB8|M1CQB8_SOLTU	sp|Q9ZUZ3|SAU32_ARATH	GO:0009733	K14488	0.47	1.04	0.26	0	0.63	0.71	0	0	0
Snig25590_c0_g1_i1	363	118	-	-	sp|P56725|ZOX_PHAVU	-	K13495	0	0	0	0	0.38	1.29	0	0	0
Snig25592_c0_g1_i2	324	105	-	-	-	-	-	0	0	0	0	0	0	0.99	0	0
Snig256_c0_g1_i1	963	318	-	-	-	-	-	0.38	0.66	0.08	0	0	0	0	0	0
Snig25603_c0_g1_i1	726	239	AT1G03070.3	tr|M1A7R1|M1A7R1_SOLTU	sp|Q9SA63|LFG4_ARATH	-	K24205	0	0.23	0.11	0	0	0	1.8	1.32	1.2
Snig25604_c0_g1_i1	348	113	-	-	-	-	-	0	0	0	0	0.41	0.47	0	0	0
Snig25606_c0_g1_i1	549	180	-	tr|M1DZE8|M1DZE8_SOLTU	-	GO:0004857	-	0	0.17	0	1.4	0.99	0.89	0	0	0
Snig25606_c0_g2_i1	414	135	-	tr|M1DZE8|M1DZE8_SOLTU	-	GO:0004857	-	0	0	0	0.73	2.45	0.69	0	0	0
Snig25607_c0_g1_i1	414	135	-	tr|M1D2Q4|M1D2Q4_SOLTU	-	-	-	2.04	2.25	0.74	0	0	0	6.58	4.2	7.73
Snig25608_c0_g1_i2	384	125	AT2G36210.1	-	sp|O65695|SAU50_ARATH	GO:0009733	K14488	0	0	0	4.12	1.37	1.93	0	0	0
Snig25611_c0_g1_i1	453	148	AT5G67020.1	tr|M1ANY2|M1ANY2_SOLTU	-	-	-	0.6	0.44	0.22	2.84	0	0	0	0.26	0
Snig25613_c0_g1_i1	363	118	-	-	-	-	-	0.28	1.53	0	0	0	0	0	0	0
Snig25616_c0_g1_i1	447	146	-	-	-	-	-	1.82	2.01	1.52	0	0	0	0	0	0
Snig25619_c0_g1_i2	576	189	-	tr|A0A1J6K0A0|A0A1J6K0A0_NICAT	-	GO:0003676,GO:0004523	-	0.14	0.31	0.15	0	0	0	0	0	0
Snig25626_c0_g1_i1	549	180	AT3G24255.5	tr|M1E0C2|M1E0C2_SOLTU	sp|P93295|M310_ARATH	-	-	0	0	0	0.47	0.59	0.44	0	0	0.12
Snig25628_c0_g1_i2	702	231	-	tr|M1CD29|M1CD29_SOLTU	-	-	-	0	0	0	1.51	0.57	0.8	0.14	0.14	0.18
Snig25631_c0_g1_i1	945	312	AT5G48050.1	tr|A0A2K3K3S0|A0A2K3K3S0_TRIPR	-	-	-	0.77	0.94	0.4	0	0	0	0	0	0
Snig25632_c0_g1_i2	372	121	-	-	-	-	-	0	0	0	0.87	0.36	0.41	0	0	0.23
Snig25637_c0_g1_i1	762	251	AT1G31490.1	tr|M1D3L8|M1D3L8_SOLTU	sp|Q94CD1|HHT1_ARATH	GO:0016747	-	0.1	0.11	0	0.45	0.26	0.29	0.26	0.12	0
Snig2564_c0_g1_i1	432	141	AT3G01410.2	tr|M1DMV9|M1DMV9_SOLTU	-	GO:0003676,GO:0004523	-	0.64	0.47	0.23	0	0	0	0	0	0
Snig25644_c0_g1_i1	354	115	AT5G59850.1	-	sp|P42798|R15A1_ARATH	GO:0003735,GO:0005840,GO:0006412	K02957	2.03	3.84	6.44	0	0	0	0	0	0
Snig25644_c1_g1_i1	393	128	AT5G59850.1	tr|M2XL41|M2XL41_GALSU	sp|P42798|R15A1_ARATH	GO:0003735,GO:0005840,GO:0006412	K02957	3.43	2.97	5.9	0	0	0	0	0	0
Snig25646_c0_g1_i3	465	152	-	-	-	-	-	0.76	0.63	0.61	0	0	0	0	0	0
Snig25658_c0_g1_i1	402	131	-	-	-	-	-	0	0	0	0	0	0	3.3	0.63	1.02
Snig25663_c0_g1_i1	303	98	-	-	-	-	-	0	0	0	0	1.6	1.2	0	0	0
Snig2568_c0_g1_i1	450	147	-	tr|M1DNN1|M1DNN1_SOLTU	-	-	-	0	0	0	0	0	0.3	1.37	0.26	1.86
Snig25686_c0_g1_i1	420	137	-	tr|M1BIT4|M1BIT4_SOLTU	-	-	-	1.77	1.22	1.2	0	0	0	0	0	0
Snig25711_c0_g1_i2	711	234	-	tr|K4D9G2|K4D9G2_SOLLC	-	-	-	0	0	0	0	0	0	1.98	1.08	1.49
Snig25713_c0_g1_i1	306	99	-	-	-	-	-	0	0.82	0.43	0	0	0	0	0	0
Snig25726_c0_g2_i1	558	183	AT2G44290.1	tr|A0A3Q7GY37|A0A3Q7GY37_SOLLC	sp|O64864|YLS3_ARATH	-	-	0	0	0	0.23	0.97	0.87	0	0.38	0
Snig25727_c0_g1_i1	387	126	-	-	-	-	-	4.77	5.82	7.98	0	0	0	0	0	0
Snig2573_c0_g1_i1	555	182	-	-	-	-	-	0	0	0	0	0	0	0.2	0.95	0.12
Snig25731_c0_g1_i1	999	330	-	tr|A0A3Q7J724|A0A3Q7J724_SOLLC	-	GO:0015074	-	0	0	0	0.64	0.18	0.21	1.48	0.62	0.69
Snig25740_c0_g1_i1	312	101	-	-	-	-	-	0	0	0	0.62	0	0.56	0	0.51	0
Snig25740_c1_g1_i2	402	131	-	-	-	-	-	0	0	0	0.77	0	0	0.33	0	0
Snig25752_c0_g1_i1	312	101	-	-	-	-	-	1.8	0.4	2.05	0	0	0	0	0	0
Snig25766_c0_g1_i2	528	173	-	tr|M1CW69|M1CW69_SOLTU	-	-	-	0	0.18	0	0.74	0	0.71	0.43	0.2	0.13
Snig25768_c0_g1_i1	360	117	-	-	-	-	-	0.56	0	0.31	0	0	0	0	0	0
Snig25770_c0_g1_i2	504	165	-	-	-	-	-	1.36	1.5	0	0	0	0	0	0	0
Snig25771_c0_g1_i1	354	115	-	-	-	-	-	0	0.32	0	2.87	3.55	2.67	0.42	0	0
Snig25773_c0_g1_i2	399	130	-	tr|A0A1J6I6S2|A0A1J6I6S2_NICAT	-	-	-	0	0	0	0	0	0	0	2.59	1.67
Snig25773_c0_g2_i2	324	105	-	-	-	-	-	0	0	0	0	0	0	0	0.97	0
Snig25783_c0_g2_i2	321	104	-	-	-	-	-	0.69	0.76	1.16	0	0	0	0	0	0
Snig25801_c0_g1_i1	348	113	AT4G32950.2	-	sp|O82637|P2C61_ARATH	-	-	0	0	0.68	0	0	0	0	0	0
Snig25806_c0_g2_i1	303	98	-	-	-	-	-	3.04	1.68	1.74	0	0	0	0	0	0
Snig25819_c0_g2_i1	387	126	-	-	-	-	-	1.02	0.56	0	0	0	0	0	0	0
Snig25821_c0_g1_i1	654	215	AT1G13570.2	tr|A0A1J6IA80|A0A1J6IA80_NICAT	sp|Q9FZ70|FDL1_ARATH	GO:0005515	-	0	0	0	5.12	7.79	6.48	3.64	1.66	1.67
Snig25825_c0_g2_i1	1215	402	AT4G23160.3	tr|A0A251RUI4|A0A251RUI4_HELAN	sp|P92520|M820_ARATH	-	-	0	0	0	0	0.07	0	3.74	4.28	4.43
Snig25828_c0_g1_i3	312	101	-	-	-	-	-	0	0	0	0	0.5	0.56	0.54	1.03	0.33
Snig25833_c0_g1_i1	678	223	-	tr|A0A314KPN3|A0A314KPN3_NICAT	-	-	-	0	0	0	0.88	1.35	0.67	1.51	0.72	0.94
Snig25834_c0_g1_i1	312	101	-	-	-	-	-	1.44	1.19	1.64	0	0	0	0	0	0.33
Snig25840_c0_g1_i1	1110	367	-	-	-	-	-	1.73	1.48	0	0	0	0	0	0	0
Snig25862_c0_g1_i1	360	117	-	-	-	-	-	0.28	0	0	0	0	0	2.82	0	1.24
Snig25868_c0_g1_i1	351	114	AT4G36740.2	-	sp|O23208|ATB40_ARATH	-	K09338	0	0	0	1.48	0.41	0	0	0	0
Snig25868_c1_g1_i1	534	175	AT4G36740.2	tr|A0A3Q7FG26|A0A3Q7FG26_SOLLC	sp|O23208|ATB40_ARATH	GO:0003677	K09338	0	0	0	0.98	0.41	0.7	0	0	0
Snig25875_c0_g1_i2	618	203	AT2G45760.1	tr|A0A3Q7EKQ7|A0A3Q7EKQ7_SOLLC	sp|Q58FX0|BAP2_ARATH	-	-	1.3	1.29	1.09	0.2	0.34	0.57	0	0	0.11
Snig25876_c0_g1_i1	327	106	-	-	-	-	-	0	0	0	3.35	0.92	1.55	0	0.46	0
Snig25882_c0_g1_i1	453	148	AT3G46940.1	tr|A0A3Q7GAV1|A0A3Q7GAV1_SOLLC	sp|Q9STG6|DUT_ARATH	-	K01520	1.78	1.97	3.2	0	0	0	0	0	0
Snig25894_c0_g1_i1	435	142	AT2G33320.1	tr|M1B1G6|M1B1G6_SOLTU	-	-	-	0.64	0.23	0	0	0	0	0.58	0.84	0.36
Snig25896_c0_g2_i1	306	99	-	-	-	-	-	2.24	0.82	0.43	0	0	0	0	0	0
Snig25898_c0_g3_i1	495	162	AT3G23750.1	tr|M1AGV1|M1AGV1_SOLTU	sp|Q9LK43|TMK4_ARATH	-	-	0	0	0	0	0.23	0.52	0	0	0.15
Snig25900_c0_g2_i2	429	140	-	-	-	-	-	0	0	0	0.34	0	0.32	0	0.57	0
Snig25911_c0_g1_i1	957	316	AT3G48700.1	tr|A0A3Q7FWS3|A0A3Q7FWS3_SOLLC	sp|Q5NUF3|HIDH_SOYBN	GO:0016787	-	0.08	0	0	1.58	0.58	1.09	0	0	0
Snig25912_c1_g2_i1	303	98	-	-	-	-	-	0	0	0.43	0	0.53	0.6	0	0.55	0.35
Snig25913_c0_g2_i1	405	132	AT1G29760.1	tr|A0A3Q7HH38|A0A3Q7HH38_SOLLC	sp|F4I340|SEI2_ARATH	GO:0019915	K19365	0	0	0	0.76	0.63	1.78	0	0	0
Snig25917_c0_g1_i2	606	199	AT2G21990.1	tr|M1AZJ2|M1AZJ2_SOLTU	sp|O22227|MIZ1_ARATH	-	-	0.4	0	0	0	0	0	1.05	1.17	0.54
Snig25921_c0_g1_i1	714	235	-	tr|M0ZUX8|M0ZUX8_SOLTU	-	-	-	0.11	0	0	0.82	0.56	0.63	0.57	0	0.35
Snig25923_c0_g1_i1	1497	496	AT5G25930.1	tr|A0A3Q7HNE6|A0A3Q7HNE6_SOLLC	sp|Q9FGL5|CEPR1_ARATH	GO:0004672,GO:0005515,GO:0005524,GO:0006468	-	1.21	1.61	1.48	0	0	0	0	0	0
Snig25923_c0_g2_i3	966	319	AT5G25910.1	tr|A0A3Q7HNE6|A0A3Q7HNE6_SOLLC	sp|Q7FZR1|RLP52_ARATH	GO:0005515	-	1.32	1.49	1.12	0	0	0	0	0	0
Snig25947_c0_g1_i1	687	226	AT5G23900.1	tr|M2XZW1|M2XZW1_GALSU	sp|P41129|RL132_BRANA	GO:0003735,GO:0005622,GO:0005840,GO:0006412	K02873	3.74	4.37	10.8	0	0	0	0	0	0
Snig25951_c0_g1_i1	594	195	-	tr|A0A1J6IMN2|A0A1J6IMN2_NICAT	-	-	-	0	0	0	0	0	0	0.9	0.86	0.78
Snig25960_c0_g1_i1	1122	371	-	tr|A0A3Q7GEI0|A0A3Q7GEI0_SOLLC	-	-	-	0	0	0	1.21	1.2	0.99	0	0	0
Snig25964_c0_g1_i1	912	301	AT3G48000.1	tr|A0A3Q7F8G3|A0A3Q7F8G3_SOLLC	sp|Q9SU63|AL2B4_ARATH	GO:0016491,GO:0055114	K00128	0	0.09	0.08	0	0.1	0.58	0.82	1.28	0.9
Snig25975_c0_g1_i1	1671	554	AT1G04160.1	tr|A0A1J6KN05|A0A1J6KN05_NICAT	sp|F4I460|MYO8_ARATH	-	K10357	0.16	0	0.12	0.77	0.61	1.09	0.31	0.15	0.19
Snig25977_c0_g1_i2	552	181	-	tr|M1DLL9|M1DLL9_SOLTU	-	-	-	0	0	0	0	0.2	1.11	0	0	0.12
Snig25979_c0_g2_i1	426	139	-	-	-	-	-	0	0	0	0.69	0	0.32	0	0	0
Snig25982_c0_g1_i1	309	100	-	-	-	-	-	0.37	0.41	1.25	0	0	0	2.74	3.14	4.02
Snig25984_c0_g1_i1	306	99	AT5G42950.1	-	sp|Q9FMM3|EXA1_ARATH	-	-	1.9	2.19	0	44.53	43.26	48.11	54.25	53.74	48.07
Snig25989_c0_g1_i1	654	215	-	-	-	-	-	0.36	0.4	0	3.66	6.39	4.73	4.58	6.65	4.12
Snig25990_c0_g1_i1	588	193	-	-	-	-	-	0	0	0	0.42	1.26	0.81	0	0	0
Snig25992_c0_g1_i2	303	98	-	-	-	-	-	0	0	0	0	0	0	0	0.55	0.35
Snig26000_c0_g1_i2	840	277	AT5G55670.2	tr|A0A1J6JLZ8|A0A1J6JLZ8_NICAT	-	GO:0003676	K14398	0	0	0	0.53	1.37	0.9	0	0	0
Snig26001_c0_g1_i1	576	189	AT3G57440.2	tr|M1C6T9|M1C6T9_SOLTU	-	-	-	0	0	0	0.22	0.55	0.83	0	0.18	0
Snig26003_c0_g1_i3	477	156	AT1G47200.1	tr|A0A1J6IB48|A0A1J6IB48_NICAT	sp|Q9C500|WPP2_ARATH	-	-	0.18	0	0	6.05	5.09	8.45	1.74	3.1	0.77
Snig26008_c0_g1_i1	381	124	AT5G24350.3	-	sp|Q9FIN7|MIP2_ARATH	-	K20473	5.99	4.03	2.58	6.36	1.06	0.4	2.21	2.81	5.2
Snig26009_c0_g1_i1	399	130	AT3G60730.1	tr|A0A1J6K9T6|A0A1J6K9T6_NICAT	sp|Q84R10|PME36_ARATH	GO:0005618,GO:0030599,GO:0042545	K01051	0	0	0	0	0	0	1.35	0.65	0.63
Snig26013_c0_g1_i1	636	209	AT1G79960.1	tr|M1A4D2|M1A4D2_SOLTU	sp|Q9S7T5|OFP14_ARATH	-	-	0	0	0	0	0.16	0.18	1.48	0	0.51
Snig26013_c0_g2_i1	324	105	-	-	-	-	-	0	0	0	0	0.47	0	0.51	0	0
Snig26017_c0_g1_i2	444	145	AT3G14440.1	tr|M1B7Q2|M1B7Q2_SOLTU	sp|K4CJJ1|NCED2_SOLLC	GO:0016702,GO:0055114	K09840	1.24	1.36	0.44	0	0	0	0	0	0
Snig26024_c0_g1_i3	372	121	-	-	-	-	-	0.27	0.3	0	2.21	2.2	2.89	1.54	0.73	2.36
Snig26029_c0_g1_i1	360	117	-	-	-	-	-	0.29	0.95	0.63	0	0	0	0	0	0
Snig26032_c0_g1_i2	372	121	-	-	-	-	-	0.27	0.29	0	0	0	0	0	0	0.23
Snig26041_c0_g1_i1	1119	370	AT2G36660.1	tr|M1AZP8|M1AZP8_SOLTU	sp|Q9ZQA8|PABP7_ARATH	GO:0003676	K13126	0.13	0	0	0.66	0.73	1	0.08	0.08	0.4
Snig26043_c0_g1_i1	582	191	AT3G24255.5	tr|A0A1J6K8C9|A0A1J6K8C9_NICAT	-	-	-	0	0	0	0	0.55	0.62	1.31	0.18	0.46
Snig26043_c0_g2_i1	360	117	-	-	-	-	-	0	0	0	0.47	0.78	0	0	0	0
Snig2605_c0_g1_i1	408	133	-	-	-	-	-	0	0	0	0	0	0	0.98	0	0
Snig26065_c0_g1_i2	489	160	AT5G25190.1	tr|A0A3Q7GHX3|A0A3Q7GHX3_SOLLC	sp|Q94AW5|ERF03_ARATH	GO:0003700,GO:0006355	-	0	0	0	0.28	0.47	0.79	9.83	11	12.75
Snig26083_c0_g1_i1	1182	391	AT5G35770.1	tr|A0A3Q7H9Z1|A0A3Q7H9Z1_SOLLC	sp|Q9FKH1|SAP_ARATH	-	-	0	0	0	1.14	0.45	0.6	0	0	0
Snig26087_c0_g1_i1	1245	412	AT5G46180.1	tr|M2W272|M2W272_GALSU	sp|Q10G56|OAT_ORYSJ	GO:0008483,GO:0030170	K00819	0.62	0.56	1.21	0	0	0	0	0	0
Snig26088_c0_g1_i1	531	174	AT1G18100.1	tr|M1A465|M1A465_SOLTU	sp|Q9XFK7|MFT_ARATH	-	-	0	0	0	0	0	0.23	3.39	1.22	2.1
Snig26094_c0_g1_i2	615	202	AT1G43760.1	tr|A0A1J6I818|A0A1J6I818_NICAT	-	-	-	0.39	0.43	0.27	0	0	0	0	0	0
Snig26095_c0_g1_i2	327	106	AT1G20150.1	-	sp|F4HSQ2|SBT51_ARATH	-	-	0	0	0	1.14	0.93	1.05	0	0	0
Snig26096_c0_g1_i1	822	271	AT1G68290.1	tr|M1B5U3|M1B5U3_SOLTU	sp|Q9C9G4|ENDO2_ARATH	GO:0003676,GO:0004519,GO:0006308	-	0.55	0.91	1.14	0	0	0.13	0	0	0
Snig26099_c0_g2_i1	411	134	ATMG00860.1	tr|M1BVG7|M1BVG7_SOLTU	sp|P92523|M860_ARATH	-	-	1.16	0.51	2.02	0	0	0	0	0	0
Snig26099_c1_g1_i1	597	196	-	tr|M1BVG7|M1BVG7_SOLTU	-	-	-	0.14	0.15	0	0.42	0.53	0.6	1.62	1.38	1.12
Snig26113_c0_g1_i1	366	119	AT3G01610.1	-	sp|Q9SS94|CD48C_ARATH	GO:0005524	K14571	0	0	0	0.46	0.76	0	0	0	0
Snig26114_c0_g1_i1	336	109	AT1G54290.1	-	sp|Q94JV4|SUI12_ARATH	GO:0003743,GO:0006413	K03113	1.27	3.14	4.96	0	0	0	0	0	0
Snig26124_c0_g1_i1	336	109	-	-	-	-	-	0	0	0	2.16	0.88	0.5	0	0	0
Snig26127_c0_g1_i1	327	106	AT4G34940.1	-	-	-	-	0	0	0	0	0.46	0	0	0	0
Snig26127_c0_g2_i1	510	167	AT4G34940.1	tr|M0ZMW2|M0ZMW2_SOLTU	-	-	-	0	0	0.18	0	0	0	1.36	0.65	0.28
Snig26130_c0_g1_i1	714	235	AT4G23160.3	tr|A0A1R3GTE9|A0A1R3GTE9_COCAP	sp|P92520|M820_ARATH	-	-	0	0	0	0.66	0.14	0.31	0.14	0.14	0.09
Snig26131_c0_g2_i1	1530	507	AT1G63640.4	tr|A0A1J6IEM3|A0A1J6IEM3_NICAT	sp|Q5JKW1|KN14C_ORYSJ	GO:0005515	K10406	0.09	0.05	0.05	0.33	0.17	0.38	0.56	1.35	0.63
Snig26136_c0_g1_i4	864	285	AT1G69500.1	tr|M1E0V8|M1E0V8_SOLTU	sp|Q9C788|C70B1_ARATH	GO:0005506,GO:0016705,GO:0020037,GO:0055114	K20495	0	0	0	1.53	2.84	3.08	0	0	0
Snig26138_c0_g1_i1	1827	606	AT3G11450.1	tr|D8R7T7|D8R7T7_SELML	sp|Q9C911|JJJ1_ARATH	-	K09522	0.7	0.65	1.5	0	0	0	0	0	0
Snig26141_c0_g1_i2	870	287	-	tr|A0A314L2A0|A0A314L2A0_NICAT	-	-	-	1.7	1.88	2.12	0	0	0	0	0	0
Snig26157_c0_g1_i3	348	113	-	-	-	-	-	0.6	2.67	2.7	0	0	0	0	0	0
Snig26187_c0_g1_i1	378	123	AT4G33200.3	-	sp|K7U9N8|OP1_MAIZE	-	K10357	10.82	15.14	11.04	13.33	9.27	5.22	14.92	12.13	19.05
Snig26208_c0_g1_i2	345	112	-	-	-	-	-	0	0	0	1.51	0	0.47	1.75	1.25	0
Snig26214_c0_g1_i1	591	194	AT4G13620.1	tr|K4CWM1|K4CWM1_SOLLC	sp|Q9SVQ0|ERF62_ARATH	GO:0003700,GO:0006355	-	0.41	0.15	1.02	0	0	0	0	0	0
Snig26220_c0_g1_i3	813	268	-	-	-	GO:0042302	-	1.02	1.94	2.6	0	0	0	0	0	0
Snig26225_c0_g1_i1	855	282	AT2G33150.1	tr|M5WH16|M5WH16_PRUPE	sp|Q56WD9|THIK2_ARATH	GO:0016747	K00626	0.78	0.48	0.54	0	0	0	0	0	0
Snig26231_c0_g1_i2	528	173	AT1G07900.1	tr|M0ZYB1|M0ZYB1_SOLTU	sp|Q9LQR0|LBD1_ARATH	-	-	3.51	2.64	3.91	0	0	0.24	0	0	0
Snig26235_c0_g1_i3	306	99	-	-	-	-	-	0	0	0	0	0	0	12.86	15.51	10.93
Snig26244_c0_g1_i3	630	207	AT1G26820.1	tr|A0A314L1C0|A0A314L1C0_NICAT	sp|P42815|RNS3_ARATH	GO:0003723,GO:0033897	K01166	0.13	0.28	0	0	0	0.18	0.83	0.32	0
Snig26250_c0_g1_i3	561	184	AT5G52900.1	tr|M1CTI8|M1CTI8_SOLTU	sp|Q84JK8|MAKR6_ARATH	-	-	1.18	0.65	1.25	1.13	0.19	0	0	0	0
Snig26255_c0_g1_i2	312	101	-	-	-	-	-	2.16	0	0.41	0	0	0	0	0	0
Snig26259_c0_g1_i1	366	119	-	-	-	-	-	0	0	0	3.2	2.64	5.52	3.17	1.14	2.92
Snig26262_c0_g1_i3	354	115	-	-	-	-	-	0.29	0	0	0	0	0	0	0.4	0
Snig26263_c0_g1_i1	591	194	AT5G06290.1	tr|A8I2V3|A8I2V3_CHLRE	sp|Q6ER94|BAS1_ORYSJ	GO:0016209,GO:0016491,GO:0051920,GO:0055114	K03386	1.79	1.67	7.69	0	0	0	0	0	0
Snig26268_c0_g1_i1	501	164	-	tr|M1B1Z2|M1B1Z2_SOLTU	-	-	-	0.34	0.57	0	0	0	0	1.16	0.88	1.14
Snig26273_c0_g1_i1	372	121	-	-	-	GO:0004866	-	0	0	0	1.77	0.37	0.41	0	0	0
Snig26273_c0_g2_i1	681	224	AT1G73325.1	tr|M1AG06|M1AG06_SOLTU	sp|Q9FX28|KTI3_ARATH	GO:0004866	-	0	0	0	0	0	0	18.41	16.6	16.53
Snig26284_c0_g1_i1	327	106	AT5G23110.1	-	-	-	K17592	0	0	0	2.85	0.47	0.52	4.46	1.9	3.34
Snig26292_c0_g1_i3	342	111	-	-	-	-	-	0	0	0	1.53	0.42	0.47	0	0.42	0
Snig26295_c0_g1_i2	387	126	-	-	-	-	-	0	0	0	0	0	0	2.47	1.68	1.08
Snig26303_c0_g1_i1	399	130	AT1G43760.1	tr|A0A1J6IBX8|A0A1J6IBX8_NICAT	-	-	-	0.24	0.27	0.26	0	0	0	0	0.32	0.21
Snig26306_c1_g1_i1	378	123	-	-	-	-	-	0	0	0	0.43	0.36	1.6	0	0.71	0
Snig26313_c0_g1_i1	345	112	AT5G14070.1	-	sp|Q8LF89|GRXC8_ARATH	GO:0009055,GO:0015035,GO:0045454	K03676	0	0	0	5.03	3.31	5.59	0	0	0
Snig26314_c1_g1_i1	723	238	AT1G77460.4	tr|M1AUN8|M1AUN8_SOLTU	sp|F4I718|CSI3_ARATH	-	-	0	0.12	0	0.48	0.27	0.46	0	0.27	0.26
Snig26317_c0_g1_i2	630	207	-	tr|A0A314L1K7|A0A314L1K7_NICAT	-	-	-	0	0	0	1.94	2.31	1.48	0.5	0.32	0.21
Snig26321_c0_g1_i1	555	182	-	-	-	-	-	0.75	0.66	0	0	0	0	0	0	0
Snig26325_c0_g1_i1	345	112	-	-	-	-	-	0.3	0.33	0.34	0	0	0	0	0	0
Snig26327_c0_g1_i1	483	158	AT2G40113.1	tr|M1B0Z7|M1B0Z7_SOLTU	-	-	-	0	0.2	0	0	0	0	0.24	0.93	0.15
Snig2633_c0_g1_i1	1119	370	AT5G65780.1	tr|A4S1G0|A4S1G0_OSTLU	sp|Q9FYA6|BCAT5_ARATH	GO:0003824	-	1.45	1.54	0.52	0	0	0	0	0	0
Snig26330_c0_g1_i1	339	110	-	-	-	-	-	0.62	0.34	0.35	0	0	0	0	0	0
Snig26336_c0_g1_i1	324	105	-	-	-	-	-	0	0	0	0.57	0.93	0.52	0	0	0
Snig26340_c0_g1_i1	732	241	AT2G03220.1	tr|M0ZPU3|M0ZPU3_SOLTU	sp|Q9SWH5|FUT1_ARATH	GO:0008107,GO:0016020,GO:0042546	K13681	0	0	0	0	0	0	1.36	1.69	3.46
Snig26345_c0_g1_i1	540	177	AT5G11290.2	tr|M1A051|M1A051_SOLTU	sp|Q9SD53|Y3720_ARATH	-	-	0	0	0	0.96	0.41	0.69	0	0	0
Snig26345_c0_g2_i1	738	243	AT3G50180.1	tr|M1A051|M1A051_SOLTU	sp|Q9SD53|Y3720_ARATH	-	-	0	0	0	1.88	0.54	1.05	0	0	0
Snig26353_c0_g2_i2	318	103	-	-	-	-	-	0	0	0	0	0.49	1.11	0	0	0
Snig26357_c0_g1_i1	822	271	AT4G33870.1	tr|M0ZRH2|M0ZRH2_SOLTU	sp|O81755|PER48_ARATH	GO:0004601,GO:0006979,GO:0020037,GO:0055114	K00430	0.27	0.1	0.09	0.55	0.47	0.66	0	0	0
Snig26362_c0_g1_i1	753	248	AT1G21280.1	tr|A0A3Q7JBG9|A0A3Q7JBG9_SOLLC	-	-	-	0	0	0	0.61	0.65	0.58	1.05	1.13	0.9
Snig26362_c1_g1_i1	408	133	-	-	-	-	-	0	0	0	0.37	1.24	0.7	0	0.31	0.2
Snig26372_c0_g2_i1	339	110	AT3G48190.1	-	-	-	K04728	0	0.35	0	5.29	3.91	4.4	0.92	4.4	1.14
Snig26377_c0_g1_i1	675	222	-	tr|M1BAM9|M1BAM9_SOLTU	-	-	-	0.12	0	0	0.53	0.9	0.51	0.3	0.58	0.28
Snig26381_c0_g1_i4	912	301	AT3G24255.5	tr|A0A1J6ISV1|A0A1J6ISV1_NICAT	-	-	-	0.08	0	0	0	0.31	0.69	0.72	0.89	0.71
Snig26382_c0_g1_i1	798	263	AT3G54700.2	tr|A0A1J6INZ0|A0A1J6INZ0_NICAT	sp|Q494P0|PHT17_ARATH	GO:0016021,GO:0022857,GO:0055085	K08176	0	0	0	0.28	0	0	0.73	0.7	0.46
Snig26382_c0_g2_i1	789	260	AT3G54700.2	tr|M1ANH1|M1ANH1_SOLTU	sp|Q494P0|PHT17_ARATH	GO:0016021,GO:0022857,GO:0055085	K08176	0	0	0	1	0.37	0.28	0.74	0.83	1.3
Snig26384_c0_g1_i1	345	112	AT5G24740.5	-	-	-	-	14.12	14.57	8.58	2.56	0.42	0.95	2.67	1.7	3
Snig26400_c0_g1_i1	1611	534	AT3G13224.2	tr|A0A072U4W5|A0A072U4W5_MEDTR	-	GO:0003676	-	1.94	1.54	2.51	0	0	0	0	0	0
Snig26401_c0_g1_i1	1005	332	AT1G02400.1	tr|A0A3Q7EEI0|A0A3Q7EEI0_SOLLC	sp|Q9FZ21|G2OX6_ARATH	GO:0016491,GO:0055114	K04125	0	0	0	0.53	1.73	1.33	0	0	0.11
Snig26410_c0_g1_i2	309	100	-	-	-	-	-	0	0	0	0	0	1.15	0	0	0
Snig26412_c0_g1_i1	462	151	AT3G02260.3	tr|M0ZLS6|M0ZLS6_SOLTU	sp|Q9SRU2|BIG_ARATH	-	K10691	31.72	33.23	44.31	0	0	0	0	0	0
Snig26415_c0_g1_i2	333	108	AT3G48190.3	-	-	-	K04728	0.64	1.06	0.36	5.42	6.32	7.07	2.24	1.34	1.96
Snig2642_c0_g1_i1	507	166	AT3G24255.7	tr|M1DKL4|M1DKL4_SOLTU	-	-	-	0.51	0.19	0.36	0	0	0	0	0	0
Snig26423_c0_g1_i1	363	118	-	-	-	-	-	0	0	0	0	0.38	0.85	0	0	0
Snig26424_c0_g1_i2	333	108	-	-	-	-	-	0	0	0	0.55	0.9	0	0	0	0
Snig26428_c0_g1_i1	399	130	-	tr|M1A2P6|M1A2P6_SOLTU	-	-	-	8.14	10.04	16.47	0	0	0	0	0	0
Snig26437_c0_g1_i1	1215	402	AT1G77980.1	tr|A0A314LD59|A0A314LD59_NICAT	sp|Q1PFC2|AGL66_ARATH	GO:0003677,GO:0046983	-	3.11	2.92	3.08	0	0	0	0	0	0
Snig26445_c0_g1_i1	576	189	-	-	-	-	-	2.7	2.2	0.15	0	0	0	0	0	0
Snig26448_c0_g1_i1	420	137	AT1G54400.1	tr|M1AAW6|M1AAW6_SOLTU	-	-	-	0	0	0	8.83	11.81	17.27	0.92	0	0.38
Snig26451_c0_g1_i1	801	264	AT1G08080.1	tr|M1AEA2|M1AEA2_SOLTU	sp|Q8L817|ATCA7_ARATH	-	K01674	0.94	0.42	0.39	0	0.36	0.14	0.73	0.23	0.61
Snig26455_c0_g1_i1	366	119	-	-	-	-	-	1.11	0.31	0.62	1.37	2.27	1.27	1.98	4.17	0.24
Snig26460_c0_g1_i2	798	263	AT1G70420.1	tr|A0A3Q7GTJ3|A0A3Q7GTJ3_SOLLC	-	-	-	12.05	12.99	9.11	0	0	0	0	0	0
Snig26467_c0_g1_i1	600	197	AT3G21530.4	tr|A0A3Q7EHL3|A0A3Q7EHL3_SOLLC	-	-	-	0	0	0	0	0.35	0.2	0.72	1.71	0.44
Snig26489_c0_g1_i1	408	133	AT1G06340.1	tr|M1CKR0|M1CKR0_SOLTU	sp|Q500V5|AGDP1_ARATH	-	-	0.23	0.52	0	0	0	0	0.33	0.93	0.6
Snig26498_c0_g1_i1	306	99	-	-	-	-	-	0	0	0	0.64	0.52	0	0	0	0.68
Snig26501_c0_g1_i1	330	107	-	-	-	-	-	0	0	0	0	0	0	0	0.91	0.29
Snig26502_c1_g1_i1	444	145	-	tr|M1BVG7|M1BVG7_SOLTU	-	-	-	0.61	0.45	0.66	0	0	0	0	0	0
Snig26504_c0_g2_i1	351	114	-	-	-	-	-	0	0.32	0	0.49	2.01	1.35	0	0	0.26
Snig26504_c0_g3_i1	306	99	-	-	-	-	-	0	0.42	0	1.31	0	0	0	0	0.35
Snig26504_c1_g1_i1	354	115	-	-	-	GO:0015074	-	0	0	0	1.46	0	0	0	0	0
Snig26513_c0_g1_i2	606	199	AT2G38290.1	tr|M1BPB2|M1BPB2_SOLTU	sp|Q84KJ6|AMT31_ORYSJ	GO:0008519,GO:0015696,GO:0016020	K03320	0.27	0.15	0	0	0.35	0.2	0.88	0.51	0.22
Snig26522_c0_g1_i1	474	155	-	tr|M1CW99|M1CW99_SOLTU	-	-	-	1.48	0.82	1.79	0	0	0	0	0	0
Snig26532_c0_g2_i1	363	118	AT4G23160.3	-	-	-	-	0	0	0	0	0.77	0.43	0	0	0
Snig26541_c0_g1_i2	984	325	AT3G54220.1	tr|K4BDM9|K4BDM9_SOLLC	sp|G7L166|RAM1_MEDTR	-	-	0	0	0.08	0.22	0.56	0.32	0	0.09	0.06
Snig26543_c0_g1_i1	1512	501	AT5G25510.1	tr|A0A3Q7EW63|A0A3Q7EW63_SOLLC	sp|Q93YV6|2A5K_ARATH	GO:0000159,GO:0007165,GO:0019888	K11584	0.81	0.65	0.74	0.26	0.23	0.19	0	0	0
Snig26554_c0_g1_i1	390	127	-	-	-	-	-	0	0	0	0	1.35	0.38	0	0	0
Snig26554_c1_g1_i1	372	121	AT1G32120.1	-	-	-	-	0	0	0	0.44	0	0.83	0	0	0
Snig26560_c1_g1_i1	399	130	-	tr|A0A2C9U445|A0A2C9U445_MANES	-	-	-	0	0	0	0.39	0.33	0.37	2.37	0	0.21
Snig26560_c2_g1_i1	369	120	-	-	-	-	-	0	0	0	1.35	0.37	0	0.78	1.12	0.96
Snig26571_c0_g1_i2	321	104	-	-	-	-	-	3.14	1.54	0.39	9.47	1.45	2.72	8.24	2.46	10.09
Snig26573_c0_g1_i1	333	108	-	-	-	-	-	0.64	0.35	0.72	0	0	0	0	0	0
Snig26576_c0_g2_i1	471	154	AT4G14090.1	tr|M1A0C7|M1A0C7_SOLTU	sp|Q0WW21|U75C1_ARATH	-	-	0	0	0	0	0	0	1.28	2.21	1.27
Snig26580_c0_g1_i1	396	129	AT5G13950.3	tr|M1BSW2|M1BSW2_SOLTU	-	-	-	25.18	27.53	38.39	0	0	0	0	0	0
Snig26584_c0_g1_i1	399	130	AT1G77460.4	tr|A0A314L4C2|A0A314L4C2_NICAT	sp|F4I718|CSI3_ARATH	-	-	0	0.53	0	3.51	1.63	2.93	1.67	0.94	1.46
Snig26723_c0_g1_i2	465	152	-	-	-	-	-	0	0	0	0.91	1.02	0.29	0	0.5	0
Snig26741_c0_g1_i1	1065	352	AT1G02840.1	tr|J3M6D3|J3M6D3_ORYBR	sp|O22315|SR34_ARATH	GO:0003676	K12890	0.54	0.96	1.38	0	0	0	0	0	0
Snig26741_c0_g2_i1	945	312	AT1G02840.5	tr|A0A0E0JHS3|A0A0E0JHS3_ORYPU	sp|O22315|SR34_ARATH	GO:0003676	K12890	0.62	0.59	1.19	0	0	0	0	0	0
Snig26745_c0_g1_i1	795	262	AT3G12500.1	tr|M1AGK5|M1AGK5_SOLTU	sp|Q05538|CHIC_SOLLC	GO:0004568,GO:0006032,GO:0016998	K20547	0.28	0.21	0	1.99	0.97	0.68	0	0	0
Snig26772_c0_g1_i1	375	122	AT1G67120.1	-	sp|A0A1P8AUY4|MDN1_ARATH	-	K14572	1.58	1.16	1.16	0.86	0.36	1.6	2.61	1.78	1.15
Snig26777_c0_g1_i1	369	120	AT3G06530.5	-	sp|Q9C8Z4|HEAT1_ARATH	-	K14550	0.27	0.3	0	14.39	11.16	6.7	19.51	15.67	19.67
Snig26781_c0_g1_i1	1023	338	AT3G07810.1	tr|A0A251VL28|A0A251VL28_HELAN	sp|Q8W034|RNP1_ARATH	GO:0003676	K14411	2.45	2.32	3.48	0	0	0	0	0	0
Snig26792_c0_g1_i4	816	269	-	tr|M1B862|M1B862_SOLTU	-	-	-	0	0.1	0	0.96	0.82	0.66	0	0	0
Snig26794_c0_g1_i2	312	101	AT5G04930.1	-	sp|P98204|ALA1_ARATH	-	K14802	5.87	6.08	3.76	0	0	0	0	0	0
Snig26806_c0_g1_i1	954	315	AT3G63380.1	tr|M1DHY7|M1DHY7_SOLTU	sp|Q9LY77|ACA12_ARATH	-	K01537	0.23	0.17	0.08	0.11	0	0	0.1	0	0.12
Snig26808_c0_g1_i1	741	244	AT5G65340.1	tr|M1DQ72|M1DQ72_SOLTU	sp|O22227|MIZ1_ARATH	-	-	0	0	0	2.48	1.19	1.94	0	0	0
Snig26810_c0_g1_i1	552	181	ATMG00860.1	tr|A0A0D3C3B2|A0A0D3C3B2_BRAOL	sp|P92523|M860_ARATH	-	-	0	0.17	0	0.23	0.4	0.89	0.2	0	0
Snig26816_c0_g1_i1	585	192	AT3G07880.1	tr|M0ZZX4|M0ZZX4_SOLTU	sp|Q9SFC6|GDIR_ARATH	GO:0005094,GO:0005737	K12462	0.28	0.46	1.18	1.49	0.18	0.2	1.66	2.64	2.28
Snig26819_c0_g1_i1	1335	442	-	-	-	GO:0006508,GO:0016805	-	0.93	1.03	0.64	0	0	0	0	0	0
Snig26820_c0_g2_i1	687	226	AT2G37670.1	tr|A0A3Q7IPE6|A0A3Q7IPE6_SOLLC	-	-	K20241	0.23	0.25	0.12	0	0	0	0.15	0.28	0.18
Snig26830_c0_g1_i2	396	129	AT2G47800.1	tr|M1AT19|M1AT19_SOLTU	sp|Q7DM58|AB4C_ARATH	GO:0005524,GO:0016887	-	16.44	16.84	20.4	20.36	18.24	20.02	1.24	2.91	1.25
Snig26836_c0_g1_i3	792	261	AT4G31570.4	tr|A0A3Q7HJQ4|A0A3Q7HJQ4_SOLLC	-	-	K20478	2.5	1.69	1.3	1.58	1.59	0.96	1.38	1.06	1.47
Snig26844_c0_g1_i1	378	123	AT4G33270.1	-	sp|Q9SZA4|CDC21_ARATH	-	K03363	0.52	0.29	0	0	1.41	0.79	0	0	0
Snig26845_c0_g1_i2	477	156	-	-	-	-	-	3.31	3.65	3.15	0	0	0	0	0	0
Snig26855_c0_g1_i3	309	100	-	-	-	-	-	0	0	0	1.92	1.04	0	0	0	0
Snig26872_c0_g1_i1	354	115	AT1G43760.1	-	-	-	-	0	0	0	0.49	0	0	0	0	0
Snig26874_c0_g1_i1	573	188	AT2G15590.2	tr|A0A3Q7ESM2|A0A3Q7ESM2_SOLLC	-	-	-	0	0	0	0	0	0	3.04	3.81	2.35
Snig26876_c0_g1_i2	1050	347	AT5G61680.1	tr|M1AU98|M1AU98_SOLTU	sp|Q84WM7|PPME1_ARATH	GO:0005618,GO:0030599,GO:0042545	K01051	0.34	0.23	0.07	0	0	0	0	0.25	0.22
Snig26886_c0_g1_i1	390	127	AT1G48090.2	-	-	-	K19525	6.23	8.87	2.2	0	0	0	1.06	0	0.22
Snig26906_c0_g1_i1	504	165	-	tr|A0A1J6INQ9|A0A1J6INQ9_NICAT	-	GO:0003676,GO:0004523	-	0	0	0	0	0.45	0	2.54	1.77	1
Snig26906_c0_g2_i1	498	163	-	tr|A0A3Q7I5L1|A0A3Q7I5L1_SOLLC	-	-	-	0	0	0	0	0	0	0.47	0.45	0.15
Snig26910_c0_g1_i1	630	207	AT4G23160.3	tr|A0A1J6HZZ7|A0A1J6HZZ7_NICAT	sp|P92520|M820_ARATH	-	-	0	0	0	0.19	0.98	0.37	0.83	0	0.1
Snig26917_c0_g1_i1	330	107	-	-	-	-	-	0	0	0	1.1	0.45	0.51	0	0	0.29
Snig26919_c0_g1_i2	318	103	-	-	-	-	-	0.35	0.78	0	0	0	0	0	0	0
Snig26919_c0_g2_i1	384	125	-	-	-	-	-	0.25	0	0	0.41	2.05	1.54	0	1.37	0
Snig26920_c0_g1_i1	321	104	-	-	-	-	-	0	0	0	0	0	0.54	0	0.99	0.32
Snig26921_c0_g1_i1	396	129	AT4G15248.1	tr|M1CH17|M1CH17_SOLTU	sp|Q1G3I2|MIP1A_ARATH	-	-	2.91	0.53	2.38	0.39	0	0	0	0.32	0
Snig26925_c0_g1_i1	372	121	AT5G20320.3	-	sp|A7LFZ6|DCL4_ORYSJ	-	K11592	0.27	0.6	0	11.97	15.41	16.51	11.15	17.27	11
Snig26931_c0_g1_i1	357	116	-	-	-	-	-	1.45	2.88	0	50.73	41.08	33.32	45.71	29.01	45.43
Snig26939_c0_g1_i3	954	315	AT4G14300.2	tr|M0TH85|M0TH85_MUSAM	sp|Q8W034|RNP1_ARATH	GO:0003676	K14411	2.81	3.19	5.2	0	0	0	0	0	0
Snig26942_c0_g1_i1	420	137	AT5G24740.4	tr|A0A3Q7IWD9|A0A3Q7IWD9_SOLLC	-	-	-	2.01	1.48	0	1.07	0.6	0.34	1.86	1.18	1.91
Snig26953_c0_g1_i1	369	120	-	-	-	-	-	0	0	0	0	0	0.41	18.06	34.91	27.88
Snig26959_c0_g1_i1	321	104	-	-	-	-	-	0	0	0	1.78	0	0	0	0	0
Snig26967_c0_g1_i1	393	128	AT3G18110.1	-	sp|Q5G1S8|PP241_ARATH	-	-	0.25	0.55	0	3.21	2	3.75	0.35	0	0.21
Snig26968_c0_g1_i1	888	293	AT4G23160.3	tr|A0A0L9TAH8|A0A0L9TAH8_PHAAN	sp|P92520|M820_ARATH	-	-	0	0.09	0	0.62	0.42	0.71	0.53	0.2	0.13
Snig26969_c0_g1_i1	477	156	AT1G18100.1	tr|M1A465|M1A465_SOLTU	sp|Q8VWH2|RFT1_ORYSJ	-	-	2.21	1.01	0.2	0	0	0	0	0	0
Snig26973_c0_g1_i3	333	108	-	-	-	-	-	0	0	0	0.54	0	0	0	0	0
Snig26975_c0_g1_i1	321	104	-	-	-	-	-	0	0	0	0	0.48	0	0	0	0
Snig26975_c0_g2_i1	597	196	-	tr|A0A1J6KL97|A0A1J6KL97_NICAT	-	-	-	0	0	0	0	0.18	0.4	0.36	1.03	0.22
Snig26979_c0_g1_i1	363	118	-	-	-	-	-	0	0	0	0	0.38	0.42	1.19	2.27	0.24
Snig26987_c0_g1_i1	447	146	-	-	-	-	-	0.41	0.23	0.22	0	0	0	0	0	0
Snig26990_c0_g1_i2	402	131	-	-	-	-	-	0.47	0.26	0	0.38	0	0.36	0	0	0
Snig26991_c0_g1_i1	351	114	AT5G11180.1	-	sp|Q9LFN8|GLR26_ARATH	-	-	0.6	0.99	0	2.97	2.04	0.92	0	0.41	0.26
Snig27003_c0_g1_i1	339	110	AT3G49710.1	-	sp|Q9M2Y7|PP274_ARATH	-	-	0.95	0.7	0	0	1.3	0.49	0	0	0
Snig27019_c0_g1_i3	339	110	AT2G28290.4	-	sp|F4IHS2|SYD_ARATH	-	-	0.63	0	0	5.29	4.78	6.36	3.22	3.96	2.82
Snig27034_c0_g1_i1	324	105	AT2G27710.4	-	sp|O24415|RLA2B_MAIZE	-	K02943	0	0	0	0	0	1.05	1.49	1.9	1.52
Snig27041_c1_g1_i1	531	174	-	tr|M1DY06|M1DY06_SOLTU	-	-	-	0	0.35	0	2.97	3.55	1.65	0	0.82	0.26
Snig27048_c0_g1_i1	345	112	AT2G02540.2	-	sp|Q688U3|ZHD6_ORYSJ	-	-	0	0.34	0	0	0.84	0	0.44	0.42	1.09
Snig27049_c0_g1_i2	315	102	AT4G33330.3	-	sp|Q8GWW4|GUX2_ARATH	-	K20890	0	0	0.41	0.62	0	0.56	0	0	0
Snig27049_c1_g1_i2	876	289	AT4G33330.5	tr|M1ADX9|M1ADX9_SOLTU	sp|Q8GWW4|GUX2_ARATH	GO:0016757	K20890	0	0.09	0	1.13	0.54	0.61	0	0	0.07
Snig27051_c0_g1_i1	384	125	-	-	-	-	-	0	0.28	0	0.82	1.37	1.16	0	0	0
Snig27060_c0_g1_i2	1434	475	AT1G21280.1	tr|A0A314KZZ2|A0A314KZZ2_NICAT	-	-	-	0.14	0.48	0	3.17	2.24	1.84	4.85	3.48	3.85
Snig27062_c0_g1_i1	1344	445	-	tr|M1DZ59|M1DZ59_SOLTU	-	-	-	0.05	0.06	0	1.44	0.33	0.73	1.11	0.87	0.61
Snig27078_c0_g1_i3	1407	466	-	tr|A0A3Q7GKN2|A0A3Q7GKN2_SOLLC	-	-	-	0.05	0	0	0.36	0.31	0.7	0.43	0.95	0.38
Snig27080_c0_g1_i2	303	98	-	-	-	-	-	0	0	0	0	0	0	0.57	0	0
Snig27098_c0_g1_i1	429	140	AT4G21330.1	tr|A0A3Q7F4R7|A0A3Q7F4R7_SOLLC	sp|O81900|DYT1_ARATH	-	-	0	0	0	0.68	1.14	0.96	0.3	0	0
Snig27101_c0_g1_i2	345	112	-	-	-	-	-	0.61	0.68	0	0	0	0	0	0	0
Snig27107_c0_g1_i1	390	127	-	-	-	-	-	0	0	0	0.4	0.33	0	0.7	1.33	0.43
Snig27111_c0_g1_i2	333	108	-	-	-	-	-	0.98	0.36	0	0	0	0	0	0	0
Snig27115_c0_g1_i1	624	205	AT1G17860.1	tr|M1B864|M1B864_SOLTU	sp|Q9LMU2|KTI5_ARATH	GO:0004866	-	0.13	0	0.13	0.78	0.83	2.24	0.17	0.48	0
Snig27119_c0_g1_i1	309	100	-	-	-	-	-	0	0	0	1.89	0.51	0.58	0	0	0
Snig27120_c0_g1_i2	525	172	AT4G02090.1	tr|M1AI62|M1AI62_SOLTU	-	-	-	0	0	0	0.25	0	0.24	0.86	0.62	0.53
Snig27125_c0_g1_i2	351	114	AT3G13330.1	-	sp|F4JC97|PSME4_ARATH	-	K06699	0.89	0.66	0	6.43	3.67	3.21	8.59	8.62	8.7
Snig27127_c0_g1_i1	333	108	-	-	-	-	-	9	11.35	9.74	0	0	0	0	0	0
Snig27128_c0_g1_i2	435	142	-	tr|M1AXX7|M1AXX7_SOLTU	-	-	K19041	0.42	0.7	0.68	0	0	0	0	0	0
Snig27130_c0_g1_i1	753	248	AT5G64790.1	tr|A0A3Q7GR02|A0A3Q7GR02_SOLLC	sp|Q9M088|E135_ARATH	GO:0004553,GO:0005975	-	0.2	0.11	0	0	0	0	0.79	1.26	0.9
Snig27133_c0_g1_i1	432	141	AT1G67120.1	tr|A0A314L9N4|A0A314L9N4_NICAT	sp|A0A1P8AUY4|MDN1_ARATH	-	K14572	6.22	4.97	1.16	0	0.29	0	0.3	0.85	0
Snig27144_c0_g2_i2	312	101	-	-	-	-	-	0	0	0	0	0	0	8.21	13.09	10.71
Snig27145_c0_g1_i1	525	172	-	tr|M0ZWB4|M0ZWB4_SOLTU	-	-	-	11.19	9.85	8.81	0	0	0	0	0	0
Snig27153_c0_g1_i3	741	244	AT4G23180.1	tr|A0A3Q7FWM1|A0A3Q7FWM1_SOLLC	sp|Q8GYA4|CRK10_ARATH	GO:0004672,GO:0006468	-	0.93	0.68	0.32	0	0.27	0.3	0.27	0.77	0.75
Snig27154_c1_g1_i1	669	220	AT5G50200.3	tr|M1BJG8|M1BJG8_SOLTU	sp|Q9FGS5|NRT31_ARATH	GO:0010167,GO:0015706	-	0	0.13	0	1.24	0.15	0.85	0.61	0.59	0.95
Snig27155_c0_g2_i1	1023	338	AT5G35390.1	tr|A0A1J6J5M1|A0A1J6J5M1_NICAT	sp|C0LGU0|PRK1_ARATH	GO:0005515	-	0.07	0	0	0	0	0	0.81	0.86	0.84
Snig27155_c0_g3_i1	657	216	AT4G31250.1	tr|M1AIZ3|M1AIZ3_SOLTU	sp|C0LGR9|Y4312_ARATH	GO:0004672,GO:0005524,GO:0006468	-	0	0.4	0.51	0	0	0	0.79	1.81	1.67
Snig27156_c0_g1_i1	384	125	-	-	-	-	-	0.25	0.84	0	2.47	1.03	0.77	1.07	0	0.22
Snig2716_c0_g1_i2	342	111	-	-	-	-	-	0	0.34	0.35	0	0	0	0	0	0
Snig27190_c0_g1_i2	768	253	-	-	-	GO:0003824,GO:0005975	-	2.08	0.98	0	0	0	0	0	0	0
Snig27195_c0_g1_i1	336	109	-	-	-	-	-	0.96	0.71	1.08	0	0	0	0	0	0
Snig27208_c0_g1_i2	1098	363	AT2G14760.1	tr|M1BXX5|M1BXX5_SOLTU	sp|Q7XHI9|BH084_ARATH	GO:0046983	-	2.2	3.07	4.27	0	0	0	0	0	0
Snig2721_c0_g1_i1	417	136	-	tr|M1CTZ7|M1CTZ7_SOLTU	-	GO:0015074	-	0.68	0.5	0.49	0	0	0	0	0	0
Snig27211_c0_g2_i1	735	242	-	tr|A0A0P0W7K0|A0A0P0W7K0_ORYSJ	-	-	-	0	0	0	0.79	0.4	0.15	0.41	0.39	0.17
Snig27213_c0_g1_i2	1878	623	AT1G22760.1	tr|A0A2S3GYF0|A0A2S3GYF0_9POAL	sp|O64380|PABP3_ARATH	GO:0003676,GO:0003723	K13126	2.78	3.07	5.97	0	0	0	0	0	0
Snig27217_c0_g1_i1	324	105	-	-	-	-	-	9.25	8.7	4.26	1.74	0	0	0.51	0	0.62
Snig27241_c0_g1_i1	531	174	AT2G39530.1	tr|A0A1J6IYA4|A0A1J6IYA4_NICAT	sp|Q8GWD5|CSPLC_ARATH	-	-	2.71	2.12	0	0	0	0	0	0	0
Snig27245_c0_g2_i1	369	120	-	-	-	GO:0003676,GO:0008270	-	0	0	0	0	0	0	1.56	0	0
Snig27258_c0_g1_i2	336	109	-	-	-	-	-	3.21	7.8	2.16	0	0	0	0	0	0
Snig27260_c0_g1_i1	792	261	-	tr|F2DVP9|F2DVP9_HORVV	sp|O22616|DCOR_SOLLC	GO:0003824	K01581	1.14	1.89	1.39	0	0	0	0	0	0
Snig27264_c0_g1_i2	369	120	-	-	-	-	-	0	0	0	1.33	1.47	0.83	0.38	0.37	0.95
Snig27265_c0_g1_i1	363	118	-	-	-	-	-	1.67	2.46	2.15	0	0	0	0	0	0
Snig27268_c0_g2_i2	384	125	-	-	-	GO:0005634	K18813	0	0	0	0.41	1.03	0.39	0	0	0
Snig27273_c0_g1_i1	1596	529	AT3G09550.3	tr|M1ARK9|M1ARK9_SOLTU	sp|Q9C7A2|ITN1_ARATH	GO:0005515	-	0	0.19	0	0.12	0.11	0.06	1.72	1.64	1.77
Snig27281_c0_g1_i1	1140	377	-	-	-	GO:0005515	-	1.99	2.33	3.46	0	0	0	0	0	0
Snig27283_c0_g1_i1	360	117	AT3G51895.1	-	sp|Q9SV13|SUT31_ARATH	GO:0008272,GO:0015116,GO:0016021	K17471	0.28	0.31	0	0.46	0	0	0	0	0.25
Snig27287_c0_g1_i1	363	118	AT1G15100.1	-	sp|Q9ZT50|RHA2A_ARATH	-	K19038	0	0	0	4.57	1.13	0.85	0	0	0
Snig27291_c0_g1_i2	882	291	AT5G44030.3	tr|M1AK99|M1AK99_SOLTU	sp|Q6YVM4|CESA6_ORYSJ	GO:0016020,GO:0016760,GO:0030244	K10999	0	0	0.09	2.24	1.49	1.56	0	0	0.07
Snig27292_c0_g1_i1	387	126	AT4G17140.3	-	-	-	K19525	3.3	1.12	1.15	13.19	9.17	8.6	36.26	28.08	30.61
Snig27293_c0_g1_i1	471	154	AT3G25690.3	tr|A0A1J6HSA9|A0A1J6HSA9_NICAT	sp|Q9LI74|CHUP1_ARATH	-	-	156.23	152.44	127.63	40.93	21.2	23.57	4.11	2.94	6.03
Snig27296_c0_g1_i1	342	111	AT1G03060.2	-	sp|F4HZB2|BCHA1_ARATH	-	K22262	5.3	4.82	2.44	0	0	0.49	0	0	0.28
Snig27311_c0_g1_i1	339	110	AT5G40480.1	-	sp|F4KHD8|GP210_ARATH	-	K14314	3.16	2.44	0	11.8	10	13.17	1.84	0.88	3.1
Snig27314_c0_g1_i1	696	229	-	tr|M1BKU0|M1BKU0_SOLTU	-	-	-	0.22	0.61	0.12	0	0.14	0	1.6	1.11	0.99
Snig27320_c0_g1_i1	492	161	-	tr|A0A1J6IPH7|A0A1J6IPH7_NICAT	-	-	-	0	0	0	1.92	1.39	1.04	1.19	0	0.29
Snig27320_c0_g2_i1	462	151	-	-	-	-	-	0	0	0	4.28	1.54	2.31	1.85	0.76	0.82
Snig27320_c0_g3_i1	414	135	-	tr|A0A1J6IES6|A0A1J6IES6_NICAT	-	-	-	0	0	0	1.45	2.42	2.72	0.31	0.3	0.19
Snig27320_c1_g1_i1	363	118	-	-	-	-	-	0	0	0	2.32	0.38	0.86	0	0	0
Snig27323_c0_g1_i2	327	106	AT5G49430.2	-	-	-	K11797	1.35	1.12	0	1.71	0.93	0	2.98	1.9	2.43
Snig27326_c0_g1_i1	468	153	-	tr|A0A3Q7JK02|A0A3Q7JK02_SOLLC	-	-	-	0	0	0	0.3	0.5	0.84	2.57	0.98	0.79
Snig27328_c0_g1_i1	528	173	AT2G27550.1	tr|A0A3Q7H2S9|A0A3Q7H2S9_SOLLC	sp|Q9ZNV5|CEN_ARATH	-	K06910	0.16	0	0	2.22	1.25	2.12	0.21	0	0
Snig27337_c0_g1_i1	630	207	-	tr|A0A3Q7I7L3|A0A3Q7I7L3_SOLLC	-	-	-	0	0.28	0	0.19	0	0.18	2.66	3.97	2.47
Snig27338_c0_g1_i1	483	158	AT5G45890.1	tr|M1AN64|M1AN64_SOLTU	sp|Q9FJ47|SAG12_ARATH	GO:0006508,GO:0008234	-	0	0	0	0	0.24	0	1.96	1.17	1.21
Snig27338_c0_g2_i1	408	133	AT5G45890.1	tr|A0A1J6JPZ0|A0A1J6JPZ0_NICAT	sp|Q7XWK5|SAG39_ORYSJ	GO:0006508,GO:0008234	-	0	0	0	0	0	0	0.65	1.87	0.8
Snig27339_c0_g1_i1	615	202	AT5G49350.2	tr|M1AC78|M1AC78_SOLTU	-	-	-	0	0.14	0	0	0.17	0.57	0.86	0.49	0.85
Snig27340_c0_g1_i4	309	100	-	-	-	-	-	0.37	0.41	0.42	0	0	0	0	0	0
Snig27344_c0_g1_i1	381	124	AT5G58140.7	-	sp|P93025|PHOT2_ARATH	-	K20715	52.87	52.33	32.1	32.22	25.68	23.74	0.37	0.35	0
Snig27346_c0_g1_i1	423	138	AT1G67856.1	tr|A0A1J6JR73|A0A1J6JR73_NICAT	sp|Q9SI09|XERIC_ARATH	-	K16285	0	0	0	0	0.88	0.66	1.51	1.16	1.31
Snig27348_c0_g1_i1	330	107	AT3G03430.1	-	sp|Q9SRP7|CML28_ARATH	GO:0005509	K13448	0.99	0	0.37	0	0.92	0.52	1.46	1.39	1.19
Snig27351_c0_g1_i1	558	183	AT4G31470.1	tr|M1CW48|M1CW48_SOLTU	sp|Q40374|PR1_MEDTR	-	-	0.15	0	0	0	0.39	0.87	0	0	0
[truncated: 45,473 more rows]

## Sheet: Table S4
Supplementary Table S4. Functional annotations of the unigenes of S. nigrum
Database	# Genes	Ratio (%)
Total unigenes	47470	100
Araport11	31791	66.9707
TrEMBL	31791	66.9707
Swiss-Prot	25309	53.3158
GO	16713	35.2075
KEGG	14787	31.1502
None annotated	10247	21.5863

## Sheet: Table S5
Supplementary Table S5. Differentially expressed unigenes in S. nigrum
Snig ID	Normalized expression (TPM)									Cluster
	L1	L2	L3	SA1	SA2	SA3	BF1	BF2	BF3
Snig10916_c0_g1_i1	6.86	9.15	11.41	0	0	0	0	0	0	C2
Snig1122_c0_g1_i1	0	0	0	17.23	8.37	9.18	0	0	0	C6
Snig11675_c0_g1_i1	0	0	0	1.48	1.22	0.92	121.11	103.91	106.77	C9
Snig1206_c0_g1_i1	0	0	0	0.36	0.46	0	13.11	14.03	14.62	C9
Snig12436_c0_g1_i2	11.36	10.6	10.07	0	0	0	0	0	0	C2
Snig1270_c0_g1_i1	7.47	4.54	0	0	0	0	129.69	146.51	114.81	C9
Snig12801_c0_g1_i1	33.4	25.52	43.87	0	0	0	0	0	0	C2
Snig13622_c0_g1_i1	0	0	0	0	0	0	32.12	32.99	32.39	C9
Snig13951_c0_g1_i1	31.82	30.28	33.66	0	0	0	0	0	0	C2
Snig14525_c0_g1_i1	8.76	9.75	12.85	0	0	0	0	0	0	C2
Snig14798_c0_g1_i1	17.31	12.74	18.44	0	0	0	0	0	0	C2
Snig15654_c0_g1_i1	6.06	8.24	14.81	0	0	0	0	0	0	C2
Snig1566_c0_g1_i1	10.82	10.96	17.59	0	0	0	0	0	0	C2
Snig17561_c0_g1_i1	2.11	1.17	0	33.5	60.42	64.06	31.36	29.52	32.31	C7
Snig17616_c0_g1_i2	27.43	27.64	22.92	0	0	0	0	0	0	C2
Snig17755_c0_g1_i1	14.34	18.64	19.9	0	0	0	0	0	0	C2
Snig19279_c0_g1_i1	10.24	12.94	12.19	0	0	0	0	0	0	C2
Snig19495_c0_g1_i1	10.48	9.74	7.1	0	0	0	0	0	0	C2
Snig20244_c0_g1_i1	38.23	40.08	31.74	0	0	0	0	0	0	C2
Snig20563_c0_g1_i1	13.54	17.93	16.44	0	0	0	0	0	0	C2
Snig21345_c0_g1_i2	310.62	308.78	308.01	0	0	0	0	0	0	C2
Snig21498_c0_g1_i1	0	0	0	0	0.53	0	15.99	21.85	13.96	C9
Snig21574_c0_g1_i2	23.07	21.64	18.44	0	0	0	0	0	0	C2
Snig22109_c0_g1_i1	0	0	0	0	0	0	34.1	40.1	49.2	C9
Snig22456_c0_g1_i1	0.2	0	0	0.97	0.54	1.22	29.31	34.43	22.92	C9
Snig23090_c0_g1_i2	1.09	2.41	0	46.77	49.16	52.08	29.81	31.28	26.45	C7
Snig23161_c0_g1_i1	0	0	0	0	0	0	42.8	31.33	35.92	C9
Snig23263_c0_g1_i1	68.87	70.73	66.61	0	0	0	0	0	0	C2
Snig23270_c0_g1_i1	28.65	27.77	21.66	0	0	0	0	0	0	C2
Snig23337_c0_g1_i1	0	0.09	0	0.24	0.2	0.11	20.13	19.04	22.21	C9
Snig23380_c0_g1_i2	79.54	90.57	51.97	0	0	0	0	0	0	C2
Snig23915_c0_g1_i1	0	0	0	1.1	0.93	0.26	67.46	80.84	63.01	C9
Snig24321_c0_g1_i1	0.33	0	0	20.96	13.39	15.55	0.44	0.85	0	C6
Snig24710_c0_g1_i1	1.27	0.35	0	24.36	30.01	29.35	24.39	35.21	31.32	C8
Snig24719_c0_g1_i2	0	1.04	0	6.47	7.93	7.49	1.65	2.52	3.86	C6
Snig24761_c0_g1_i4	11.17	14.27	25.5	0	0	0	0	0	0	C2
Snig25119_c0_g1_i2	25.55	23.57	20.29	0	0	0	0	0	0	C2
Snig25329_c0_g1_i2	6.97	12.43	10.05	0	0	0	0	0	0	C2
Snig25984_c0_g1_i1	1.9	2.19	0	44.53	43.26	48.11	54.25	53.74	48.07	C8
Snig25989_c0_g1_i1	0.36	0.4	0	3.66	6.39	4.73	4.58	6.65	4.12	C8
Snig26065_c0_g1_i2	0	0	0	0.28	0.47	0.79	9.83	11	12.75	C9
Snig26235_c0_g1_i3	0	0	0	0	0	0	12.86	15.51	10.93	C9
Snig26273_c0_g2_i1	0	0	0	0	0	0	18.41	16.6	16.53	C9
Snig26384_c0_g1_i1	14.12	14.57	8.58	2.56	0.42	0.95	2.67	1.7	3	C2
Snig26412_c0_g1_i1	31.72	33.23	44.31	0	0	0	0	0	0	C2
Snig26428_c0_g1_i1	8.14	10.04	16.47	0	0	0	0	0	0	C2
Snig26448_c0_g1_i1	0	0	0	8.83	11.81	17.27	0.92	0	0.38	C6
Snig26460_c0_g1_i2	12.05	12.99	9.11	0	0	0	0	0	0	C2
Snig26580_c0_g1_i1	25.18	27.53	38.39	0	0	0	0	0	0	C2
Snig26777_c0_g1_i1	0.27	0.3	0	14.39	11.16	6.7	19.51	15.67	19.67	C8
Snig26830_c0_g1_i2	16.44	16.84	20.4	20.36	18.24	20.02	1.24	2.91	1.25	C4
Snig26925_c0_g1_i1	0.27	0.6	0	11.97	15.41	16.51	11.15	17.27	11	C7
Snig26931_c0_g1_i1	1.45	2.88	0	50.73	41.08	33.32	45.71	29.01	45.43	C7
Snig26953_c0_g1_i1	0	0	0	0	0	0.41	18.06	34.91	27.88	C9
Snig27019_c0_g1_i3	0.63	0	0	5.29	4.78	6.36	3.22	3.96	2.82	C7
Snig27125_c0_g1_i2	0.89	0.66	0	6.43	3.67	3.21	8.59	8.62	8.7	C8
Snig27127_c0_g1_i1	9	11.35	9.74	0	0	0	0	0	0	C2
Snig27144_c0_g2_i2	0	0	0	0	0	0	8.21	13.09	10.71	C9
Snig27145_c0_g1_i1	11.19	9.85	8.81	0	0	0	0	0	0	C2
Snig27292_c0_g1_i1	3.3	1.12	1.15	13.19	9.17	8.6	36.26	28.08	30.61	C9
Snig27293_c0_g1_i1	156.23	152.44	127.63	40.93	21.2	23.57	4.11	2.94	6.03	C2
Snig27311_c0_g1_i1	3.16	2.44	0	11.8	10	13.17	1.84	0.88	3.1	C6
Snig27344_c0_g1_i1	52.87	52.33	32.1	32.22	25.68	23.74	0.37	0.35	0	C3
Snig27383_c0_g1_i1	0.71	1.96	0	42.25	42.37	28.27	51.49	41.21	54.33	C8
Snig27396_c0_g1_i1	10.84	14.43	14.92	1.28	1.57	0.59	2.8	2.14	1.37	C2
Snig27418_c0_g1_i1	1.14	0	0	1.97	1.6	4.8	11.42	13.66	11.52	C9
Snig27429_c0_g1_i1	13.88	15.06	3.4	5.41	2.56	2.17	4.34	4.53	3.66	C2
Snig27472_c0_g1_i1	35.18	35.21	18.93	0	0	0	0	0	0	C2
Snig27504_c0_g1_i1	0.4	0	0	11.24	5.77	3.83	8.65	8.53	6.34	C8
Snig27508_c0_g1_i1	0.36	0.4	0	29.56	28.12	17.51	37.53	24.1	27.55	C8
Snig27602_c0_g1_i2	12.67	13.11	5.55	0	0	0	0	0	0	C2
Snig27603_c0_g1_i1	0	0	0	0	0	0.39	7.25	12.82	8.48	C9
Snig27611_c0_g1_i3	0	0	0	0	0	0	12.3	4.81	10.59	C9
Snig27686_c0_g1_i1	23.21	23.1	15.15	0	0	0	0	0	0	C2
Snig27744_c0_g1_i2	11.5	10.77	10.26	0	0	0	0	0	0	C2
Snig27764_c0_g1_i2	3.07	2.41	0	36.22	39.53	43.55	40.41	32.25	40.17	C7
Snig27781_c0_g1_i1	1.36	0.43	0	13.76	7.96	6.07	14.29	6.58	10.63	C8
Snig27812_c0_g1_i2	9.69	7.7	14.21	0	0	0	0	0	0	C2
Snig27833_c0_g1_i1	0.89	0	1.66	9.4	15.89	13.29	0	0	0	C6
Snig27855_c0_g1_i1	59.74	64.26	44.37	0	0	0	0	0	0	C2
Snig27895_c0_g1_i1	9.39	9.2	13.34	0	0	0	0	0	0	C2
Snig27908_c0_g1_i1	24.21	24.16	19.42	0	0	0	0	0	0	C2
Snig27913_c0_g1_i4	0.4	0.66	0	4.37	3.93	4.42	9.19	7.54	8.18	C8
Snig27946_c0_g2_i1	49.08	44.29	31	0	0	0	0	0	0	C2
Snig27984_c0_g1_i2	2.05	0.83	0.83	6.5	2.05	6.11	3.55	8.89	7.15	C8
Snig28008_c0_g1_i1	6.86	7.83	5.16	6.09	4.76	4.99	0	0.63	0.61	C4
Snig28025_c0_g1_i2	0	0.14	0	0.18	0.54	0.52	15.89	14.81	13.81	C9
Snig28071_c0_g1_i1	13.41	12.25	4.03	0	0	0	0	0	0	C2
Snig28079_c0_g1_i1	11.49	8.68	9.45	0	0	0	0	0	0	C2
Snig28092_c0_g1_i1	0.72	0.8	0	14.78	14.06	13.56	15.55	12.31	8.2	C7
Snig28117_c0_g1_i1	0.3	0	0	3.96	6.52	3.67	4.29	4.11	5.27	C7
Snig28159_c0_g1_i1	9.84	13.16	16.61	1.48	0.81	0.46	0	0	0	C2
Snig28180_c1_g2_i1	1.1	0.61	0	11.99	8.08	9.61	6.04	6.73	10.76	C7
Snig28186_c1_g1_i2	12.6	13.33	9.27	0	0	0	0	0	0	C2
Snig28196_c0_g1_i2	9.55	11.37	7.84	0.29	1.24	0.83	0	0	0	C2
Snig28203_c0_g1_i1	5.99	6.96	1.82	3.15	4.08	2.89	1.55	0.75	0.95	C3
Snig28224_c0_g1_i2	0.21	0.47	0	19.67	13.87	12.83	3.79	1.96	3.47	C6
Snig28249_c1_g1_i1	1.52	0	0	19.78	12.67	11.94	61.47	55.7	62.47	C9
Snig28252_c0_g1_i1	0.98	1.08	0	10.43	7.65	11.64	5.73	6.85	7.6	C7
Snig28318_c0_g1_i1	0.37	0.41	0	42.99	48.57	52.88	0	0	0	C6
Snig28343_c0_g1_i1	20.55	23.08	18.49	0	0	0	0	0	0	C2
Snig28373_c0_g1_i2	7.6	14.28	8.59	0	0	0	0	0	0	C2
Snig28480_c0_g1_i1	1.2	1.14	0	20.93	16	14.7	28.88	25.61	30.46	C8
Snig28546_c0_g1_i1	11.43	9.78	5.07	5.18	5.84	6.13	1.23	1.96	3.01	C3
Snig28556_c0_g1_i2	0.71	1.76	0	29.65	18.03	20.23	15.11	16.73	15.32	C7
Snig28567_c0_g1_i1	19.98	23.03	10.14	0	0	0	0	0	0	C2
Snig28583_c0_g1_i1	11.85	14.23	23.28	0	0	0	0	0	0	C2
Snig28585_c0_g1_i1	0	0.26	0	1.5	0.63	0.35	15.62	23.65	21.86	C9
Snig28586_c0_g1_i1	1.14	0.63	0	11.3	7.78	6.13	13.49	8.21	8.29	C8
Snig28653_c0_g1_i1	0.23	0.5	0	8.7	7.56	7.46	21.97	15.28	16.62	C8
Snig28668_c1_g1_i1	0.27	0	0	7.97	8.44	9.85	9.61	5.88	11.34	C8
Snig28694_c0_g1_i2	0.32	0	0	11.12	15.66	11.74	0	0.44	0.28	C6
Snig28695_c0_g1_i1	11.03	13.49	7.97	0	0	0	0	0	0	C2
Snig28695_c0_g2_i1	0.75	0	0	9.62	10.97	14.1	12.3	8.02	6.83	C7
Snig28711_c0_g1_i1	2.9	4.48	0.97	7.18	7.5	5.78	0.83	0.79	1.53	C5
Snig28747_c0_g1_i1	0.25	0.55	0	10.57	5.07	6.08	9.16	12.13	11.5	C8
Snig28794_c0_g1_i2	11.52	10.25	12.38	0	1.37	0.39	0.36	0	1.76	C2
Snig28795_c0_g1_i1	30.86	30.01	0	552.71	222.77	236.73	9.52	7.35	13.42	C6
Snig28814_c0_g1_i2	1.31	0	0	18.66	18.45	21.26	41.99	31.49	41.23	C8
Snig28847_c0_g1_i1	1.1	2.84	0	8.17	16.38	10.37	2.74	5.76	4.02	C6
Snig28860_c0_g1_i1	0.33	0	0	2.53	5.57	7.23	7.23	7.96	5.83	C8
Snig28874_c0_g1_i1	0	0.45	0	4.84	4.87	4.56	6.7	4.8	4.48	C8
Snig28976_c0_g1_i1	21.26	17.99	18.49	0	0	0	0	0	0	C2
Snig28995_c0_g1_i1	0	1.1	0	11.18	4.12	7.21	4.86	2.79	2.98	C7
Snig28998_c0_g1_i2	3.9	4.7	2.38	54.86	67.76	69.42	30.91	26.93	32.05	C7
Snig29012_c0_g1_i2	10.22	8.51	12.63	2.16	0	1	0	0	0.29	C2
Snig29039_c0_g2_i1	25.85	21.84	16.85	6.88	6.08	8.04	2.61	5.35	2.98	C2
Snig29046_c0_g1_i1	2.32	2.56	0	32.42	49.01	41.73	29.17	28.36	36.63	C7
Snig29046_c1_g1_i1	2.68	3.32	0	54.42	35.11	39.02	53.14	35.15	50.26	C8
Snig29139_c0_g1_i1	14.01	13.16	4.98	0	0	0	0	0	0	C2
Snig29159_c0_g1_i1	1.51	0	0	23.13	13.25	13.97	14.41	12.95	11.53	C7
Snig29172_c0_g1_i1	2.7	2.98	0	24.49	8.86	9.44	11.89	9.48	15.17	C7
Snig29189_c1_g1_i2	0	0	0	8.22	11.71	14.87	0	0	0	C6
Snig29190_c0_g1_i2	15.27	12.74	10.83	38.93	53.49	47.82	0	0	0	C5
Snig29235_c0_g1_i1	13.31	12.62	6.29	0.33	1.64	1.55	0	0.55	0.18	C2
Snig29237_c0_g1_i1	0.27	0	0	8.54	5.94	4.61	4.68	5.97	4.8	C7
Snig29240_c0_g1_i1	0.95	0.35	1.42	0	0	0	14.73	5.72	10.16	C9
Snig29242_c0_g1_i1	0.21	0	0	10.66	12.01	13.18	9.81	9.38	12.11	C7
Snig29244_c0_g1_i1	0.59	0.66	0	5.62	8.39	6.49	12.7	12.92	11.68	C8
Snig29262_c0_g1_i2	0.39	0.43	0	32.14	33.72	41	43.78	48.02	51.35	C8
Snig29273_c0_g1_i1	25.17	27.11	29.16	0.51	1.26	0	0	0.85	0.55	C2
Snig29275_c0_g1_i1	12.3	10.45	6.71	0	0	0	0	0	0	C2
Snig29292_c1_g1_i1	19.72	18.66	18.56	3.6	1.44	1.69	2.09	0.57	0.69	C2
Snig29295_c0_g1_i1	17.83	14.55	4.88	2	3.26	1.22	1.17	0.56	0	C2
Snig29297_c0_g1_i1	21.65	23.9	22.56	8.17	8.19	7.49	47.07	28.27	31.13	C9
Snig29320_c0_g1_i2	3.59	6.87	5.49	0	0	0	38.41	39.92	36.42	C9
Snig29328_c0_g1_i2	0	1.34	0	7.86	10.73	8.78	3.05	2.59	2.71	C6
Snig29340_c0_g1_i2	0	0.6	0	5.32	5.87	3.71	11.15	5.88	10.16	C8
Snig29345_c0_g1_i6	0.61	0.34	0	13.81	10.1	8.99	0.44	0	0	C6
Snig29365_c0_g1_i1	16.4	16.71	13.04	0.43	0.73	0.62	0.56	1.13	0.69	C2
Snig29372_c0_g1_i1	0.24	0.52	0	11.03	5.39	4.64	10.55	9.47	8.34	C8
Snig29379_c0_g1_i1	1.9	2.1	0	47.18	51.16	38.97	27.42	16.39	30.01	C7
Snig29390_c0_g1_i2	0	0.64	0	6.7	7.5	5.33	14.54	5.96	6.89	C8
Snig29401_c0_g1_i1	3.59	4.88	4.97	6.35	6.57	5.46	17.52	19.76	19.87	C9
Snig29452_c0_g1_i1	11.65	14.37	9.68	0	0	0	0	0	0	C2
Snig29494_c1_g1_i1	15.7	13.3	10.37	3.65	4.74	3.08	0.74	1.06	0.69	C3
Snig29516_c0_g1_i2	21.91	23.07	6.46	0	0	0	0	0	0	C2
Snig29526_c0_g1_i2	1.45	0.53	0.26	4.37	3.9	1.82	3.75	5.2	6.75	C8
Snig29527_c0_g1_i1	7.23	6.3	0.43	68.15	84.73	95.32	8	4.37	3.49	C6
Snig29554_c0_g1_i1	17.42	15.38	13.81	2.37	0	1.09	0	0.99	4.1	C2
Snig29574_c0_g1_i1	38.7	36.85	41.96	0	0.87	0.49	0	0.21	0.28	C2
Snig29575_c0_g1_i1	1.45	1.92	0	21.54	13.82	16.88	32	38.94	35.47	C8
Snig29581_c1_g1_i1	0.96	0.85	0.41	13.62	8.14	9.44	14.41	7.26	14.56	C8
Snig29582_c0_g1_i1	11.42	9.24	19.14	0.66	1.6	3	0	1.09	0	C2
Snig29646_c0_g1_i1	0.83	0.31	0	7.3	9.44	3.82	9.51	13.26	13.15	C8
Snig29669_c0_g1_i1	20.92	18.47	10.79	0	0.85	0	1.51	0.62	0.4	C2
Snig29673_c0_g1_i4	2.02	1.86	0	14.81	6.99	7.87	2.97	1.9	1.21	C6
Snig29726_c0_g1_i2	0.21	0.24	0	2.73	4.28	2.25	8.86	6.21	6.38	C8
Snig29737_c0_g1_i1	18.78	17.94	15.58	0	0	0	0	0	0.04	C2
Snig29745_c0_g1_i2	0.3	0.33	0	0	3.26	0.92	219.9	247.65	220.39	C9
Snig29747_c0_g1_i1	0.77	0	0	3.28	3.2	4.8	10.28	7.65	8.37	C8
Snig29747_c0_g2_i1	24.45	28.17	18.09	0	0	0	0	0	0	C2
Snig29822_c0_g1_i4	11.11	11.22	5.58	0	0	0	0	0	0	C2
Snig29841_c0_g1_i2	11.98	12.94	16.91	0.85	1.06	1.19	0	0	0.45	C2
Snig29854_c0_g1_i5	57.12	65.28	69.46	0	0	0	0	0.26	0.17	C2
Snig29866_c0_g1_i2	0	0	0	0	50.71	50.38	0	0	0	C6
Snig29892_c0_g1_i1	14.56	15.97	21.34	3.15	1.49	1.26	1.56	1.12	0.24	C2
Snig29898_c0_g1_i1	0.53	0	0	2.18	1.45	3.25	6.06	7.6	6.99	C9
Snig29918_c0_g1_i1	11.25	11.7	11.9	6.47	2.65	5.47	0.94	0	0.57	C3
Snig29941_c0_g1_i3	0	0	0	3.35	1.37	0.52	33.06	34.87	31.27	C9
Snig29942_c0_g1_i2	0.82	0.39	0	18.21	19.77	18.48	13.88	11.5	13.78	C7
Snig29945_c0_g1_i2	1.88	1.55	0	7.51	4.7	3.88	5.21	6.22	3.81	C7
Snig29958_c0_g1_i1	0	0.35	0	12.71	6.96	6.36	13.81	5.72	9.31	C8
Snig29959_c0_g1_i2	0.32	0	0	8.08	4.42	5.47	6.09	1.34	2.01	C7
Snig29961_c0_g1_i1	0.16	0.18	0	4.98	2.95	2.37	7.76	5.77	4.4	C8
Snig29965_c0_g1_i1	7.07	6.38	0	32.33	30.08	36.42	72.24	62.12	58.3	C8
Snig29970_c0_g1_i1	0.35	0.38	0	8.88	10.15	10.33	10.82	13.3	13.87	C8
Snig29986_c0_g1_i1	27.64	32.47	20.5	6.04	4.93	4.43	1.05	0.5	1.29	C2
Snig29996_c0_g1_i1	0	0.73	0	3.91	4.12	3.61	26.25	23.25	21.71	C9
Snig30008_c0_g1_i2	147.17	155.21	145.47	3.12	4.28	2.41	0.9	0.86	1.39	C2
Snig30010_c0_g1_i1	24.1	21.28	18.4	0	0	0	0	0	0	C2
Snig30019_c0_g1_i1	0	0	0	2.17	2.12	3.74	7.84	10.19	6.96	C9
Snig30043_c0_g1_i1	18.83	16.68	10.69	0	0	0	0	0	0	C2
Snig30045_c0_g1_i3	23.23	25.96	9.95	0.42	0.12	0.41	0.12	0.23	0.75	C2
Snig30075_c1_g1_i3	0.89	1.22	0.81	6.61	6.6	6.48	8.88	8.89	8.34	C8
Snig30081_c0_g1_i2	0.72	0.87	0.25	3.95	3.68	3.53	7.44	4.19	7.95	C8
Snig30085_c0_g1_i2	47.82	54.51	20.58	5.82	2.92	2.26	4.58	2.9	4.53	C2
Snig30095_c1_g1_i1	61.92	57.64	80.32	0	0	0	0	0	0	C2
Snig30098_c0_g1_i1	1.16	0.43	0.44	22.1	15.23	17.13	0	0.56	0	C6
Snig30118_c0_g1_i1	0	0.29	0	0.86	0.36	0	11.19	11.77	11.93	C9
Snig30138_c0_g1_i1	0.75	1.24	0	32.72	19.84	15.28	11.74	9.09	16.06	C7
Snig30141_c0_g1_i2	1.01	1.23	0	33.14	22.33	19.72	26.51	26.46	32.02	C8
Snig30163_c0_g2_i1	8.27	6.89	7.53	0.22	1.89	1.06	0.39	0.74	0.48	C2
Snig30173_c0_g1_i1	0	0	0	3.52	21.11	12.57	0	0.42	0.54	C6
Snig30192_c0_g1_i1	0	0.52	0	30.05	32.98	29.61	1.65	0.95	1.22	C6
Snig30224_c0_g1_i1	0.28	1.53	0	8.67	13.59	16.57	2.77	1.52	2.44	C6
Snig30230_c0_g1_i2	0	0.37	0.76	3.42	3.26	4.2	7.93	5.21	9.1	C8
Snig30247_c0_g1_i1	28.16	31.43	17.02	1.59	0.43	0.98	5.06	3.08	5.08	C2
Snig30267_c0_g1_i2	3.88	5.99	4.88	5.36	3.81	3.67	0.58	0	0.71	C4
Snig30271_c0_g1_i1	7.39	7.3	7.51	1.78	0.75	1.68	2.05	1.47	1.9	C2
Snig30277_c0_g1_i1	9.06	12.71	4.83	1.19	1.32	2.59	2.06	1.97	1.71	C2
Snig30290_c0_g2_i1	31.43	35.98	29.79	0	0	0	0	0	0	C2
Snig30300_c0_g1_i2	0.33	0.72	0	8.23	4.5	9.62	11.45	6.85	8.77	C8
Snig30323_c0_g1_i5	1.55	1.47	0	15.19	19.67	14.95	40.38	32.47	35.85	C8
Snig30329_c1_g1_i1	8.71	8.26	2.32	1.12	2.22	2.14	7.25	4.46	5.49	C1
Snig30333_c0_g1_i3	9.59	10.33	9.18	1.13	0.63	1.41	2.28	1.24	1.6	C2
Snig30336_c0_g1_i1	26.36	25.53	17.38	0	0	0	0	0	0	C2
Snig30356_c0_g1_i1	77.17	67.37	96.73	0	0	0	0	0	0	C2
Snig30391_c0_g1_i2	70.08	66.96	34.69	0.7	0.29	0.66	0	0	0	C2
Snig30396_c0_g1_i1	27.9	31.23	32.9	0	0	0	0	0	0.16	C2
Snig30408_c0_g1_i1	0	0	0	8.52	10.12	6.59	14.85	9.29	11.17	C8
Snig30412_c0_g1_i1	1.47	0.81	0	18.85	15.87	14.4	3.28	4.71	5.69	C6
Snig30421_c0_g1_i3	0.27	0.3	0	33.27	36.06	34.32	0.78	1.49	0.96	C6
Snig30437_c0_g1_i4	0.67	0.74	0	2.86	1.79	2.02	15.48	21.02	16.42	C9
Snig30444_c0_g1_i2	2.01	2.58	2.11	0	0	0.18	8.26	10.58	6.66	C9
Snig30452_c0_g1_i6	90.21	90.39	89.13	77.17	75.14	70.7	16.87	18.45	18.63	C4
Snig30458_c0_g1_i1	0	0	0	11.96	19.44	14.86	0	0.37	0.71	C6
Snig30533_c0_g1_i1	7.11	7.85	7.23	7.13	17.05	14.05	0	0	0	C5
Snig30551_c0_g1_i2	13.99	13.93	9.7	0	0	0	0	0	0	C2
Snig30580_c0_g1_i2	48.09	50.96	55.56	0	0	0	0	0	0	C2
Snig30583_c0_g1_i1	1.31	0.18	0	13.18	12.63	10.36	3.07	3.77	3.12	C6
Snig30588_c0_g1_i2	0.18	0.39	0	8.59	5.37	4.99	6.23	7.33	5.63	C8
Snig30591_c0_g1_i1	28.67	36.12	12.55	0	0	0	0	0	0	C2
Snig30609_c0_g1_i4	2.41	2.87	0	37.22	22.76	25.88	16.61	13.71	19.75	C7
Snig30623_c0_g1_i1	10.96	12.68	10.61	0	0	0	0	0	0	C2
Snig30633_c0_g1_i1	0	0	0	7.63	9.74	9.63	20.04	13.93	20.01	C8
Snig30643_c0_g1_i1	0.31	0.69	0	9.89	11.12	13.47	4.52	4.32	2.77	C6
Snig30649_c0_g1_i1	0.27	0.61	0	17.09	15.63	13.4	0	0	0.24	C6
Snig30654_c1_g1_i3	14.84	15.77	20.81	1.67	3.46	3.01	2.07	3.65	2.86	C2
Snig30658_c0_g1_i2	28.95	26.46	21.74	1.03	3.67	4.13	1.78	0.68	0.77	C2
Snig30675_c0_g1_i4	1.33	0.37	0	15.09	17.86	9.79	11.18	6.51	8.34	C7
Snig30676_c0_g1_i1	0.86	0	0	3.77	5.84	6.13	15.54	13.69	10.3	C9
Snig30694_c0_g1_i1	8.15	6.26	10.45	1.21	0.49	1.11	0	0	0	C2
Snig30697_c0_g1_i1	11.3	13.23	5.54	0	0	0	0	0	0	C2
Snig30713_c0_g1_i2	16.44	16.91	8.1	0	0	0	0	0	0	C2
Snig30715_c0_g1_i6	2.38	1.92	2.36	0.74	1.45	1.63	54.88	61.78	61.37	C9
Snig30724_c0_g1_i11	1.83	2.44	1.7	20.23	19.68	21.81	2.71	4.57	4.32	C6
Snig30733_c2_g1_i2	0.33	0	0	9.71	3.89	3.89	3.76	3.8	3.97	C7
Snig30737_c1_g1_i3	14.46	13.44	14.79	0	0	0	0	0	0	C2
Snig30738_c0_g1_i1	0.92	0.17	0.16	13.76	14.66	13.78	4.72	7.84	5.59	C7
Snig30761_c0_g1_i1	0	0	0	3.35	5.98	8.57	11.09	17.31	14.26	C8
Snig30776_c0_g1_i1	0.37	1.45	0	1.47	2.22	1.39	10.93	8.26	7.38	C9
Snig30789_c0_g1_i5	0.24	0.26	0.26	8.86	12.45	11.58	0	0	0	C6
Snig30793_c0_g1_i1	24.79	21.07	16.03	0	0	0	0	0	0	C2
Snig30813_c0_g1_i1	0.81	0.6	0	7.53	11.37	11.14	0.77	3.31	0.24	C6
Snig30828_c0_g1_i1	6.73	6.34	0.43	138.31	144.45	148.93	68.92	73.38	75.94	C7
Snig30831_c0_g1_i1	43.22	30.6	28.23	0	0.41	0	0.43	0	0.26	C2
Snig30838_c0_g1_i1	0	0.41	0.85	16.04	13.58	14.1	0	0	0	C6
Snig30857_c0_g1_i1	0	2.06	0	37.21	43.87	31.73	31.86	29.41	26.65	C7
Snig30864_c0_g1_i1	0	0	0	6.91	5.63	2.3	3.83	2.62	6.69	C7
Snig30866_c0_g1_i1	19.05	20.19	11.71	0	1.03	0	0.36	0	0.22	C2
Snig30880_c0_g1_i2	0	0.33	0	13.35	13.85	20.62	0	0	0	C6
Snig30893_c0_g2_i2	0.25	0.28	0	3.71	4.11	2.7	6.43	5.81	7.92	C8
Snig30894_c0_g3_i1	0.59	0.65	0	7.78	10.83	9.02	0.42	1.21	0.78	C6
Snig30899_c0_g1_i5	20.45	22.4	17.68	0	0	0.22	1.21	0.16	0.13	C2
Snig30920_c0_g1_i2	53.43	54.44	20.89	0	0	0	0	0	0	C2
Snig30927_c0_g1_i1	1.14	0.42	0	28.18	36.23	43.76	11.99	7.65	9.77	C6
Snig30939_c0_g1_i4	0.53	1.37	1.9	22.5	35.49	34.4	0.48	1.6	2.22	C6
Snig30977_c0_g1_i3	2.6	1.83	0	9.89	0.32	0.71	60.65	46.92	57.41	C9
Snig31004_c0_g1_i2	3.42	2.42	1.19	2.12	2.09	0.93	11.16	12.42	13.11	C9
Snig31010_c0_g1_i4	48.35	46.45	43.33	0	0	0	0	0	0	C2
Snig31053_c0_g1_i2	27.19	22.33	18.3	0	0	0	0	0	0	C2
Snig31063_c0_g1_i1	2.7	3.35	1.14	95.84	55.01	68.7	11.69	15.64	20.63	C6
Snig31094_c0_g1_i1	14.88	19.17	13.27	0	0	0	0	0	0	C2
Snig31098_c0_g1_i1	0.67	2.23	0	10.82	13.05	17.31	18.33	22.27	25.49	C8
Snig31104_c0_g1_i1	0	0	0	0.18	0	0	73.37	68.19	70.69	C9
Snig31116_c1_g1_i2	1.93	1.28	0.54	35.12	28.12	25.86	23.07	16.83	21.54	C7
Snig31134_c0_g1_i1	71.32	63.89	39.42	0	0	0	0	0	0	C2
Snig31139_c0_g1_i1	0.71	1.17	0	2.41	1.48	4.43	12.08	7.04	16.72	C9
Snig31152_c0_g1_i2	29.32	30.88	14.83	0	0	0	0	0	0	C2
Snig31153_c0_g1_i1	1.06	0.78	0	10.86	9.85	9.98	0	0	0.32	C6
Snig31173_c0_g1_i1	0	0.64	0	8.14	4.34	4.89	8.31	6.76	12	C8
Snig31176_c0_g1_i2	0	0	0	3.97	4.92	4.52	4.12	8.32	5.1	C8
Snig31183_c0_g1_i1	1.08	1.19	0	33.25	30.63	36.72	62.73	49.23	65.59	C8
Snig31214_c0_g1_i1	0.8	0.73	0	4.47	4.14	3.1	5.09	7.55	8.37	C8
Snig31215_c0_g1_i1	0	0.33	0	33.19	20.29	21.89	4.8	6.27	3.22	C6
Snig31216_c1_g1_i1	2.36	0.74	0	24.49	32.63	30.94	14.86	13.74	14.56	C7
Snig31226_c0_g1_i1	2.25	2.21	0.26	36.11	46.4	48.37	63.36	66.05	63.92	C8
Snig31237_c0_g1_i1	0.14	0.31	0	7.04	5.43	5.9	10.69	9.51	12.92	C8
Snig31275_c0_g1_i1	0.66	1.1	0	23.56	28.85	25.76	8.75	4.18	8.84	C6
Snig31276_c0_g1_i5	2.02	1.28	0.25	22.58	17.64	16	1.58	1.84	0.58	C6
Snig31291_c0_g1_i6	1.11	0.73	0	18.07	14.65	18.9	21.52	21.82	18.41	C8
Snig31297_c0_g1_i1	0.7	1.15	0	0	1.45	0	42.71	37.72	36.94	C9
Snig31328_c0_g1_i2	14.96	10.29	18.81	6.42	6.42	6.07	0.53	1.52	1.63	C3
Snig31331_c0_g1_i1	0.27	0.29	0	10.75	6.29	7.27	7.21	7.49	6.78	C7
Snig31343_c0_g1_i1	0	0	0	2.58	0.71	0	18.28	16.41	15.15	C9
Snig31371_c0_g1_i1	10.64	5.27	10.86	0	0	0	1.64	1.57	1.67	C2
Snig31378_c0_g1_i1	7.04	8.97	13.15	0	0	0	0	0	0.24	C2
Snig31412_c0_g1_i2	0.64	0.71	0	2.16	6.63	5.97	7.5	8.96	9.19	C8
Snig31417_c0_g1_i1	0	0.72	0	10.43	6.75	6.07	6.68	3.65	7.31	C7
Snig31429_c0_g1_i3	0	0	0	5.03	11.26	13.82	0	0	0	C6
Snig31439_c0_g2_i1	14.43	12.54	3.91	0	0	0	0	0	0.33	C2
Snig31462_c0_g1_i3	0.4	0	0	12.49	7.34	8.55	0	0	0.17	C6
Snig31471_c0_g1_i1	1.11	0.92	0	8.52	8.68	8.5	0.79	0	0	C6
Snig31481_c0_g1_i1	10.85	11.24	6.01	2.47	0.89	1.99	1.5	1.75	1.7	C2
Snig31491_c0_g1_i1	1.02	0.69	0	16.81	8.01	10.88	11.44	14.19	10.39	C8
Snig31505_c1_g1_i1	31.33	29.54	33.77	0.55	0.45	0	0	0.46	0	C2
Snig31517_c0_g1_i3	20.58	20.5	23.39	0	0.34	0.38	0.35	1.01	2.39	C2
Snig31542_c0_g3_i1	0.96	1.52	0.58	17.45	12.67	11.24	2	2.08	2.7	C6
Snig31560_c0_g1_i1	27.29	28.16	26.36	0	0	0	0	0	0	C2
Snig31566_c0_g1_i5	8.87	11.43	6.8	2.83	3.5	3.06	0	0.39	1	C3
Snig31576_c0_g1_i2	42.39	41.91	57.81	0	0	0	0	0	0	C2
Snig31628_c0_g1_i3	1.52	1.26	3.04	5.9	6.93	13.19	0	0	0	C5
Snig31629_c0_g1_i1	0.64	0.35	0	27.49	48.21	54.24	0	0	0	C6
Snig31634_c0_g1_i5	39.28	39.42	30.68	3	7.54	8.8	4.04	8.83	5.7	C2
Snig31645_c0_g1_i1	0	0	0	0	0.13	0	51.81	68.22	54.97	C9
Snig31651_c0_g1_i3	2.98	3.29	0	46.39	44.42	46.36	42.78	46.03	57.18	C8
Snig31661_c0_g1_i4	5.87	6.12	0	40.61	40.05	47.08	35.31	42.9	38.6	C7
Snig31675_c0_g2_i1	11.97	12.29	8.41	0	0	0	0	0	0	C2
Snig31717_c1_g1_i2	16.65	15.49	16.1	0	0	0	0	0	0	C2
Snig31719_c0_g1_i1	0	0	0	41.71	18.28	31.14	0	0	0	C6
Snig31728_c0_g1_i2	1.06	0.7	2.53	8.76	8.39	5.72	13.43	9.21	15.51	C8
Snig31745_c0_g1_i1	1.8	0.77	0.21	10.42	7.23	8.24	7.3	8.69	9.03	C7
Snig31752_c0_g1_i1	48.43	49.61	33.93	1.78	0.48	1.09	0.52	1.97	1.89	C2
Snig31756_c0_g1_i3	1.23	0	0	23.01	39.13	37.39	7.55	7.65	7.36	C6
Snig31767_c0_g1_i1	0.88	0	0	18	15.64	15.34	0.42	0	0	C6
Snig31773_c0_g1_i3	0.31	0.54	0	25.02	24.73	29.31	35.37	45.31	35.4	C8
Snig31778_c0_g1_i3	0.12	0.65	0	8.21	5.02	4.45	3.7	2.21	3.16	C7
Snig31787_c0_g1_i2	3.21	3.9	0	42.9	34.5	41.8	1.41	1.34	1.72	C6
Snig31805_c0_g1_i1	0.4	0.29	0	2.22	5.48	4.63	6.27	6.83	6.59	C8
Snig31808_c0_g1_i3	1.46	0.69	0	4.94	1.38	2.49	4	4.91	9.69	C8
Snig31818_c0_g1_i5	12.72	12.59	8.14	1.95	1.03	1.79	0.08	0.23	0.35	C2
Snig31819_c2_g1_i1	0	0	0	9.62	5.74	4.11	11.74	7.49	5.13	C8
Snig31832_c0_g1_i1	2.19	1.82	0	26.08	37.59	29.72	16.39	16.04	17.27	C7
Snig31852_c0_g1_i1	0	0	0	0.56	0.46	0.52	9.72	9.76	10.72	C9
Snig31858_c0_g1_i1	1.14	1.68	0	26.21	15.99	19.78	77.11	66.11	64.21	C9
Snig31862_c0_g1_i1	18.43	22.03	12.17	3.11	1.21	1.59	2.48	2.96	4.1	C2
Snig31871_c0_g1_i1	19.03	20.16	20.01	0	0	0	0	0	0	C2
Snig31900_c0_g1_i1	30.31	26.15	45.76	0	0	0	0	0	0	C2
Snig31909_c0_g1_i1	0	0	0.85	2.57	6.27	6.46	31.87	22.99	32.12	C9
Snig31917_c0_g1_i2	0.53	0	0	11.47	10.85	10.17	1.89	1.81	3.72	C6
Snig31922_c0_g1_i3	2.74	1.73	0	25.67	11.1	11.03	0.34	0	0.11	C6
Snig31926_c0_g1_i2	0.77	0.68	0	26.56	19.43	20.74	6.53	3.36	4.39	C6
Snig31928_c0_g1_i3	2.83	2.15	0	21.06	11.99	11.19	17.34	12.4	17.38	C8
Snig31930_c0_g1_i1	0.15	0.34	0	8.24	8.57	9.41	1.42	1.94	2.02	C6
Snig31931_c0_g1_i4	3.31	4.14	2.38	22.06	17.44	19.26	33.96	35.93	43.38	C8
Snig31941_c0_g2_i1	104.26	109.62	84.38	0	0	0	0	0	0	C2
Snig31942_c0_g1_i3	0	0	0	1.39	3.83	3.88	6.84	7.31	5.69	C8
Snig31947_c0_g1_i1	0.74	0.7	0	4.14	4.76	3.98	9.63	7.1	11.1	C8
Snig31949_c0_g1_i1	3.93	3	2.36	18.1	34.36	33.07	17.03	22.97	21.71	C7
Snig31952_c0_g1_i4	0.39	0.43	0	11.12	11.68	9.63	8.02	9.46	15.36	C8
Snig31956_c0_g1_i6	0.52	0.77	0.19	7.62	11.24	9.55	14.83	16.87	14.85	C8
Snig31977_c0_g1_i1	3.4	1.17	0	26.63	20.61	28.58	0	0	0	C6
Snig31980_c0_g1_i2	0.93	0.41	0	12.21	16.88	15.69	20.88	28.38	17.73	C8
Snig32013_c0_g1_i2	0	0.36	0.18	13.04	14.25	13.85	0.22	0	0.14	C6
Snig32022_c0_g1_i1	2.69	4.37	0	26.96	29.68	31.24	6.99	5.06	5.77	C6
Snig32032_c0_g1_i1	1.52	2.1	0	27.52	18.12	20.98	2.86	2.19	1.05	C6
Snig32035_c0_g1_i3	1.31	0.72	0	25.79	30.15	32.9	0	0.91	0.58	C6
Snig32036_c0_g1_i4	22.5	21.89	36.62	0	0	0	0	0	0.11	C2
Snig32042_c1_g1_i2	0	1.56	0	8.45	14.29	11.64	2.1	5.53	2.57	C6
Snig32050_c0_g1_i1	10.17	11.23	10.59	4.68	9.75	10.61	0.68	1.62	0.83	C4
Snig32054_c0_g1_i1	0.65	0	0	20.05	21	26.34	7.63	5.93	4.97	C6
Snig32057_c0_g1_i1	1.73	1.29	0.27	15.12	12.34	10.46	9.63	9.04	13.85	C7
Snig32057_c0_g2_i1	0.76	0.84	0	11.95	10.27	12.33	6.43	6.49	7.26	C7
Snig32057_c0_g3_i2	20.44	17.4	10.11	0	0	0	0	0	0	C2
Snig32067_c0_g2_i1	4.88	2.69	0	19.53	10.15	8.7	0	0	0	C5
Snig32084_c0_g1_i1	1.65	3.03	0	112.34	78.49	79.55	3.09	3.36	1.92	C6
Snig32086_c0_g1_i3	6.3	8.05	0	6.15	5.5	7.21	0.97	0.46	1.49	C5
Snig32097_c0_g1_i3	0	0	0	5.31	6.29	6.78	12.97	7.75	12.91	C8
Snig32107_c0_g1_i1	40.19	41.98	64.11	0	0	0	0	0	0	C2
Snig32108_c0_g1_i1	2.13	2.09	0	14.83	10.78	10.7	0.99	1.58	0.81	C6
Snig32124_c0_g1_i3	1.87	2.06	0	16.04	8.88	7.64	0	0	0	C6
Snig32127_c1_g1_i2	0.27	0	0	1.8	2.61	0.42	6.24	10.45	10.55	C9
Snig32128_c0_g1_i2	0.27	0	0	7.86	8.68	8.14	5.3	10.5	6.29	C7
Snig32135_c0_g1_i2	0	0.36	0	8.78	6.75	2.53	5.73	10.95	9.65	C8
Snig32141_c0_g3_i1	3.61	3.38	0	15.52	12.08	13.17	6.34	1.52	5.11	C6
Snig32155_c0_g1_i4	13.25	11.7	12.98	2.9	3.25	3.04	1.4	1.6	1.03	C2
Snig32156_c0_g1_i1	14.28	12.68	12.14	0	0	0	0	0	0	C2
Snig32161_c0_g1_i2	10.73	11.52	16.94	0	0	0	0	0	0	C2
Snig32173_c0_g1_i5	0.39	0.86	0	4.69	7.07	7.34	8.76	15.08	13.19	C8
Snig32182_c0_g1_i2	15.43	14.6	5.9	7.12	6.25	9.63	3.77	2.3	2.32	C3
Snig32186_c0_g1_i3	9.52	10.35	8.11	0	0	0	0	0	0	C2
Snig32208_c0_g1_i3	6.25	8.2	14.05	0	0	0	0	0	0	C2
Snig32219_c0_g1_i2	0.76	0.84	0	18.13	7.19	7.7	3.93	4.78	5.28	C7
Snig32223_c0_g1_i1	16.39	25.18	8.66	0	0	0	0	0	0	C2
Snig32228_c0_g1_i1	0	0.77	0	15.4	7.52	7.4	0	0	0	C6
Snig32237_c0_g1_i3	2.57	1.81	0	44.69	42.91	46.51	1.3	0.93	0.8	C6
Snig32251_c0_g1_i2	0.3	0.5	0	12.61	16.8	18.01	6.26	6.37	4.87	C6
Snig32252_c0_g1_i4	3.46	2.49	1.75	4.4	5.3	5.3	15.22	11.1	15.37	C9
Snig32258_c0_g1_i1	11.68	10.17	6.11	0.39	0.61	0.46	2.04	1.69	2.11	C2
Snig32262_c0_g1_i5	0	0	0	1.89	2.05	1.15	12.04	8.9	6.36	C9
Snig32264_c0_g1_i1	3.16	3.67	0	7.99	3.92	2.69	17.39	13	16.14	C9
Snig32265_c0_g1_i2	14.05	10.21	10.84	0	0	0	0.51	0	0	C2
Snig32276_c0_g1_i2	18.13	15.87	11.55	0	0	0	0.21	0	0	C2
Snig32293_c0_g1_i1	0.57	0.63	1.32	22.61	11.67	16.19	1.23	0.39	1	C6
Snig32295_c1_g1_i1	0.98	0.72	0	18.61	11.52	12.96	42.23	29.49	41.21	C9
Snig32296_c1_g1_i2	0.35	0.77	0	11.84	12.09	10.33	0	0	0	C6
Snig32304_c0_g1_i2	2.44	0.9	2.2	13.54	10.82	11.56	0	0	0.17	C6
Snig32320_c0_g1_i1	0	0	0	0	0	0	101.76	98.59	105.52	C9
Snig32321_c0_g1_i1	19.9	18.67	10.83	0	0	0	0	0	0	C2
Snig32331_c0_g1_i2	0.99	1.46	0	31.95	29.15	33.04	8.18	9.3	8.07	C6
Snig32343_c0_g1_i1	0	0	0	10.79	9.3	14.23	0.78	2.24	1.92	C6
Snig32349_c0_g1_i1	16.19	14.97	17.58	4.91	5.14	5.94	1.09	0.78	1.02	C3
Snig32355_c0_g1_i2	12.8	14.58	13.73	0	0	0	0	0	0	C2
Snig32365_c0_g1_i2	3.24	3.32	3.78	19.28	17.64	13.58	0.64	3.38	0.79	C6
Snig32375_c0_g1_i2	0	0	0	0	0	0	19.8	23.79	20.15	C9
Snig32376_c0_g1_i2	11.16	9.56	12.42	0.61	0	0	0	0	0	C2
Snig32378_c0_g1_i1	0.53	0.59	0	78.55	43.76	40.69	1.89	2.53	4.66	C6
Snig32389_c0_g1_i2	1.14	0.95	0.32	15.54	10.5	10.07	0.41	0	0.5	C6
Snig32392_c0_g1_i1	0	0.48	0.24	7.33	5.25	4.6	4.23	4.05	5.78	C7
Snig32409_c0_g1_i2	6.47	7.89	6.18	77.84	63.24	62.09	104.2	109.02	114.45	C8
Snig32412_c0_g1_i1	2.03	2.16	1.73	16.49	13.41	13.11	9.85	9.86	10.63	C7
Snig32416_c0_g1_i2	0.36	0.4	0	6.16	5.52	2.82	3.75	4.62	5.58	C7
Snig32430_c0_g1_i1	1.65	2.05	0.89	7.17	13.12	13.22	4.8	4.59	5.4	C6
Snig32434_c0_g1_i3	12.98	12.06	13.84	0.69	0.15	0	0.15	0.28	0.28	C2
Snig32436_c0_g1_i1	6.86	6.25	3.99	3.46	2.44	2.29	7.3	8.62	11.07	C9
Snig32442_c0_g1_i1	48.58	47.54	56.42	0	0	0	0	0	0	C2
Snig32443_c0_g1_i1	1.71	1.58	0.95	8.48	10.89	7.44	29.44	24.64	31.9	C9
Snig32448_c0_g1_i1	9.62	8.26	4.71	44.95	85.36	84.63	38.62	45.98	47.73	C7
Snig32449_c0_g1_i2	1.01	1.21	0	38.7	40.39	38.56	15.04	15.39	20.01	C7
Snig32452_c0_g1_i1	1.9	1.4	0	13.24	8.7	9.78	10.12	9.68	15.24	C8
Snig32453_c0_g1_i2	1.21	3	0	18.6	14.08	17.7	1.31	0.42	2.14	C6
Snig32461_c0_g1_i1	0.21	0.45	0	11.43	14.27	20.73	14.17	18.41	16.19	C8
Snig32464_c0_g1_i1	0.39	0.62	0	6.38	6.14	1.22	16.35	11.73	8.64	C9
Snig32465_c0_g1_i2	3.19	4.8	0.64	59.83	48.19	41.32	134.23	107.29	131.44	C9
Snig32473_c0_g1_i2	13.37	15.93	22.51	0	0	0.32	0	0	0	C2
Snig32481_c0_g1_i2	0.37	0.67	0.13	11.11	12.3	12.77	7.84	8.87	7.25	C7
Snig32485_c0_g1_i1	0	0.58	0	7.63	5.63	5.14	5.88	3.16	5.2	C7
Snig32485_c0_g2_i1	11.46	13.77	4.56	0	0	0	0	0	0	C2
Snig32495_c0_g1_i4	19.06	17.31	8.81	8.3	4.22	7.45	4.92	1.18	3.81	C3
Snig32503_c0_g1_i1	1.92	2.63	2.82	23.68	12.26	15.59	32.32	31.21	31.38	C8
Snig32505_c0_g1_i1	0.27	0.9	0	40.75	51.36	43.74	19.99	12.49	26.7	C7
Snig32512_c0_g1_i2	7.28	7.33	0	71.48	25.69	20.55	55.68	52.37	66.88	C8
Snig32519_c0_g1_i1	2.28	2.88	0	24.15	18	18.73	9.07	5.93	8.48	C6
Snig32537_c0_g1_i1	0	0	0	0	0	0	22.41	26.85	21.38	C9
Snig32545_c0_g1_i2	62.55	70.78	34.2	3.71	1.3	2.92	91.2	81.3	100.26	C1
Snig32554_c0_g1_i1	1.71	1.89	0.54	18.59	24.7	23.71	21.61	17.71	21.33	C7
Snig32562_c0_g1_i1	0.34	0	0	5.8	1.9	3.2	11.11	2.9	4.95	C8
Snig32569_c0_g1_i1	0.67	0	0	9.11	11.65	14.68	30.22	14.21	20.33	C8
Snig32583_c0_g1_i1	1.74	0.42	0.29	13.64	14.88	14.56	3.96	2.64	3.87	C6
Snig32594_c0_g1_i1	14.56	14.87	16.45	0	0	0	0	0	0	C2
Snig32599_c1_g1_i11	0	0	0	0	0	0	8.84	14.33	10.16	C9
Snig32608_c0_g1_i2	45.09	47.04	29.8	0	0	0	0.56	0.27	0.87	C2
Snig32620_c0_g1_i1	12.18	17.64	17.4	0	0	0	0	0	0	C2
Snig32621_c1_g1_i1	2.04	3.38	0	26.44	13.25	13.99	13.4	10.41	12.92	C7
Snig32626_c0_g1_i1	3.35	4.25	5.71	0	0	0	37.35	38.92	32.57	C9
Snig32629_c0_g1_i5	0.79	1.31	0.64	19.98	21.76	18.28	0	0	0	C6
Snig32634_c0_g1_i2	0.83	0.89	0	3.16	4.39	4.28	4.43	3.95	5.9	C8
Snig32645_c0_g1_i5	15.49	19.77	20.17	0.41	0.35	0.2	0.18	0.51	0.44	C2
Snig32646_c0_g1_i2	0	0	0	0	0.2	0	31.44	24.5	22.81	C9
Snig32660_c0_g1_i1	12.45	13.31	11.42	0	0	0	0	0	0	C2
Snig32665_c0_g1_i1	18.98	20.3	15.74	2.04	1.34	1.08	6.85	7.67	7.51	C2
Snig32672_c0_g1_i7	0.44	0.48	0	8.48	14.93	11.26	4.82	6.45	5.97	C7
Snig32677_c0_g1_i2	1.16	0.43	0	32.81	28.83	26.31	28.61	24.01	22.11	C7
Snig32679_c0_g1_i8	17.94	18.9	16.94	8.7	6.49	8.82	3.35	1.07	2.58	C3
Snig32680_c0_g1_i2	0.52	0.29	0.86	14.26	11.61	9.89	20.49	21.8	19.53	C8
Snig32681_c0_g1_i16	0.84	1.12	0.36	43.04	100.8	101.42	0	0	0	C6
Snig32694_c0_g1_i1	0	0.35	0	8.08	9.73	8.96	1.41	4.03	4.31	C6
Snig32697_c0_g1_i3	0	0	0	2.57	2.61	4.7	10.62	10.16	8.2	C9
Snig32705_c0_g1_i1	0	0.4	0	10.47	9.04	9.6	0	0.51	0.33	C6
Snig32711_c0_g1_i2	1.87	1.47	0	20.51	20.62	21.56	47.71	38.74	47.27	C8
Snig32717_c0_g1_i1	19.22	21	13.93	57.77	38.41	37.37	117.15	113	128.84	C9
Snig32722_c0_g2_i2	0.66	0.37	0	22.36	21.07	23.18	0	0.93	0.3	C6
Snig32724_c0_g2_i1	0	0	0	1.41	1.56	0.88	6.95	5.87	11.81	C9
Snig32726_c0_g1_i3	0.79	2.62	0	41.84	33.82	33.03	50.54	47.28	56.08	C8
Snig32729_c0_g1_i2	6.81	5.95	3.2	22.3	18.45	22.15	0	0	0	C5
Snig32735_c0_g1_i1	13.31	13.69	9.79	0	0	0	0	0.42	0	C2
Snig32741_c0_g1_i10	33.41	35.15	35.95	4.84	5.52	5.78	11.27	9.2	9.52	C2
Snig32756_c0_g1_i1	1.55	0.23	0	23.17	31.48	33.75	6.02	6.76	6.67	C6
Snig32758_c0_g1_i2	2.25	1.77	0	42.04	24.33	21.4	7.5	12.55	14.65	C6
Snig32768_c0_g2_i1	0	0	0	7.91	8.48	7.45	4.82	5.89	6.07	C7
Snig32773_c0_g1_i1	36.64	38.73	35.46	0	0	0	0.36	0.35	0.17	C2
Snig32794_c1_g1_i2	0.87	0.32	0	7.58	9.64	10.42	0.39	0.74	1.19	C6
Snig32807_c0_g1_i1	0.19	0.21	0	10.78	14.61	14.73	5.44	3.47	3.52	C6
Snig32825_c0_g1_i1	1.09	0.24	0	13.26	11.09	12.15	10.28	9.25	9.88	C7
Snig32826_c0_g1_i2	0.35	0	0	24.14	21.18	19.95	47.81	42.21	45.97	C8
Snig32850_c0_g1_i1	0.47	0.26	0	14.45	12.68	12.48	1.98	5.04	5.08	C6
Snig32859_c0_g1_i2	3.61	3.41	0	40.96	35.22	31.24	8.43	4.86	7.73	C6
Snig32862_c1_g1_i1	82.08	76.71	66.45	0	0	0	0	0	0	C2
Snig32863_c0_g1_i1	18.46	25.77	19.07	0	0	0	0	0	0	C2
Snig32863_c0_g2_i3	1.81	0.25	0	16.28	4.84	5.78	5.02	1.8	4.64	C7
Snig32864_c0_g1_i1	0.92	0.34	0	8.18	6.73	8.52	4.44	4.25	4.36	C7
Snig32865_c0_g1_i2	0.35	0.58	0	9.25	9.64	12.9	12.94	14.4	15.57	C8
Snig32867_c0_g1_i2	21.07	22.08	20.42	0	0	0	0	0	0	C2
Snig32871_c0_g1_i2	2.24	1.59	1.53	35.83	27.58	31.49	36.96	32.46	39.14	C8
Snig32879_c0_g1_i3	15.29	9.85	15.71	0.41	0.67	1.16	0.36	0.68	0.44	C2
Snig32884_c0_g2_i2	0.6	0.59	0.21	11.05	4.69	4.18	45.08	35.5	49.3	C9
Snig32891_c0_g1_i1	0.35	0.19	0	9.97	7.73	7.93	0.47	0.89	0.72	C6
Snig32904_c0_g1_i3	8.72	8.46	2.37	57.48	44.04	50.89	29.45	21.98	30.24	C7
Snig32908_c0_g1_i2	0.33	0.72	1.84	0	0	0	16.22	12.78	13.74	C9
Snig32910_c0_g1_i1	11.01	15.39	12.12	0	0	0	0	0	0	C2
Snig32913_c0_g2_i1	0.3	0.11	0	11.71	13.55	17.66	5.88	5.99	6.28	C7
Snig32916_c1_g1_i1	0.3	0	0	2.97	0.41	1.83	9.88	4.52	7.91	C9
Snig32916_c1_g2_i2	12.03	12.27	8.01	0	0	0	0	0	0	C2
Snig32917_c0_g1_i6	0.7	0.77	0.26	49.11	29.43	24.41	0.33	2.18	1.07	C6
Snig32919_c0_g1_i15	1.12	0.74	0.35	18.29	13.14	13.32	0.73	0.98	0.45	C6
Snig32922_c0_g1_i1	0.46	0.34	0	18.17	20.44	21.17	14.06	15.41	12.16	C7
Snig32929_c0_g1_i1	0	0.14	0	6.75	6.55	6.11	2.11	5.73	2.71	C7
Snig32934_c0_g2_i3	25.87	25.26	19.42	0	0	0	0	0	0	C2
Snig32951_c0_g1_i3	55.81	60.75	52.77	21.75	15.52	16.88	11.53	7.51	10.37	C2
Snig32964_c1_g1_i2	2.81	0.78	1.02	15.4	10.65	8.81	2.93	4.05	4.01	C6
Snig32965_c0_g1_i1	6.54	11.19	11.36	0	0.43	0	0	0	0	C2
Snig32974_c0_g1_i1	41.93	43.93	32.53	0.76	1.04	0.88	1.06	1.13	1.15	C2
Snig32975_c0_g3_i1	0.37	0	0	32.72	11.49	8.81	12.86	15.51	14.01	C7
Snig32980_c0_g1_i4	1.42	1.79	0	26.87	27.14	23.65	20.89	24.74	21.22	C7
Snig32984_c0_g1_i3	22.35	22.51	11.19	0	0	0	0	0	0	C2
Snig32999_c0_g1_i3	8.14	8.94	6.74	0.64	2.04	2.3	0.91	0.92	0.94	C2
Snig33025_c0_g1_i1	1.58	0.58	0	15.48	10.7	10.43	0	0	0.46	C6
Snig33032_c0_g1_i3	10.12	11.56	8.74	0	0	0	0	0	0	C2
Snig33034_c0_g1_i4	0.1	0.34	0	5.77	7.87	6.49	15.47	12.8	12.84	C8
Snig33038_c0_g1_i1	0	0	0	9.68	12.12	13.11	4.95	4.74	7.89	C7
Snig33043_c0_g1_i1	0.98	0	0	12.62	11.25	11.14	9.07	11.87	7.02	C7
Snig33044_c0_g1_i2	0	0.39	0	5.43	9.36	9.98	1.58	2.01	3.54	C6
Snig33045_c0_g1_i2	37.41	39.12	38.27	2.03	2.03	2.28	0	0	0	C2
Snig33056_c0_g1_i1	24.29	22.74	21.71	0.24	0	0	0.62	0.39	0.38	C2
Snig33059_c0_g1_i6	13.01	11.35	10.88	1.74	1.17	0.73	2.09	2.86	3.67	C2
Snig33081_c0_g1_i2	0	0	0	7.78	4.81	7.67	7.6	8.48	10.37	C8
Snig33086_c0_g1_i3	1.23	1.02	3.09	18.41	17.67	15.62	8	9.77	13.36	C7
Snig33091_c0_g1_i6	7.94	7.15	6.87	1.71	4.06	3.82	1.46	1.26	1.65	C3
Snig33095_c0_g1_i6	0.21	0.57	0	3.61	10.18	5.72	2.84	2.33	2.52	C6
Snig33108_c0_g1_i4	0	0.51	0	9.96	3.61	4.97	18.25	13.53	16.76	C9
Snig33111_c0_g1_i1	25.31	27.32	15.62	4.45	4.49	4.77	7.19	3.44	6.03	C2
Snig33126_c0_g1_i3	0.58	0.51	0	5.63	2.67	4.18	17.32	15.4	18.24	C9
Snig33130_c0_g1_i1	1.16	1.28	0	9.37	16.86	15.3	0	0	0	C6
Snig33137_c0_g1_i4	0	0	0	6.69	6.59	5.47	9.42	10.05	9.37	C8
Snig33137_c1_g2_i4	0.19	0.32	0	5.23	2.48	2.83	7.19	4.67	6.7	C8
Snig33163_c1_g1_i4	0.37	0	0	8.34	8.88	9.4	2.24	1.6	1.37	C6
Snig33171_c0_g1_i1	4.81	3.54	1.47	11.35	9.4	9.76	34.45	28.96	21.89	C9
Snig33177_c0_g2_i1	0	0.08	0	0	0	0.1	25.3	25.92	22.46	C9
Snig33192_c0_g1_i6	0.16	0.18	0	8.18	6.91	9.23	6.41	7.18	6.16	C7
Snig33207_c0_g1_i5	0	0.43	0	8.7	15.77	15.3	0	1.68	1.43	C6
Snig33208_c0_g1_i2	26.45	27.25	9.16	0.97	1.6	0.9	0.84	1.62	0.52	C2
Snig33211_c0_g1_i1	0.49	0.36	0	10.23	9.5	7.53	3.1	3.8	2.05	C6
Snig33221_c0_g2_i1	0.29	0.47	0	0.88	0.74	1.47	8.92	6.89	9.05	C9
Snig33225_c0_g1_i1	14.96	14.39	13.08	0	0	0	0	0	0	C2
Snig33243_c0_g1_i1	27.64	30.9	35.78	1.21	0	1.66	0.53	0	1.93	C2
Snig33245_c0_g1_i1	36.03	32.41	27.05	6.29	4.03	4.53	17.89	19.09	17.14	C1
Snig33253_c0_g1_i3	0.48	1.07	0	23.03	25.03	24.87	10.49	9.06	7.09	C6
Snig33265_c0_g1_i5	10.73	10.51	14.42	0	0	0	0	0	0	C2
Snig33266_c0_g2_i2	5.38	5.94	6.69	2.37	1.2	2.03	0.62	2.55	1.02	C2
Snig33275_c0_g1_i4	14.46	13.48	16.59	10.24	4.87	6.97	3.75	5.83	1.44	C3
Snig33292_c0_g1_i1	9.24	11.52	6.31	0	0	0	0	0	0	C2
Snig33305_c0_g1_i1	0.75	0.82	0	23.74	16.19	22.33	8.39	8.02	13.33	C7
Snig33312_c0_g1_i5	31.23	33.11	25.25	0.69	0.79	0.33	522.99	370.78	526.17	C9
Snig33316_c0_g1_i4	0	0	0	11.03	9.83	13.91	0	0	0	C6
Snig33322_c0_g1_i4	5.11	4.51	3.82	11.12	15.42	15.58	2.98	2.19	1.84	C5
Snig33337_c0_g1_i1	0.77	0	0	9.61	6.94	10.58	4.71	4.16	4.01	C7
Snig33348_c0_g1_i6	0.83	0.61	0.15	8.26	20.67	16.58	7.69	12.59	8.16	C7
Snig33349_c0_g1_i3	0.84	0.77	0	10.74	11.67	15.17	17.45	13.49	17.37	C8
Snig33355_c0_g1_i2	0.23	0.26	0	0.71	1.21	1.19	9.2	9.52	10.27	C9
Snig33363_c0_g1_i1	6.64	6.98	0.71	44.48	18.7	24.95	0	0	0	C6
Snig33371_c0_g1_i1	0	0	0	0	0	0	2142.97	2312.08	2108.23	C9
Snig33371_c0_g2_i4	0	0	0	0	0	0	155.04	184.82	165.56	C9
Snig33391_c0_g1_i1	14	16.4	15.85	0	0	0	0	0	0	C2
Snig33397_c0_g1_i3	0	0	0	8	4.19	4.71	4.33	5.52	4.45	C7
Snig33404_c0_g1_i1	3.54	4.69	1.21	22.93	12.32	11.08	40.98	26.63	45.01	C9
Snig33409_c1_g1_i1	8.85	8.41	9.34	0.98	0.27	0.61	0.28	3.51	1.05	C2
Snig33420_c0_g1_i2	1.93	2.48	0.72	9.16	2.65	4.48	15.93	10.75	17.52	C9
Snig33422_c0_g1_i1	13.41	16.52	7.74	63.02	49.03	46.16	125.07	97.92	132.76	C9
Snig33435_c1_g1_i8	29.65	31.69	18.74	5.3	5.1	4.13	8.75	9.36	10.06	C2
Snig33442_c0_g1_i8	18.46	17.35	6.15	0.47	0	0	0	0.39	0.5	C2
Snig33443_c0_g1_i1	1.26	0.46	0	10	7.82	6.28	0	0.55	0.71	C6
Snig33446_c1_g1_i4	0	0	0	0	0	0	10.75	11.58	8.36	C9
Snig33449_c0_g1_i1	0.39	0	0.89	5.36	7.61	9.18	8.76	6.14	6.42	C7
Snig33459_c0_g1_i1	1.36	1.35	0.57	0.21	0.18	0.4	10.75	11.64	10.77	C9
Snig33471_c0_g3_i11	1.74	3.28	0	39.69	57.36	58.9	24.34	29.93	25.51	C7
Snig33480_c0_g1_i1	2.29	4.51	4.87	1.01	1.93	1.45	8.99	7.12	6.24	C9
Snig33481_c0_g1_i3	0.7	1.81	0.37	10.65	5.29	4.93	4.6	3.81	4.09	C7
Snig33482_c1_g1_i11	0	0	0	1.54	2.89	1.81	11.64	11.78	14.61	C9
Snig33496_c0_g1_i1	2.38	2.15	0	29.32	27.13	21.75	64.54	85.69	81.09	C9
Snig33499_c0_g1_i4	0.11	0.25	0	6.07	4.43	6.48	3.89	3.72	4.55	C7
Snig33506_c1_g1_i10	8.1	9.85	7.83	0.65	0.75	0	0.25	0	0	C2
Snig33514_c0_g1_i1	2.68	2.3	0	5.93	1.63	0.92	13.74	23	14.76	C9
Snig33523_c1_g1_i1	56.28	52.41	30.58	6.36	5.56	7.35	494	467.7	529.3	C9
Snig33523_c2_g3_i1	0.48	0.26	0	3.93	6.1	9.56	12.02	5.25	6.58	C8
Snig33525_c0_g1_i1	0	0	0	0	0	0	142.17	146.8	140.85	C9
Snig33525_c0_g2_i2	0.55	0.37	0	0	0	0	49.02	44.22	46.48	C9
Snig33526_c0_g1_i5	0.37	0.61	0	36.12	34.24	35.34	7.73	7.53	7.18	C6
Snig33527_c0_g1_i1	2.16	2.79	0	24.01	14.06	8.47	10.72	8.21	11.15	C7
Snig33535_c0_g1_i4	0	0.42	0	11.8	25.04	23.98	5.14	7.65	5.23	C6
Snig33563_c0_g1_i1	34.02	36.94	48.82	0	0	0	0	0	0	C2
Snig33567_c0_g1_i1	0	0	0	0	0	0	18.47	28.75	23.46	C9
Snig33571_c0_g1_i2	14.26	12.81	10.46	1.12	4.58	3.17	5.84	8.37	3.89	C2
Snig33572_c0_g1_i2	0.97	1.37	2.92	0	0	0	10.07	9.97	9.52	C9
Snig33573_c0_g1_i2	12.48	16.68	7.37	0	0.58	0	0.91	0.29	0.19	C2
Snig33575_c0_g1_i1	0	0.33	0	6.92	2.44	8.25	3.44	5.75	5.8	C7
Snig33588_c0_g1_i1	2.14	1.54	0.42	8.26	3.85	5.12	8.2	3.54	9.15	C8
Snig33592_c0_g1_i1	0	0	0	0.86	0	0.82	110.62	130.24	120.57	C9
Snig33595_c0_g1_i2	6.12	4.1	7.76	27.91	24.72	28.35	31.45	35.84	30.63	C8
Snig33600_c0_g1_i1	17.29	15.42	12.96	31.42	27.2	29.12	2.29	3.11	2.61	C5
Snig33612_c0_g1_i1	0.83	2.15	0	0.46	0.38	1.7	99.06	94.73	101.31	C9
Snig33613_c0_g1_i2	0	0.24	0	4.14	5.48	7.47	8.37	4.86	7.56	C8
Snig33614_c0_g1_i1	3.55	2.4	0.84	28.26	24.23	23.93	39.07	43.35	42.07	C8
Snig33620_c0_g1_i2	0.36	0.2	1.73	0	0	0	12.1	7.17	8.23	C9
Snig33625_c0_g1_i2	18.5	17.87	16.55	48.95	42.01	40.48	79.47	67.28	79.69	C8
Snig33626_c0_g1_i2	0	0.42	0	9.17	13.32	8.39	1.14	0	0.7	C6
Snig33629_c0_g1_i6	19.83	18.94	12.7	1.2	1.51	0.85	0	0	0.8	C2
Snig33632_c0_g1_i4	0	0	0	0.67	0.56	0	156.77	159.64	172.39	C9
Snig33650_c0_g1_i1	7.71	8.2	6.98	74.42	78.97	73.08	37.21	46.14	40.44	C7
Snig33652_c0_g3_i2	12.6	11.7	8.65	88.22	82.14	77.16	75.42	68.39	77.59	C7
Snig33652_c0_g4_i1	17.16	16.35	9.67	73.72	59.96	53.26	86.75	83.63	94.57	C8
Snig33656_c0_g2_i5	0.69	0.31	0	6.14	4.67	3.03	5.67	2.1	6.01	C8
Snig33657_c0_g1_i1	0.38	0	0	11.14	5.33	4.8	6.28	3.82	2.09	C7
Snig33661_c0_g1_i2	0.63	0	0	7.94	9.13	15.17	2.76	4.4	1.69	C6
Snig33666_c0_g1_i3	17.87	17.29	9.45	2.38	0.89	0.25	0.23	0.22	0.28	C2
Snig33674_c0_g1_i1	3.43	2.33	0.58	14.19	18.9	18.46	3.36	7.13	4.59	C6
Snig33681_c1_g1_i1	77.87	90.82	65.72	30.64	21.26	20.31	7.18	8.48	8.82	C3
Snig33685_c0_g1_i5	43.43	38.16	41.85	0	0	0	0	0	0	C2
Snig33697_c0_g1_i4	0	0	0	8.67	8.68	9.35	5.55	4.55	5.36	C7
Snig33712_c0_g1_i1	0.89	0.33	0.33	15.82	24.45	19.25	6.01	2.87	6.06	C6
Snig33715_c0_g1_i1	0.2	0.22	0	6.92	5.66	5.35	11.95	9.43	8.87	C8
Snig33722_c0_g1_i4	27.2	25.23	34.49	0	0	0	0	0	0	C2
Snig33733_c0_g1_i1	2.5	0.69	0	19.12	18.78	18.64	0	0	1.06	C6
Snig33748_c0_g1_i2	0	0.2	0	37	49.01	51.65	0	0	0	C6
Snig33753_c0_g1_i1	17.08	16.68	11.88	15.01	16.64	18.39	0.3	0.29	0	C4
Snig33759_c0_g2_i2	0.89	1.71	2.16	26.13	19.78	23.25	21.42	17.26	19.43	C7
Snig33765_c1_g1_i1	0.37	0.18	0	6.9	6.37	6.24	4.51	3.04	4.66	C7
Snig33783_c1_g1_i4	5.5	2.84	1.25	38.96	22.53	24.77	24.08	23.04	20.08	C7
Snig33792_c0_g1_i3	55.3	55.08	28.19	46.12	25.86	25	0.24	0.22	0.44	C4
Snig33814_c0_g1_i4	29.27	31.54	21.94	115.65	134.59	130.04	117.47	121.13	110.43	C7
Snig33816_c0_g1_i1	0.27	0.29	0	2.62	2.17	4.07	11.74	8.33	10.01	C9
Snig33820_c0_g1_i1	0	0	0	0	0.35	0	26.82	22.53	21.41	C9
Snig33822_c0_g1_i3	14.69	15.76	10.66	4.94	3.33	3.95	4.63	3.18	4.11	C2
Snig33831_c0_g2_i1	7.61	7.16	0	83.63	71.69	63.84	8.67	9.77	9.17	C6
Snig33843_c0_g1_i3	1.66	2.56	1.49	16.77	11.45	11.33	89.94	95.31	101.56	C9
Snig33860_c0_g1_i1	5.66	6.91	0	149.83	138.94	133.38	274.01	212.33	258.35	C8
Snig33861_c0_g1_i2	0.63	2.1	0	106.95	132.64	142.36	31.29	34.33	29.35	C6
Snig33865_c0_g1_i1	3.13	2.96	0	14.3	9.56	8.74	0.31	0	0.19	C6
Snig33869_c0_g1_i3	20.61	18.54	8.31	51.83	38.11	35.57	71.34	65.78	77.85	C8
Snig33870_c0_g1_i7	11.12	10.46	9.61	0	0	0	0.5	0.16	0.1	C2
Snig33871_c0_g1_i1	0.76	0.84	0	11.38	9.32	8.22	13.74	13.88	14.1	C8
Snig33892_c0_g1_i5	7.53	9.1	10.01	0.22	0.55	0.62	0.57	0.36	0.58	C2
Snig33895_c0_g1_i9	43.11	44.88	59.14	0	0	0	0	0	0	C2
Snig33912_c0_g2_i1	9.23	9.32	7.26	0.86	0.71	0.4	0	0	0.46	C2
Snig33917_c0_g1_i5	21.12	22.16	16.6	135.22	175.29	181.95	41.19	44.1	42.35	C6
Snig33917_c0_g3_i1	70.56	67.87	59.7	75.63	117.93	104.67	17.42	16.64	16.08	C5
Snig33921_c0_g1_i2	124.53	137.76	138.69	0	0	0	0	0	0	C2
Snig33929_c0_g1_i2	2.99	3.71	2.98	67.78	100.27	96.35	1.12	0	0.34	C6
Snig33929_c0_g2_i4	3.59	3.38	1.33	43.35	36.73	34.58	6.6	7.23	5.64	C6
Snig33932_c0_g1_i3	0.33	1.09	0	16.87	11.45	15.06	2.65	0.63	1.91	C6
Snig33940_c0_g1_i4	0.11	0.36	0.22	0.16	0.55	0.78	8.25	9.89	8.85	C9
Snig33943_c0_g1_i4	1.68	0.93	0	22.33	24.57	21.36	33.48	26.77	34.73	C8
Snig33943_c0_g2_i2	41.83	48.16	48.76	0	0	0	0	0	0	C2
Snig33948_c0_g1_i2	0	0	0	0.36	0.6	0	68.02	64.13	66.67	C9
Snig33949_c0_g1_i2	8.52	7.84	5.7	45.45	36.67	36	47.96	44.92	43.59	C8
Snig33963_c1_g1_i1	0	0.3	0	6.2	4.4	7.43	7.3	7.35	7.33	C8
Snig33964_c0_g1_i2	0.57	0.33	0	3.91	2.73	2.63	7.35	5.7	6.34	C8
Snig33967_c0_g1_i1	2.34	3.7	0	58.53	37.56	36.07	325.09	256.98	324.27	C9
Snig33972_c0_g1_i4	0	0.39	0	98.98	91.63	81.47	0.53	3.02	0.96	C6
Snig33983_c0_g1_i1	1.02	1.26	0.24	6.2	4.7	4.97	15.63	14.81	14.51	C9
Snig33989_c0_g1_i2	0.36	0.4	0.09	11.23	7.18	6.51	3.39	2.46	2.32	C6
Snig33990_c0_g1_i2	0.17	0.18	0	6.24	2.42	3.71	8.32	6.45	11.83	C8
Snig34000_c0_g1_i2	0.29	0	0	10.05	9.48	12	0	0	0	C6
Snig34002_c0_g1_i18	0.28	0	0	3.71	6.73	9.07	2.3	3.23	3.01	C7
Snig34010_c0_g2_i2	1.61	3.79	1.74	35.08	23.28	30.12	7.73	8.98	8.52	C6
Snig34020_c1_g1_i2	8.78	9.34	10.02	46.95	49.1	45.36	2.35	2.04	1.85	C6
Snig34023_c0_g1_i1	5.42	6.58	3.84	18.67	17.88	20.74	0.19	0	0	C5
Snig34039_c0_g1_i3	15.95	18.68	11.5	0	0	0	0	0	0	C2
Snig34042_c0_g1_i1	3.4	3.39	1.84	18.71	27.4	25.74	0	0.14	0	C6
Snig34044_c0_g1_i1	0.34	0	0	7.09	7.75	4.73	14.07	10.2	13.9	C8
Snig34054_c0_g1_i2	13.9	15.21	8.74	82.89	116.48	116.38	36.86	41.15	43.69	C6
Snig34059_c0_g1_i1	6.07	3.59	1.64	3.1	1.44	0	11.35	4.28	11.06	C9
Snig34061_c3_g11_i4	1.25	2.06	1.05	7.8	11.55	10.58	8.59	7.35	5.55	C7
Snig34066_c0_g1_i3	0.37	0.41	0	11.65	8.56	10.74	7.3	7.22	7.15	C7
Snig34068_c0_g1_i1	29.93	31.84	24.59	0	0	0	0	0	0	C2
Snig34069_c1_g1_i3	191.45	184.33	198.92	0	0	0	0	0	0	C2
Snig34070_c0_g1_i2	28.53	28.77	30.63	1.8	2.23	2.51	1.56	1.87	0.72	C2
Snig34082_c0_g1_i6	0	0	0	13.2	11.31	14.4	9.31	15.18	10.71	C7
Snig34085_c0_g1_i8	250.21	251.03	392.65	0	0	0	0	0	0	C2
Snig34106_c0_g1_i2	0.73	0	0.27	18.59	19.1	22.97	15.78	15.74	11.83	C7
Snig34107_c1_g1_i2	63.35	63.65	33.48	524.86	812.92	775.83	141.82	145.89	135.17	C6
Snig34114_c0_g1_i5	3.61	2.11	0	17.87	12.42	15.56	0	0	0	C6
Snig34115_c0_g1_i3	21.8	21.74	20.19	5.83	7.51	6.67	28.07	27.62	31.53	C1
Snig34118_c0_g1_i9	0.76	0.42	0	4.15	7.23	8.42	11.55	6.38	9.67	C8
Snig34123_c0_g1_i2	0	0.36	0	8.36	10.92	8.43	0	0	0	C6
Snig34141_c0_g1_i1	0.67	0.59	0	8.24	10.49	10.63	9.23	8.33	9.52	C7
Snig34145_c0_g1_i2	1.08	2.09	0	14.17	9.17	16.09	19.99	24.25	17.25	C8
Snig34146_c0_g1_i3	4.1	3.1	3.27	83.06	114.09	104.41	0.14	0.94	0.7	C6
Snig34148_c0_g1_i6	0.99	0.27	0	16.84	11.34	17.64	8.69	6.32	10.92	C7
Snig34151_c0_g1_i6	0.51	0.56	0.18	8.4	7.09	10.22	20.76	18.22	17.55	C8
Snig34155_c0_g1_i1	0	0	0	4.48	4.33	4.22	9.56	7.14	7.74	C8
Snig34156_c2_g1_i5	5.4	5.72	3.81	24.81	22.3	24.6	29.19	25.15	28.46	C8
Snig34172_c0_g1_i1	0.17	0	0	0	0.22	0.25	10.21	11.07	7.72	C9
Snig34177_c0_g1_i9	145.31	144.59	150.35	9.43	12.98	17.17	1036.16	1061.09	1046.9	C9
Snig34180_c1_g2_i1	2.06	1.99	2.83	17.55	27.07	21.08	18.49	14.56	13.83	C7
Snig34190_c1_g1_i1	21.49	21.94	33.17	10.07	8.49	3.45	0	0	0.15	C3
Snig34193_c0_g1_i1	9	7.18	1.84	220.45	137.8	146.38	70.06	67.3	75.78	C7
Snig34194_c0_g1_i1	4.55	6.34	3.66	26.97	30.5	34.31	19.37	15.33	18.72	C7
Snig34197_c0_g1_i5	5.69	6.05	4.66	3.51	5.09	3.52	0.26	0.13	0.66	C4
Snig34198_c0_g2_i1	3.97	3.42	0	73.23	66.32	57.7	77.12	64.36	72.58	C8
Snig34198_c0_g3_i1	1.8	2.56	0	66.45	47.89	49.58	70.32	51.64	72.05	C8
Snig34203_c0_g1_i1	0.25	0.27	0	12.27	11.89	11.57	0	0.47	0	C6
Snig34206_c0_g1_i1	61.77	71.97	70.98	47.2	53.26	47.87	14.63	12.14	11.42	C4
Snig34209_c1_g1_i4	4.77	2.84	0	66.61	63.51	72.56	61.92	43.45	53.46	C7
Snig34210_c1_g1_i3	0.29	0.96	0.32	12.92	13.43	10.22	6.23	3.18	4.85	C6
Snig34217_c0_g3_i2	2.51	1.98	0.19	112.47	87.93	83.8	72.86	66.18	67.64	C7
Snig34222_c0_g1_i5	1.63	1.44	0.79	29.64	21.1	18.07	20.36	23.65	20.62	C7
Snig34225_c0_g1_i6	0.67	0.74	0	11.45	9.88	9.14	12.6	11.4	10.58	C8
Snig34226_c0_g3_i2	7.54	7.62	4.3	1.93	3.69	1.32	1.15	1.6	1.86	C2
Snig34233_c0_g1_i2	22.17	25.58	19.22	0	0.56	0.21	0	0	0	C2
Snig34242_c0_g1_i1	27.28	27.5	20	240.81	310.96	294.82	198.15	204.36	204.42	C7
Snig34243_c0_g1_i3	16.12	14.86	10.16	124.05	225.26	197.83	47.93	62.81	61.08	C6
Snig34245_c0_g1_i1	2	0.88	0	24.28	28.07	30.08	10.65	11.49	12.82	C7
Snig34248_c0_g1_i3	2.25	1.53	0	0	0	0	51.77	48.82	54.51	C9
Snig34252_c0_g1_i5	0.35	0	0	17.5	18.72	18.84	0	0	0	C6
Snig34254_c0_g1_i1	1.06	1.17	0	18.71	34.49	32.15	12.61	12.56	17.36	C7
Snig34262_c0_g5_i1	81.93	84.18	41.36	2	1.4	2.51	5.77	1.93	2.67	C2
Snig34263_c0_g1_i11	19.39	20.4	13.44	4.02	4.43	4.08	6.73	3.9	4.8	C2
Snig34272_c0_g1_i2	0.13	0.15	0	31.07	34.85	33.57	0	0	0	C6
Snig34274_c0_g1_i1	68.38	67.43	87.94	87.63	90.33	92.18	381.71	347.24	349.92	C9
Snig34286_c0_g1_i2	3.25	2.59	3.68	29.66	32.59	31.31	2.44	2.34	3.02	C6
Snig34288_c1_g1_i3	1.65	1.44	1.61	9.02	8.67	8.95	6.28	7.14	3.82	C7
Snig34294_c5_g1_i2	1.39	1.54	0	30.18	29.98	34.81	18.03	19.21	13.87	C7
Snig34297_c0_g1_i1	42.73	45.1	35.74	16.86	13	12.76	52.89	46.15	53.73	C1
Snig34298_c0_g2_i1	16.23	12.34	17.21	0	0	0	0	0	0	C2
Snig34304_c0_g1_i1	21.54	28.47	31.51	9.49	9.61	12.46	0	0	0	C3
Snig34310_c0_g1_i2	10.58	11.44	4.95	3.07	2.32	3.27	0	0	0.18	C3
Snig34312_c0_g1_i8	7.13	7.87	6.61	10.3	12.58	12.09	0	0.26	0	C5
Snig34316_c0_g1_i4	27.27	28.19	25.26	0	0	0	0	0	0	C2
Snig34321_c3_g1_i12	10.81	11.37	9.27	2.3	2.23	2.07	0.27	1.65	1.81	C2
Snig34328_c0_g1_i3	168.18	158.44	120.21	721.19	969.41	941.45	127.59	116.18	124.06	C6
Snig34329_c0_g1_i4	0	0.22	0	2.81	1.31	0	20.54	17.57	15.52	C9
Snig34333_c0_g1_i2	0	0	0	0	0	0	10.27	12.99	8.61	C9
Snig34335_c0_g1_i2	0.83	1.23	0	8.22	13.59	12.74	9.11	6.82	8.28	C7
Snig34336_c0_g1_i2	0	0	0	24.88	31.65	33.21	0	0	0	C6
Snig34340_c0_g1_i2	0.36	0.8	0	31.4	24.61	26.55	43.43	36.41	37.71	C8
Snig34342_c0_g1_i3	1.4	1.21	0	8.2	8.57	15.14	5.21	7.97	6.45	C7
Snig34344_c0_g1_i4	0.68	0.62	0.47	10.11	7.45	7.89	0.59	1.7	1.19	C6
Snig34354_c0_g1_i5	1.76	0.65	0	18.48	14.44	17.15	18.16	14.14	9.6	C7
Snig34356_c1_g1_i4	3.43	2.91	0	43.44	25.32	29.69	11.57	16.77	11.7	C6
Snig34359_c0_g1_i1	26.17	30.85	16.41	9.34	7.8	7.23	18.77	21.5	20.89	C1
Snig34365_c2_g1_i2	0	0	0	11.49	9.48	8.44	0	0	0	C6
Snig34366_c0_g1_i2	0.22	0.24	0	10.69	10.68	15.26	2.69	1.71	0.37	C6
Snig34367_c2_g2_i1	152.26	153.59	73.21	59.04	24.12	24.55	0.5	0.19	0.25	C3
Snig34375_c0_g1_i3	4.72	4.84	4.56	27.34	29.37	31.47	0.99	1.9	0.61	C6
Snig34377_c0_g1_i2	7.41	6.22	1.88	158.74	88.5	95.21	1.38	2.26	3.05	C6
Snig34379_c0_g1_i3	0	0.34	0	7.28	9.84	8.18	13.11	13.84	12.76	C8
Snig34387_c1_g1_i2	30.38	33.53	28.69	0	0	0	0	0	0	C2
Snig34390_c0_g1_i3	0	0	0	0.25	0.43	0	13.77	10.23	12.22	C9
Snig34392_c0_g1_i13	0.91	0.77	0.79	4.03	2.98	2.95	5.12	6.93	5.43	C8
Snig34394_c0_g1_i2	5.2	3.97	4.74	5.68	6.36	6.85	0	0	0	C4
Snig34401_c0_g1_i10	10.73	9.93	13.5	0	0	0	0	0	0	C2
Snig34419_c0_g1_i6	0.5	0.27	0	14.03	12.67	14.63	0.7	0.33	0	C6
Snig34427_c0_g1_i2	9.43	9.77	12.58	0.71	0.3	0.17	0.3	0.44	0.09	C2
Snig34430_c0_g1_i1	0.2	0	0	452.66	319.92	329.46	0.84	1.07	0.52	C6
Snig34435_c0_g3_i2	0.93	0.17	0.16	13.87	9.86	8.42	19.64	8.89	12.8	C8
Snig34442_c0_g1_i7	0.27	0.61	0	13.49	12.28	15.91	1.17	1.49	0.96	C6
Snig34450_c0_g1_i1	0.2	0.66	0	1.87	2.36	2.06	8.65	9.3	7.01	C9
Snig34460_c1_g1_i3	0.27	0.3	0	5.05	5	8.83	7.81	10.07	7.99	C8
Snig34467_c0_g1_i3	0	0	0	0	0	0.59	26.83	29.94	34.17	C9
Snig34469_c0_g1_i6	60.79	68.83	31.04	701.63	1072.6	1084.53	464.01	474.25	485.78	C7
Snig34474_c0_g1_i2	4.5	4.26	3.95	60.35	38.82	51.7	7.38	5.36	10.57	C6
Snig34474_c1_g1_i3	5.51	7.37	3.99	52.16	42.71	37.2	10.02	10.31	9.55	C6
Snig34475_c0_g1_i3	164.44	165.08	98.09	0	0	0	0	0	0	C2
Snig34477_c0_g1_i3	9.41	9.61	8.68	0	0	0	0	0	0	C2
Snig34478_c0_g1_i2	0.6	1.58	0.62	3.91	1.34	1.3	9.26	13.64	10.98	C9
Snig34482_c0_g1_i3	0	0	0	0	0	0	44.81	52.4	43.61	C9
Snig34488_c0_g1_i5	0	0	0	19.33	40.19	48.56	0	0	0.48	C6
Snig34489_c0_g1_i3	0.79	0.72	0.28	8.41	8	8.81	7.61	6.78	5.69	C7
Snig34493_c0_g1_i2	1.06	1.56	0	12.07	13.79	13.86	5.78	7.54	6.43	C7
Snig34497_c0_g1_i1	0.36	1.19	0	195.19	237.52	254.77	0	0	0	C6
Snig34499_c0_g1_i1	5.65	5.79	2.4	137.78	105.98	103.86	26.51	30.62	32.73	C6
Snig34500_c0_g2_i1	9.35	7.22	10.81	0	0	0	0	0	0	C2
Snig34502_c0_g1_i5	1.29	1.14	0.85	12.96	14.23	14.84	0.72	0	0	C6
Snig34504_c2_g3_i5	1.29	1.77	2.89	10.78	21.67	19.41	0.94	0	0	C6
Snig34507_c1_g1_i5	0.66	0.73	0.24	72.59	55.17	45.32	0	0	0.19	C6
Snig34507_c1_g2_i1	0	0	0	0	0.71	0	30.97	16.41	30.52	C9
Snig34509_c0_g1_i7	1.16	0.3	0	18.35	10.56	11.59	0.26	0.25	0.27	C6
Snig34512_c0_g1_i2	8.49	10.32	5.37	9.18	6.76	7.49	27.35	23.63	27.51	C9
Snig34516_c0_g2_i3	88.98	81.7	98.42	0	0	0	0.38	2.17	1.16	C2
Snig34518_c8_g1_i4	0	0	0	28.41	20.79	23.39	11.33	9.85	12.92	C7
Snig34522_c0_g1_i1	17.16	11.13	12.54	0	0	0	0	0	0	C2
Snig34522_c0_g2_i3	2.88	3.18	0	42.73	43.4	44.84	0.61	0.58	0.75	C6
Snig34523_c0_g1_i9	1.89	2.09	0.23	25.66	12.57	11.94	0.29	0	0.36	C6
Snig34526_c0_g1_i1	36.39	23.82	23.94	19.92	16.9	10.64	54.98	60.32	54.68	C9
Snig34532_c0_g2_i1	26.99	23.98	21.16	0	0	0	0	0	0	C2
Snig34548_c0_g1_i1	10.47	8.99	15.54	0	0	0	0	0	0	C2
Snig34560_c0_g1_i3	0.16	0.18	0	36.04	39.52	45.67	5.08	4.44	4.1	C6
Snig34561_c4_g1_i1	32.61	32.9	30.67	7.47	4.28	4.36	3.13	2.59	2.71	C2
Snig34570_c0_g1_i1	1.26	2.6	0	27.22	45.69	43.69	9.25	7.23	6.78	C6
Snig34570_c0_g2_i1	1.08	0.51	0.24	7.24	7.92	7.12	133.97	130.38	132.68	C9
Snig34570_c0_g3_i2	38.09	36.6	25.35	58.89	47.07	44.96	3.7	3.43	4.67	C5
Snig34571_c0_g1_i2	2.28	2.52	0.59	9.07	6.16	6.55	25.38	14.69	21.12	C9
Snig34575_c0_g1_i13	0	0	0	0	0	0	11.75	12.71	12.29	C9
Snig34578_c0_g1_i5	1.65	1.33	0	38.68	48.65	50.32	29.84	34.26	28.89	C7
Snig34585_c7_g1_i1	124.11	114.87	101.34	11.23	12.36	11.73	1	0	1.39	C2
Snig34585_c8_g1_i7	0.18	0.79	0	9.79	8.02	5.83	18.64	22.44	20.05	C9
Snig34585_c8_g2_i1	1.16	1.71	0	38.17	61.46	61.19	40.87	38.53	34.94	C7
Snig34593_c0_g2_i8	1.55	2.24	0	123.01	159.59	168.29	108.02	119.01	109.66	C7
Snig34594_c0_g1_i1	4.05	4.47	0.13	105.83	57.88	60.19	5.65	7.23	6.29	C6
Snig34594_c0_g2_i1	12.32	11.13	6.18	57.27	36.47	39.74	1.82	1.65	2.98	C6
Snig34595_c0_g1_i2	16.55	18.15	14.3	0	0.07	0.15	0	0	0.28	C2
Snig34596_c0_g2_i2	10.88	12.87	8.99	41.58	14.39	10.4	0	0	0	C5
Snig34598_c0_g1_i2	23.57	21.7	14.17	78.87	65.34	56.63	91.86	77.41	93.26	C8
Snig34614_c0_g1_i6	0.34	0.38	0	15.67	18.51	18.69	17.68	11.11	14.22	C7
Snig34615_c1_g1_i4	15.77	18.86	30.41	0	0	0	0	0	0	C2
Snig34615_c1_g2_i1	0	0	0	1.74	2.69	3.3	7.05	8.42	6.69	C9
Snig34615_c2_g1_i1	9.3	10.86	11.63	0	0	0	0	0	0	C2
Snig34616_c2_g3_i4	13.32	13.64	13.2	3.36	3.93	5.82	0.18	0.35	0.34	C3
Snig34631_c0_g1_i2	78.71	82.93	45.39	1.15	0.65	0.18	1.49	1.74	1.74	C2
Snig34639_c0_g1_i3	12.46	11.35	5.58	6.24	3.42	2.41	0.45	0.86	0.83	C3
Snig34639_c1_g1_i2	32	31.38	16.17	20.39	14.75	15.84	2.05	1.09	1.56	C4
Snig34641_c0_g2_i5	152.81	139.63	141.98	361.35	514.64	537	80.28	75.35	82.68	C6
Snig34641_c0_g3_i4	178.71	185.35	161.4	4.73	3.97	5.07	2.46	3.13	2.87	C2
Snig34642_c1_g1_i7	10.53	8.72	4.18	423.07	660.42	646.13	68.8	73.13	66.05	C6
Snig34643_c1_g1_i1	4.86	3.71	2.56	28.23	54.31	53.46	14.53	6.42	9.23	C6
Snig34644_c1_g1_i4	11.62	10.14	7.8	45.42	50.22	49.86	35.92	41.5	42.1	C7
Snig34648_c0_g1_i1	0	0	0	2.25	1.25	1.76	41.01	46.05	42.12	C9
Snig34650_c0_g2_i3	47.66	47.9	34.78	0	0.38	0	0.14	0	0	C2
Snig34657_c0_g1_i2	3.1	0.86	1.78	14.73	14.14	16.52	22.77	21.22	21.39	C8
Snig34661_c0_g1_i4	8.75	10.45	0	15.98	7.29	7.49	0	0	0	C5
Snig34662_c0_g1_i1	24.6	31.22	16.16	1.66	1.19	0.68	1.64	1.18	1.9	C2
Snig34667_c0_g1_i2	4.86	5.57	1.67	1.83	2.83	1.45	12.97	10.37	10.63	C9
Snig34668_c9_g1_i2	25.09	25.22	33.03	0	0	0	0	0	0	C2
Snig34670_c0_g1_i2	2.06	3.53	0	41.39	102.14	103.54	0.32	0.3	0	C6
Snig34670_c0_g2_i1	1445.45	1462.83	1313.53	0	0	0	0	0	0	C2
Snig34680_c0_g1_i3	0	0.15	0	0.81	0.17	0.78	137.2	143.54	136.69	C9
Snig34681_c1_g2_i3	29.54	33.02	20.1	11.52	17.35	15.72	5.71	4.68	3.64	C3
Snig34683_c0_g1_i3	17.97	18.8	10.05	8.22	5.68	5.56	0	0	0	C3
Snig34685_c0_g1_i2	250.87	261.69	249.76	0	0	0	0	0	0	C2
Snig34688_c0_g1_i1	21.97	23.47	18.49	1.81	7.88	8.31	0	6.53	3.21	C2
Snig34692_c0_g2_i2	0.26	1.14	0	12.54	13.49	11.26	22.11	17.68	22.46	C8
Snig34699_c0_g1_i2	1.04	0.29	0	0	0.35	0	209.96	188.8	177.13	C9
Snig34703_c0_g2_i1	80.56	94.22	30.82	9.47	13.51	8.64	29.5	40.48	34.58	C1
Snig34709_c0_g1_i1	0.58	0	0	10.53	12.64	13.33	24.1	28.21	28.33	C8
Snig34715_c1_g1_i4	7.89	9.03	4.64	143.08	204.66	206.65	80.57	86.29	86.58	C7
Snig34716_c0_g1_i2	17.29	16.45	0	20.77	26.08	25.21	1.29	0.41	0.53	C5
Snig34719_c3_g1_i2	311.04	322.81	243.34	1.1	2.25	4.05	0.95	5.02	3.8	C2
Snig34719_c3_g2_i1	0.73	2.01	2.15	7.7	8.16	8.37	0	0	0	C5
Snig34723_c0_g1_i2	5.35	6.59	9.34	0	0.82	0.31	5.36	2.16	3.14	C1
Snig34726_c0_g1_i1	0	0	0	0	0	0	75.31	74.53	69.42	C9
Snig34729_c0_g2_i3	0.61	0.68	0	2.05	3.37	5.68	13.77	22.52	17.17	C9
Snig34731_c0_g1_i10	0.24	0.39	0	10.85	9.39	9.7	1.09	1.34	1.16	C6
Snig34732_c1_g1_i2	19.11	16.97	13.59	79.54	95.56	93.86	81.05	74.27	78.82	C7
Snig34733_c0_g1_i3	1.14	1.81	1.18	7.08	7.32	6.22	4.96	6	5.84	C7
Snig34746_c0_g1_i5	16.31	14.97	15.25	0	0	0.13	0.12	0.57	0.51	C2
Snig34751_c0_g1_i3	0	0	0	10.6	6.33	11.48	0	0	0	C6
Snig34764_c0_g1_i2	3.49	4.71	0	94.42	56.02	59.36	26.27	30.71	26.03	C7
Snig34765_c1_g1_i5	4.38	7.07	0	31.89	30.09	29.67	76.29	79.13	84.65	C9
Snig34766_c0_g1_i4	2.66	2.46	3.61	7.56	10.01	10.68	105.02	108.32	104.29	C9
Snig34773_c0_g1_i6	0.53	0.12	0	10.95	9.49	7.42	6.4	4.65	6.3	C7
Snig34777_c0_g1_i6	0.45	1.16	0	52.58	55.32	52.96	20.22	31.01	28.15	C7
Snig34778_c0_g1_i1	4.04	4.03	3.16	4.18	5.58	5.14	16.33	22.18	19.71	C9
Snig34780_c0_g1_i1	32.13	28	18.11	116.85	193.91	199.6	69.23	83.9	66.03	C6
Snig34782_c1_g2_i2	1.29	0.71	0	8.08	11.5	12.94	0	0.45	0.57	C6
Snig34785_c0_g1_i1	41.95	34.81	36.54	0	0	0	0	0	0	C2
Snig34793_c0_g1_i5	1.15	0.64	0	22.7	19.45	23.46	12.57	21.28	15.53	C7
Snig34794_c0_g1_i4	0	0	0	0	0	0	34.64	31.73	27.43	C9
Snig34794_c0_g2_i1	0	0	0	0	0.12	0.14	125.65	113.09	125.45	C9
Snig34795_c0_g1_i1	13.47	17.21	28.94	0	0.49	0	1.58	4.52	4.18	C2
Snig34796_c0_g1_i3	0	0.3	0	14.84	18.61	18.42	0	0	0.24	C6
Snig34801_c0_g2_i2	9.1	8.61	3.76	33.46	26.55	27.92	33.46	33.99	26.91	C8
Snig34802_c0_g1_i1	0	0	0	0	0	0.52	43.27	48.35	51.52	C9
Snig34802_c0_g4_i1	0	0.25	0	2.2	2.14	4.13	6144.95	6846.31	6341.8	C9
Snig34806_c0_g1_i6	0	0	0	0.2	0.34	0.38	41.54	33.58	34.22	C9
Snig34814_c2_g1_i18	1.11	2.29	0.88	5.29	8.81	8.49	6.22	10.67	9.41	C8
Snig34818_c0_g1_i1	28.75	21.82	29.06	0	0	0	0.16	0	0	C2
Snig34824_c2_g1_i4	1.22	0.68	0.22	47.07	45.16	38.03	0.84	0.27	0.86	C6
Snig34824_c2_g2_i4	22.44	21.22	25.38	13.08	9.9	8.61	0.37	0.14	0.14	C3
Snig34824_c2_g3_i1	79.57	71.23	56.6	0	0	0	0	0	0	C2
Snig34825_c0_g1_i2	2.09	3.08	0	50.88	36.02	33.03	0	0	0.15	C6
Snig34827_c2_g2_i1	1.27	1.75	1.06	7.41	7.83	9.78	3.68	2.2	8.18	C7
Snig34829_c0_g1_i1	49.94	49.5	75.03	12.25	10.71	10	6.7	5.34	6.2	C2
Snig34832_c0_g1_i1	30.09	34.97	23.89	0	0	0	0	0	0	C2
Snig34835_c0_g4_i1	43.76	45.79	48.39	71.51	68.23	73.21	12.81	12.79	14.71	C5
Snig34847_c0_g1_i3	0.89	0.73	0	27.9	20.96	12.95	30.9	27.79	26.41	C8
Snig34854_c0_g1_i7	1112.19	1106.01	1016.88	197.49	159.59	161.37	146.46	145.9	153.88	C2
Snig34854_c0_g2_i1	0.54	0.3	0.09	46.61	33.44	35.4	580.13	545.08	605.15	C9
Snig34869_c0_g1_i3	3.73	2.31	3.8	0.46	0.19	0.44	11.32	16.14	9.97	C9
Snig34870_c0_g1_i9	8.54	8.32	6.48	11.48	14.97	15.19	1.49	1.58	0.82	C5
Snig34874_c0_g1_i1	36.84	32.12	40.58	11.59	11.32	12.18	20.52	16.79	20.26	C2
Snig34876_c0_g1_i1	16.1	17.62	16.43	0	0	0	0	0	0	C2
Snig34878_c0_g1_i8	0	0	0	0	0.23	0	10.26	13.37	11.68	C9
Snig34880_c1_g2_i2	0.29	0.11	0	3.08	5.39	5.92	4.43	7.5	5.35	C8
Snig34882_c1_g1_i3	0.12	0.26	0	7.63	6.96	5.76	3.29	2.25	3.71	C7
Snig34883_c1_g1_i6	0.34	0	0	41.79	9.02	10.68	0	0	0	C6
Snig34885_c0_g1_i6	0.77	0.17	0	15.9	13.54	11.07	1.03	0.78	0.76	C6
Snig34889_c0_g1_i3	0	0	0	0.66	0	0.6	1365.06	1376.74	1321.61	C9
Snig34890_c1_g1_i1	16.51	21.21	24.34	0	0	0	0	0	0	C2
Snig34898_c1_g2_i1	2.72	3.43	0	76.44	93.52	94.22	63.26	65.02	57.22	C7
Snig34898_c2_g1_i5	1.35	1.86	1.44	17.84	15.95	15.2	13.39	16.06	18.39	C7
Snig34899_c2_g3_i2	82.18	90.29	104.79	0	0	0	0	0	0	C2
Snig34905_c0_g1_i1	5.57	4.47	6.84	6.3	10.63	9.47	0	0	0	C5
Snig34906_c7_g1_i1	25.73	24.94	24.31	2.14	4.48	3.02	0.62	0.89	0.38	C2
Snig34907_c0_g1_i1	12.78	12.93	16.91	0	0	0	0	0	0	C2
Snig34907_c0_g2_i1	1.11	1.22	0	16.25	14.17	11.63	77.71	80.44	80.38	C9
Snig34910_c0_g3_i1	19.14	15.65	7.24	6.04	1.97	4.43	12.61	11.56	11.89	C1
Snig34915_c0_g1_i12	5.64	7.79	2.24	28.57	29.56	30.36	17.21	14.84	17.73	C7
Snig34917_c0_g1_i1	9.61	12.58	17.5	0.81	1.48	1.11	0.8	1.05	1.05	C2
Snig34918_c0_g1_i1	0.6	0.66	0.22	14.83	10.86	11.02	8.47	5.75	5.23	C7
Snig34921_c1_g1_i9	0	0	0	22.04	22.51	21.37	14.34	10.9	14.03	C7
Snig34921_c1_g2_i9	1.16	0.43	0	34.15	65.27	49.57	0.58	2.23	0.36	C6
Snig34922_c0_g1_i3	15.65	15.23	6.45	0.65	0.55	1.84	1.41	0.27	1.05	C2
Snig34923_c0_g1_i6	5.88	7.1	5.93	27.17	21.93	25.36	33.96	30.42	32.34	C8
Snig34928_c0_g1_i1	0	0.19	0	31.77	35.53	38.21	0	0	0	C6
Snig34935_c0_g1_i2	0.57	0	0.63	70.65	90.64	92.78	0	0	0	C6
Snig34943_c0_g1_i2	0	0.64	0	35.42	39.89	48.43	0	0	0	C6
Snig34944_c0_g1_i7	0.25	0.68	0	21.76	17.85	21.16	4.38	2.79	3.52	C6
Snig34945_c1_g1_i2	36.12	38.52	34.19	210.56	238.07	240.79	251.37	244.41	242.48	C8
Snig34946_c1_g1_i2	14.21	16.53	3.68	2.76	2.86	2.22	3.27	1.89	3.45	C2
Snig34947_c1_g1_i2	52.8	52.18	61.06	0	0	0	0.44	0	0	C2
Snig34949_c0_g1_i7	0.22	0	0	9.42	9.34	9.19	0.6	0.58	0.93	C6
Snig34950_c0_g1_i1	124.17	120.45	100.94	3.88	2.95	3.32	0.61	2.34	1.13	C2
Snig34952_c1_g1_i3	63.83	62.4	54.06	19.97	18.04	15.56	12.45	14.82	12.56	C2
Snig34953_c0_g1_i4	1.87	1.03	0.99	154.16	240.53	232.47	2.12	2.03	2.3	C6
Snig34958_c0_g1_i1	4.11	3.63	0	12.59	8.56	7.54	0	0	0	C5
Snig34963_c0_g1_i2	8.15	5.43	0.16	166.52	128.3	117.44	127.15	112.12	131.28	C7
Snig34967_c1_g3_i3	2.03	1.5	0	9.54	8.8	11.88	26.16	18.15	26.09	C8
Snig34969_c3_g1_i12	0.21	1.36	0	40.74	48.92	57.49	0.56	0	0.35	C6
Snig34972_c1_g1_i1	2	2.82	0.2	110.36	68.92	75.37	46.39	53.31	54.45	C7
Snig34973_c0_g1_i5	0.35	0.39	0	6.86	8.1	9.37	6.89	5.45	5.29	C7
Snig34975_c0_g2_i4	0.11	0	0	8.71	9.82	9.71	1.41	3.28	3.27	C6
Snig34976_c0_g1_i4	26.41	25.48	1.35	712.55	404.42	399.31	17.98	21.01	13.56	C6
Snig34978_c3_g1_i1	1.1	0.41	0	8.8	9.22	11.52	3.83	3.66	3.68	C6
Snig34980_c7_g1_i2	0	0	0	0	0.33	0.19	605.43	614.96	605.13	C9
Snig34983_c1_g2_i10	27.27	30.38	38.73	0	0	0	0	0	0	C2
Snig34985_c0_g1_i4	17.87	16.73	21.52	0.44	0	0	0	0	0	C2
Snig34996_c0_g1_i2	23.15	26.41	7.63	58.51	41.3	48.02	0.36	0	0.67	C5
Snig34998_c3_g1_i17	0.25	0	0	0.96	0.81	1.1	365.46	326.08	362.13	C9
Snig34998_c3_g3_i1	35.13	36.84	14.04	0.81	1.69	1.9	0	0	0	C2
Snig34999_c0_g1_i4	0	0	0	0.16	0.28	0	81.39	87.94	84.02	C9
Snig35011_c0_g1_i3	0.18	0	0	0	0	0.27	39.94	25.68	29.33	C9
Snig35013_c0_g1_i7	14.1	13.72	12.74	0	0	0	0	0	0	C2
Snig35014_c0_g1_i5	8.39	8.97	15.84	0	0	0	0	0	0	C2
Snig35016_c1_g2_i2	0.3	0.33	0	10.36	14.37	14.57	6.08	5.99	6.5	C7
Snig35016_c1_g3_i8	28.83	28.56	26.25	4.35	5.18	5.59	7.07	10.35	10.12	C2
Snig35024_c0_g1_i1	0.45	0.5	0	7.85	8.22	10.81	6.31	5.69	6.31	C7
Snig35024_c0_g2_i1	0.28	0.42	0	6.52	7.28	7.23	6.85	7.72	9.05	C8
Snig35027_c0_g1_i1	0.27	0.6	0.29	0	0	0	40.13	53.93	43.96	C9
Snig35033_c0_g1_i1	0.66	0.44	0	93.58	88.25	99.27	0	0	0	C6
Snig35036_c0_g1_i3	0	0.48	0.24	3.14	2.34	2.96	6.65	9.54	7.09	C9
Snig35039_c0_g1_i4	24.36	26.62	19.48	6.08	5.49	3.88	9.38	11.7	9.57	C2
Snig35042_c1_g5_i3	9.42	9.64	9.41	0	0	0	0	0	0	C2
Snig35043_c7_g2_i2	8	9.15	6.02	0.94	0.78	0.44	1.64	2.74	4.52	C2
Snig35047_c0_g2_i5	9.95	13.18	10.19	0.56	0.46	1.03	120.56	131.11	125.58	C9
Snig35049_c0_g1_i2	9.3	15.24	6.87	1.85	2.68	0.86	0	0	0	C2
Snig35052_c2_g1_i2	25.01	23.94	29.8	0	0	0	0	0	0	C2
Snig35053_c1_g3_i1	0	0	0	6.09	2.54	4.99	18.79	18.6	17.47	C9
Snig35056_c0_g2_i5	0	0	0	10.2	10.12	11.68	0	0.77	0.5	C6
Snig35057_c1_g1_i1	3.8	3.19	1.73	1.13	1.07	0.44	77.96	78.61	85.77	C9
Snig35062_c0_g1_i7	0	0	0	3.96	0.81	3.21	6.44	7.8	5.01	C8
Snig35065_c1_g1_i1	18.69	20.14	11.21	8.18	6.54	7.19	0	0	0	C3
Snig35066_c2_g3_i2	75.03	74.3	71.66	0.31	0	0	0	0	0	C2
Snig35067_c0_g1_i5	14.21	10.82	15.82	3.96	1.65	2.96	6.86	5.57	5.91	C2
Snig35068_c1_g1_i6	14.77	13.63	13.24	0	0	0	0	0	0	C2
Snig35071_c2_g2_i8	0.12	0.13	0	3.75	4.41	3.59	7.4	9.43	6.51	C8
Snig35074_c7_g1_i2	10.5	12.04	8.45	0	0	0	0	0	0	C2
Snig35081_c0_g4_i1	0	0	0	0	0	0	75.38	0	61.99	C9
Snig35085_c0_g1_i1	13.51	15.93	18.52	0	0	0	0	0	0	C2
Snig35086_c0_g2_i5	84.47	83.87	45.49	37.42	31.62	28.9	10.22	8.93	6.85	C3
Snig35092_c0_g3_i6	0.1	0	0	4.92	9.39	9.75	2.84	3.03	2.11	C6
Snig35095_c0_g1_i5	69.72	69.32	70.25	0	0	0	0	0	0	C2
Snig35095_c0_g2_i2	0.6	1.34	0	11.06	9.94	12.57	0.44	0.84	0	C6
Snig35096_c0_g2_i4	5.53	6.56	4.44	7.38	5.99	8.5	1.48	0.92	1.25	C5
Snig35107_c2_g1_i1	0.33	0	0.37	25.24	21.6	11.64	0	0	0	C6
Snig35107_c3_g1_i5	0.11	0.25	0	21.36	12.4	12.58	0.07	0	0	C6
Snig35108_c0_g1_i1	0	0	0	5.93	5.25	6.24	5.14	5.49	5.03	C7
Snig35113_c0_g1_i3	6.02	5.48	2.81	19.92	15.76	19.4	4.2	3.52	0.64	C6
Snig35117_c0_g1_i7	24.93	22.72	23.48	7.61	7.98	7.66	8.32	6.08	8.32	C2
Snig35120_c0_g1_i20	19.05	21.86	34.53	0	0	0	0	0	0	C2
Snig35125_c0_g2_i1	4.34	2.62	1.88	13.46	8.7	7.82	1.77	1.88	1.1	C6
Snig35128_c0_g1_i1	36.12	38.98	34.48	11.93	8.67	6.89	3.03	2.46	2.82	C2
Snig35136_c1_g1_i2	35.89	33.52	28.35	6.91	7.77	8.36	6.7	4.72	5.21	C2
Snig35136_c1_g3_i5	24.08	19.05	15.15	128.83	167.61	156.57	204.05	206.48	203.4	C8
Snig35138_c1_g1_i1	13.97	13.84	5.56	46.72	33.71	34.21	95.37	76.82	92.33	C9
Snig35138_c1_g2_i1	16.28	15.76	12.17	3.79	3.91	3.1	7.11	6.52	7.77	C2
Snig35150_c0_g1_i4	0	0	0	10.32	21.04	18.46	0.37	0	0	C6
Snig35156_c0_g1_i6	0	0	0	0.29	0.24	0.27	18.19	17.62	16.01	C9
Snig35157_c2_g1_i8	3.53	4.71	3.43	49.99	38.85	44.28	27.32	23.88	28.76	C7
Snig35159_c0_g1_i1	1.05	1.92	0	30.18	18.86	15.23	14.42	21.67	15.76	C7
Snig35161_c0_g1_i3	47.22	46.59	60.73	7.74	7.13	8.43	6.34	10.35	7.11	C2
Snig35164_c0_g1_i1	0	0	0	21.5	25.26	22.27	0	0	0	C6
Snig35166_c1_g3_i3	1.66	1.83	0	12.86	11.91	11.33	17.01	23.25	16.08	C8
Snig35176_c0_g1_i1	1.61	1.78	0.19	20.14	4.24	5.04	0	0	0	C6
Snig35184_c3_g1_i1	0.22	0.31	0	7.81	8.37	9.14	1.58	1.37	1.42	C6
Snig35184_c5_g3_i3	0	1.08	0	8.23	9	6.58	10.02	9.58	11.11	C8
Snig35185_c0_g1_i3	4.78	5.28	2.02	109.42	103.04	106.27	74.49	73.94	70.11	C7
Snig35191_c0_g1_i2	110.99	126.18	98.3	44.31	26.35	24.99	5.35	5.36	5.11	C3
Snig35195_c0_g1_i1	0	0	0	5.33	6.77	5.44	22.15	12.81	14.5	C9
Snig35197_c0_g1_i4	92.99	92.83	42.67	130.93	87.2	86.94	16.65	16.98	14.37	C5
Snig35198_c0_g1_i1	5.84	5.09	4.9	1.66	7.03	5.87	0	0	0	C4
Snig35205_c4_g1_i4	3.2	2.52	0.5	37.72	31.5	25.8	0	0	0	C6
Snig35205_c4_g2_i1	5.91	3.58	3.28	22.77	28.46	31.74	0	0	0	C6
Snig35208_c0_g1_i1	1.62	0.51	1.26	6.3	9.28	6.96	30.53	22.43	19.81	C9
Snig35211_c0_g1_i3	12.93	8.42	11.21	37.45	48.54	54.61	76.81	63.7	68.8	C8
Snig35213_c0_g1_i3	52.22	45.14	27.14	0	0	0	0	0	0	C2
Snig35213_c0_g2_i3	78.82	79.26	48.2	17.65	24.43	25.02	31.9	23.34	24.07	C2
Snig35218_c0_g1_i3	0.47	0.35	0	14.58	12.54	16.19	0	0	0.65	C6
Snig35222_c0_g1_i4	0	0	0	0	0	0	11.28	12.77	14.35	C9
Snig35228_c0_g1_i3	45.2	48.67	52.31	0	0	0	0	0	0	C2
Snig35230_c2_g7_i1	0.68	0.6	0	18.66	21.3	19.01	6.09	11.13	8.22	C7
Snig35231_c1_g2_i1	128.19	126.1	163.08	80.05	120.3	115.48	27.56	28.67	27.61	C4
Snig35238_c0_g1_i1	21.51	22	15.96	0.53	0	1.47	0	0.44	0	C2
Snig35239_c0_g1_i3	4	3.67	0.92	25.68	17.68	13.97	16.08	11.14	15.49	C7
Snig35239_c0_g2_i1	6.03	6.27	3.6	26.97	18.75	15.85	30.54	14.46	25.01	C8
Snig35241_c0_g1_i6	0.87	1.67	0	17.25	22.8	24.03	11.95	8.28	7.93	C7
Snig35250_c3_g2_i5	36.38	40.16	68.8	0	0	0	0	0	0	C2
Snig35253_c1_g1_i4	18.35	15.37	21.99	0	0.87	0.98	1.84	0	0.28	C2
Snig35257_c2_g2_i11	22.74	21.92	13.34	0	0	0	0	0	0	C2
Snig35267_c0_g1_i3	4.23	6.01	0.68	46.26	34.77	32.6	27.52	18.8	22.78	C7
Snig35269_c0_g1_i4	0.46	0.13	0	17.75	12.78	15.2	1.79	1.56	1.39	C6
Snig35273_c0_g1_i1	0.46	0.43	0.08	27.57	44.83	42.22	17.94	15.91	16.39	C7
Snig35281_c0_g1_i1	0.74	0.55	0	27.57	24.26	24.22	33.93	32.74	33.38	C8
Snig35285_c0_g1_i1	0	0	0	6.35	5.14	1.76	65.73	68.08	63.46	C9
Snig35287_c0_g2_i1	0.34	1.49	0	18.79	14.45	10.49	0.99	3.32	3.03	C6
Snig35288_c0_g1_i2	8.14	8.71	5.54	44.48	31.94	35.77	53.71	44.88	52.41	C8
Snig35296_c0_g1_i4	0	0	0	3.38	20.92	24.96	4.05	4.03	3.62	C6
Snig35298_c4_g2_i6	14.41	14.69	19.94	6.77	6.56	7.23	3.25	4.47	3.63	C3
Snig35300_c0_g1_i2	40.97	39.32	24.24	143.74	102.49	112.52	330.51	352.38	316.55	C9
Snig35301_c0_g1_i3	31.56	31.45	22.59	0	0	0	0	0	0	C2
Snig35304_c0_g3_i4	0.66	0.67	0	8.04	7.69	8.88	4.06	3.41	3.22	C7
Snig35305_c1_g1_i10	381.07	369.51	229.15	92.06	88.4	85.69	38.17	35.72	32.15	C2
Snig35306_c0_g1_i4	1.5	1.86	0.4	52.27	91.66	89.21	12.45	10.93	9.26	C6
Snig35315_c1_g1_i1	10.52	10.02	12.04	15.49	14.82	12.24	55.08	50.81	48.09	C9
Snig35316_c1_g1_i2	35.21	35.13	16.49	1.04	0	0	0	0.43	0.28	C2
Snig35317_c0_g1_i3	60.82	62.89	63.69	10.2	10.28	11.93	1.3	2.65	0.1	C2
Snig35319_c0_g1_i1	32.76	31.38	39.74	0.55	0.35	0.27	0	0.11	0.15	C2
Snig35321_c0_g1_i10	13.75	14.08	10.91	45.71	40.09	31.64	258.18	245.18	266.93	C9
Snig35321_c0_g2_i4	0	0	0	40.75	43.14	48.52	0.34	0	0.21	C6
Snig35322_c0_g1_i3	0	0.14	0	11.09	23.03	20.51	0	0	0	C6
Snig35325_c0_g1_i1	0	0	0	1.31	0.22	0.25	764.34	709.63	746.22	C9
Snig35330_c0_g1_i1	0.16	0	0	0.26	1.3	1.46	18.13	23.24	21.61	C9
Snig35330_c0_g2_i1	14.73	17.81	20.91	0	0	0	0	0	0	C2
Snig35330_c0_g3_i1	0.34	0.57	0	4.27	3.61	2.54	17.1	15.9	16.72	C9
Snig35334_c0_g1_i2	97.72	94.24	66.97	0.97	1.33	0.87	1.32	2.28	2.78	C2
Snig35338_c0_g1_i5	0.19	0	0	25.21	17.21	17.68	0.77	0	0	C6
Snig35342_c8_g2_i1	76.49	74.43	78.47	38.4	42.02	40.1	13.48	15.38	13.66	C3
Snig35343_c0_g1_i2	10.78	8.92	11.53	47.28	39.38	43.71	55.07	42.13	50.17	C8
Snig35344_c0_g2_i2	0	0	0	3.23	0.88	3.48	44.51	50.63	47.68	C9
Snig35350_c2_g1_i4	71.87	67.57	76.47	0	0	0	0	0	0	C2
Snig35350_c2_g2_i8	67.15	57.46	75.03	0	0	0	0	0	0	C2
Snig35359_c0_g1_i3	0	0.42	0.43	29.49	20.25	14.39	1.14	0.55	1.05	C6
Snig35359_c0_g3_i1	14.76	13.02	11.24	0	0	0	0	0	0	C2
Snig35371_c1_g1_i2	33.79	35.35	49.32	2.49	2.53	2.37	1.94	0.21	1.6	C2
Snig35372_c0_g1_i4	22.05	21.28	8.98	10.98	17.95	15.69	1.91	1.37	1.06	C4
Snig35374_c0_g3_i2	57.86	58.6	49.8	0	0	0	0	0	0	C2
Snig35376_c6_g1_i6	4.86	3.22	0.21	41.59	44.93	47.4	44.2	39.98	39.56	C7
Snig35377_c1_g4_i7	2.01	1.11	0	45.93	34.48	23.57	44.45	49.02	52.94	C8
Snig35378_c0_g1_i1	2.24	2.01	0.74	53.28	35.18	33.22	0	0.18	0	C6
Snig35383_c0_g1_i3	29.3	28.05	33.76	4.45	4.02	3.69	0.43	0.1	0.53	C2
Snig35383_c0_g2_i3	52.77	58.62	97.2	4.06	0.47	1.07	0	0	0.62	C2
Snig35389_c2_g1_i1	0	0	0	0	0	0	46.2	51.28	53.29	C9
Snig35392_c0_g1_i4	0.14	0.15	0	9.71	7.4	7.55	4.49	4.29	4.78	C7
Snig35393_c0_g1_i5	19.87	15.41	11.1	0	0.32	0	0.33	0.95	1.42	C2
Snig35396_c1_g1_i2	13.22	13.44	4.57	2.35	1.74	1.81	3.11	1.29	2.52	C2
Snig35401_c0_g1_i9	30.04	33.64	34.21	83.9	77.29	78.77	186.77	190.49	197.53	C9
Snig35402_c0_g2_i10	0.09	0.1	0	2.26	1.45	1.63	29.72	28.99	31.09	C9
Snig35407_c3_g1_i5	12.7	13.51	10.53	0	0	0.23	0	0	0	C2
Snig35407_c4_g1_i3	12.6	11.56	13.87	82.59	132.22	129.28	50.83	37.36	47.29	C6
Snig35409_c0_g1_i1	28.08	27.21	22.55	0	0	0	0	0	0	C2
Snig35409_c0_g3_i1	3.09	2.27	1.98	69.79	84.33	79.25	130.13	132.05	132.05	C8
Snig35411_c0_g1_i7	90.36	89.43	81.96	22.89	31.65	29.83	4.07	2.59	4.71	C3
Snig35413_c0_g1_i5	2.25	1.45	0	88.09	76.59	87.82	32.53	34.25	33.29	C7
Snig35415_c0_g1_i5	0.7	1.29	0	35.15	51.11	52.73	24.99	24.03	23.87	C7
Snig35416_c1_g3_i3	279.53	274.16	135.63	0	0	0	0	0	0	C2
Snig35419_c2_g1_i4	11.51	12.07	7.85	6.28	7.28	7.02	1.36	1.44	1.49	C3
Snig35420_c1_g3_i3	1.3	0.86	0	22.47	20.4	16.23	8.82	11.25	13.35	C7
Snig35420_c1_g5_i2	15.85	15.96	7.08	10.04	9.82	7.22	2.38	3.79	1.22	C4
Snig35423_c0_g1_i2	20.97	17.13	9.93	2.21	1.25	2.29	1.27	1.22	1.28	C2
Snig35424_c0_g1_i4	6.86	5.36	9.57	7.41	5.25	4.87	1.28	0	0	C4
Snig35426_c0_g2_i1	10.14	9.21	10.3	0	0	0	0	0	0	C2
Snig35426_c0_g3_i1	0	0.35	0	2.69	6.19	5.97	6.56	6.27	5.46	C8
Snig35426_c0_g4_i1	0.67	0	0	9.68	9.79	8.92	1.98	0.47	1.52	C6
Snig35429_c1_g8_i2	1.1	1.82	0	17.54	17.49	27.63	25.75	31.71	24.71	C8
Snig35430_c0_g1_i4	0	0	0	36.82	33.93	37.43	0	0	0	C6
Snig35434_c0_g1_i4	16.34	14.84	15.63	0	0	0	0	0	0	C2
Snig35435_c0_g1_i4	1.58	0	0	15.88	21.74	20.06	17.03	16.28	15.8	C7
Snig35436_c0_g1_i2	1.25	0.69	0.7	10.93	14.54	16.36	0	0	0	C6
Snig35440_c1_g1_i6	71.87	68.4	80.2	321.89	520.66	505.18	54.06	54.26	55.75	C6
Snig35442_c0_g1_i1	1.74	1.92	0.64	7.66	9.08	7.55	3.74	10.33	5.61	C7
Snig35445_c8_g1_i3	0.79	0.29	0	21.07	25.68	26.88	2.98	3.57	2.07	C6
Snig35446_c0_g2_i1	0	0	0	6.45	50.84	56.58	0	0	0	C6
Snig35448_c3_g1_i1	0.74	0.82	2.2	10.49	8.89	11.2	1.77	1.13	1.59	C6
Snig35449_c0_g1_i6	15.3	14.18	9.33	2.67	2.74	1.12	2.05	1.96	2.54	C2
Snig35450_c1_g1_i3	3.58	3.25	2.43	2.15	2.16	2.24	11.79	10.95	10.86	C9
Snig35451_c1_g3_i10	0	0	0	3.52	2.46	2.38	24.18	17.12	21.65	C9
Snig35452_c3_g1_i1	0.47	1.31	0.26	14.45	9.83	13.2	0	0.32	0.61	C6
Snig35455_c0_g2_i6	16.56	14.57	9.48	17.51	15.83	12.1	0	0.3	0	C4
Snig35456_c0_g1_i7	0	0	0	0	0.12	0	23.81	25.23	23.87	C9
Snig35457_c0_g1_i1	0	0	0	0	0	0	31.16	36.38	28.84	C9
Snig35464_c0_g1_i5	0	0	0	1.18	1.99	0.9	7.53	8.75	8.06	C9
Snig35465_c0_g1_i1	99.99	113.86	103.62	11	11.45	9.11	21.36	20.42	15.32	C2
Snig35468_c0_g1_i23	1.19	2.1	2.13	0	0	0	10.62	10.3	8.71	C9
Snig35469_c0_g2_i3	1.07	0.59	0	17.02	10.49	12.21	0.38	2.17	0.93	C6
Snig35469_c0_g3_i5	26.18	27.74	37.13	4.08	2.29	1.55	0.71	0.22	0.58	C2
Snig35474_c6_g1_i1	13.1	13.68	11.99	29.67	20.36	19.73	90.15	74.37	78.02	C9
Snig35477_c2_g1_i4	11.61	13.22	15.17	0.42	0.48	0.54	1.2	0.69	0.75	C2
Snig35479_c5_g2_i4	5.14	3.47	5.39	5.18	7	3.06	0	0.39	0.25	C4
Snig35480_c0_g2_i2	478.76	459.46	310.05	119.59	90.05	86.26	165.35	146.22	164.57	C2
Snig35492_c0_g1_i2	0.34	0.74	0	21.64	23.77	21.5	23.28	20.85	18.81	C7
Snig35493_c0_g1_i5	0.72	0.29	0	27.42	19.65	18.92	0	0	0.1	C6
Snig35494_c0_g2_i1	11.3	10.27	4.85	3.56	1.34	1.51	2.21	1.65	2.52	C2
Snig35495_c0_g2_i2	12.46	14.26	15.06	0.11	0	0	0	0	0	C2
Snig35502_c0_g1_i5	3.92	4.51	1.92	8.11	6.85	5.54	0	0.42	0.14	C5
Snig35503_c3_g1_i1	0	0.07	0	0.1	0	0.47	46.71	52.24	44.11	C9
Snig35508_c0_g1_i3	0.7	0.66	0.1	9.88	10.36	11.08	3.62	4.08	4.09	C6
Snig35511_c0_g2_i3	5.23	6.35	1.92	11.15	9.26	9.18	0.44	0.21	1.76	C5
Snig35511_c0_g4_i3	18.6	20.53	22.85	9.49	10.64	10.39	3.08	0.78	1.9	C3
Snig35520_c0_g1_i1	1.81	1.31	0.49	7.93	7.5	8.12	13.15	17.42	16.22	C8
Snig35520_c0_g2_i1	0.26	0.29	0.14	13.82	14.13	14.94	18.69	21.34	15.77	C8
Snig35521_c0_g1_i5	2.07	1.83	2.04	10.38	7.01	8.69	0.55	0.52	0.91	C6
Snig35522_c2_g1_i15	1.1	1.45	0.37	10.24	7.21	6.81	5.46	5.48	5.19	C7
Snig35524_c0_g1_i1	2.08	2.59	3.15	19.08	26.03	20.97	61.41	62.58	66.51	C9
Snig35530_c1_g1_i12	10.8	10.29	12.28	0.29	0.13	0.28	0	0	0	C2
Snig35531_c2_g1_i3	26.15	21.86	33.24	10.27	2.61	3.53	4.47	4.81	7.52	C2
Snig35535_c0_g1_i2	0.55	0.98	0.58	14.4	10	9.96	1.01	1.11	1.26	C6
Snig35540_c0_g1_i1	1.21	2.1	0.55	9.44	10.23	8.19	2.57	4.24	2.16	C6
Snig35547_c4_g3_i2	18.04	18.71	19.73	198.19	174.1	184.23	269.94	257.56	254.39	C8
Snig35548_c2_g1_i2	18.57	24.28	24.41	2.36	1.56	0	0.82	0.39	1.76	C2
Snig35553_c0_g1_i4	12.68	11.2	19.05	51.27	64.59	59.33	4.83	1.65	3.21	C5
Snig35560_c0_g1_i9	16.57	12.95	10.2	0.59	0.61	1.36	0.31	0.19	0.25	C2
Snig35560_c0_g2_i2	18.26	19.3	14	22.32	22.35	24.28	187.91	156.61	177.7	C9
Snig35561_c3_g2_i4	13.71	14.45	12.9	0	0	0	0	0	0	C2
Snig35562_c0_g1_i4	9.05	13.23	12.87	0.13	0.21	0.36	0	0	0	C2
Snig35566_c0_g1_i1	0	1.36	0	7.16	3.37	5.21	63.09	34.42	65.42	C9
Snig35568_c0_g1_i1	23	27.69	33.93	4.14	8.22	8.16	0.52	1.48	0.95	C3
Snig35568_c1_g1_i7	48.84	48.06	49.56	14.31	13.35	14.64	23.15	22.86	24.04	C2
Snig35569_c0_g1_i4	0.68	1	0	7.96	7.86	8.5	1.88	1.2	1.16	C6
Snig35571_c0_g2_i1	3.12	2.07	0	66.9	64.09	63.08	7.99	8.46	9.69	C6
Snig35574_c0_g1_i6	0.25	0	0	3.71	8.56	6.16	8.58	2.73	4.84	C7
Snig35574_c1_g1_i3	0.33	0.36	0	2.74	6.3	7.59	6.2	3.19	4.97	C7
Snig35578_c0_g1_i3	5.86	3.98	3.99	12.74	10.99	11.03	0.6	0	0	C5
Snig35580_c0_g1_i4	20.81	21.71	11.7	2.2	1.53	1.03	0.95	0	0	C2
Snig35584_c0_g1_i1	0.31	0.34	0	6.24	5.13	4.81	13.11	16	14.7	C9
Snig35584_c1_g1_i11	0.09	0.29	0	4.79	7.07	8.1	14.37	13.54	11.63	C8
Snig35585_c3_g1_i2	14.03	14.05	15.12	0	0	0	0	0	0	C2
Snig35586_c1_g1_i3	10.52	11.49	10.27	18.74	11.42	10.92	0.53	0.19	0.04	C4
Snig35590_c2_g8_i5	20.55	23.92	22.59	0	0	0	0	0	0	C2
Snig35592_c0_g1_i3	4.04	4.05	3.34	23.88	23.55	26.5	119.88	128.27	137.89	C9
Snig35598_c0_g2_i10	0	0	0	12.88	19.87	20.02	0	0	0	C6
Snig35600_c1_g2_i1	1.59	0.94	0	11.7	9.3	7.38	0	0	0.17	C6
Snig35600_c1_g4_i3	10.65	12.54	8.35	0	0	0	0	0	0	C2
Snig35609_c1_g1_i14	9.25	8.26	4.12	54.97	44.56	48.82	947.12	920.15	950.17	C9
Snig35610_c4_g2_i1	0	0	0	5.84	12.43	10.38	1.69	2.42	2.07	C6
Snig35618_c1_g4_i1	0	0	0	6.91	6.14	10.37	20.8	10.99	15.4	C8
Snig35619_c1_g1_i19	5.91	7.83	5.94	3.67	3.17	3.82	17.02	17.29	23.18	C9
Snig35620_c3_g1_i6	8.73	6.15	3.58	16.14	11.07	12.05	37.7	36.73	37.44	C9
Snig35624_c0_g1_i4	0	0	0	9.7	10.62	10.45	0	0	0	C6
Snig35627_c0_g1_i2	1.62	0.3	0	23.47	13.57	13.21	0	0	0	C6
Snig35628_c0_g1_i1	12.77	15.37	16.74	3.34	3.59	2.76	0.58	1.66	0.6	C2
Snig35628_c1_g1_i1	65.18	66.58	41.5	4.18	4.53	2.36	6.24	7.06	8.65	C2
Snig35629_c1_g1_i4	0	0	0	6.36	7.68	8.3	3.98	3.22	1.51	C7
Snig35633_c0_g1_i11	289.65	280.17	313.73	0	0	0	0	0	0	C2
Snig35637_c0_g1_i1	23.86	23.41	32.53	6.04	7.95	6.48	8.69	6.95	9.02	C2
Snig35639_c3_g3_i3	0.15	0.64	0	10.92	10.96	8.93	3.08	4.24	3.94	C6
Snig35642_c0_g1_i1	2.82	2.57	1.18	2.32	3.98	2.76	34.65	33.66	41.37	C9
Snig35643_c3_g1_i3	50.02	52.04	33.68	17.3	12.5	10.94	20.57	23.96	24.03	C2
Snig35644_c0_g1_i1	37.8	38.28	34.66	45.52	41.64	42.95	4.88	3.79	4.35	C4
Snig35647_c3_g1_i1	0.79	1.09	0	19.98	15.73	15.34	0.81	0.26	0.67	C6
Snig35654_c2_g1_i8	29.41	28.36	17.52	0	0	0	0	0	0	C2
Snig35655_c5_g1_i1	0	0	0	0	0	0	14.46	10.75	10.1	C9
Snig35657_c1_g7_i1	0	0.36	0	0	0	0	31.02	32.86	20.76	C9
Snig35658_c0_g1_i9	0	0	0	0	0	0	13.48	17.71	16.19	C9
Snig35658_c1_g1_i3	0	0	0	9.24	7.03	7.91	2.68	3.08	3.94	C7
Snig35659_c0_g2_i20	13.19	13.1	6.97	0	0	0	0	0	0	C2
Snig35661_c2_g1_i1	6.45	4.74	3.43	29.66	34.92	33.04	18.66	22.36	19.9	C7
Snig35663_c0_g1_i1	0.84	1.2	0	21.78	22.12	22.61	13.12	11.33	13.72	C7
Snig35668_c0_g1_i3	0.06	0	0.06	19.42	22.83	23.33	0.14	0.28	0.04	C6
Snig35673_c1_g1_i7	6.16	7.53	5	0.68	0.58	0.7	2.79	2.03	2.75	C2
Snig35674_c0_g5_i1	24.23	29.04	16.46	0	0	0.26	0	0	0.3	C2
Snig35675_c0_g1_i3	8.01	8.73	6.96	1.25	0.4	1.2	1.9	1.04	1.26	C2
Snig35677_c0_g1_i1	4.86	5.36	0.43	76.99	64.76	72.85	0.56	3.21	1.71	C6
Snig35678_c0_g3_i1	19.99	20.79	14.49	0.96	1.18	0.44	0.83	1.19	1.52	C2
Snig35680_c14_g1_i5	67.75	71.98	35.65	23.78	11.62	13.58	0	0	0.1	C3
Snig35687_c0_g1_i6	32.85	32.88	45.79	6.62	5.59	3.27	4.12	5.03	3.68	C2
Snig35693_c0_g1_i2	6.19	6.39	4.12	38.29	37.77	35.01	46.96	51.35	52.59	C8
Snig35694_c0_g1_i2	42.98	40.61	34.24	21.47	21.09	18.79	86.9	81.1	83.82	C9
Snig35694_c0_g2_i1	3.61	2.38	1.64	28.58	34.6	32.36	83.01	82.53	65.97	C9
Snig35694_c0_g3_i2	39.05	42.87	36.07	2.7	3.11	3.49	1.46	2.23	1.62	C2
Snig35695_c2_g1_i3	396.76	393.41	183.47	20.45	23.32	26.23	0	0	0	C2
Snig35695_c2_g3_i1	29.38	24.68	22.09	167.93	126.66	125.92	215.22	208.98	220.36	C8
Snig35697_c0_g1_i3	0.76	0.28	0	13.19	11.55	8.86	5.36	7.38	5.37	C7
Snig35699_c0_g1_i3	16.33	22.37	20.59	1.01	1.66	0.47	0	0	0	C2
Snig35700_c0_g2_i2	0	0.32	0	10.76	5.03	8.59	1.33	1.27	1.18	C6
Snig35703_c1_g1_i1	0.19	0.21	0	12.96	12.5	13.34	4.95	7.78	6.11	C7
Snig35705_c0_g1_i9	0.76	0.84	0	17.51	10.68	13.57	39.76	43.41	41.49	C9
Snig35711_c0_g1_i1	0	0.65	0	11.67	8.02	11.28	65.9	68.67	67.43	C9
Snig35717_c0_g1_i2	1.19	0.99	0	6.92	13.85	11	13.31	10.27	13.71	C8
Snig35719_c0_g1_i1	21.22	17.95	29.94	16.74	13.56	13.66	1.03	0.79	0.9	C4
Snig35722_c0_g1_i14	0.45	0.74	0	16.8	10.75	8.06	2.48	5.33	2.86	C6
Snig35723_c0_g1_i4	0	0	0	8.26	14.21	11.49	0	0	0	C6
Snig35734_c0_g1_i1	15.07	14.94	6.69	4.56	2.53	3.46	8.78	6.8	8.05	C1
Snig35738_c0_g1_i1	93.44	91.7	69.71	29.65	24.34	22.4	80.13	72.45	77.56	C1
Snig35739_c1_g1_i1	0.76	0	0	1.97	3.73	3.6	11.42	16.39	9.07	C9
Snig35739_c2_g3_i1	14.59	13.46	11.85	0.32	0	0.3	0.55	0	0	C2
Snig35741_c0_g4_i1	162.35	165.06	119.07	41.15	30.39	26.59	0.76	0.18	0.36	C3
Snig35743_c1_g1_i1	1.67	1.53	0.31	15.07	10.2	20.81	54.29	49.64	54.06	C9
Snig35745_c0_g1_i1	0.19	0.21	0.2	30.06	36.33	32.04	0	0	0.08	C6
Snig35748_c0_g1_i1	2.68	3.29	0.33	12.36	13.45	10.54	0.43	0	0	C6
Snig35749_c0_g1_i8	1.71	1.99	1.58	0.57	0.49	0.41	6.89	5.76	8.48	C9
Snig35751_c1_g1_i5	41.7	44	36.12	182.56	169	164.87	2.45	1.92	3.73	C5
Snig35751_c2_g2_i4	153.99	150.47	117.02	83.18	109.78	105.1	0	0	0	C4
Snig35754_c0_g1_i4	11.87	10.48	0.29	401.68	447.98	430.52	348.83	342.46	358.23	C7
Snig35756_c0_g1_i1	15.21	14.13	17.91	23.55	21.29	26.43	68.69	71.19	71.99	C9
Snig35759_c1_g1_i2	143.11	147.96	203.35	0	0	0	0	0	0	C2
Snig35760_c5_g3_i1	0	0	0	11.87	7.55	7.22	2.38	4.17	3.17	C6
Snig35760_c6_g1_i1	19.34	24.71	21.28	0	0	0	0	0	0	C2
Snig35768_c1_g1_i11	12.18	12.6	16.53	0.66	2.13	2.4	0	1.09	1.4	C2
Snig35769_c0_g1_i2	0.31	1.02	0	4.09	6.73	7.1	15.55	9.77	13.36	C8
Snig35770_c0_g1_i3	0.49	0	0.17	4.82	3.21	3.61	8.99	7.96	9.09	C8
Snig35772_c0_g1_i2	0	0	0	131.08	95.01	95.13	239.96	228.07	226.23	C8
Snig35784_c6_g1_i4	0.13	0.44	0	16.56	16.33	16.41	9.36	6.25	8.65	C7
Snig35785_c0_g1_i2	54.33	49.77	44.03	22.62	19.11	18.63	2.61	3.32	4.44	C3
Snig35791_c0_g1_i2	3.6	3.34	1.37	112.18	115.19	114.8	43.98	42.04	44.66	C6
Snig35792_c4_g2_i1	0.86	0.6	0	3.84	4.09	3.59	8.32	7.67	9.04	C8
Snig35793_c0_g2_i2	843.2	847.22	1146.74	1199.09	709.71	733.79	49.19	52.94	44.42	C4
Snig35793_c0_g3_i10	0.34	0.38	0	6.62	9.47	5.78	5.08	4.67	6.66	C7
Snig35794_c0_g2_i1	1.81	1.67	0.62	23.92	23.41	24.09	0.92	0.51	0.81	C6
Snig35799_c0_g1_i1	0.62	1.02	0	10.24	6.89	6.56	5.36	3.84	6.4	C7
Snig35800_c0_g1_i2	8.41	7.91	2.79	75.44	47.05	46.67	59.68	58.37	62.12	C8
Snig35806_c0_g1_i1	0.87	0	0	13.45	16.45	18.18	11.35	12	13.64	C7
Snig35814_c3_g1_i2	0	0	0	14.06	8.7	9.79	11.68	8.93	5.71	C7
Snig35815_c0_g2_i1	69.92	68.51	62.97	0	0	0	0	0	0	C2
Snig35820_c0_g1_i2	0.4	0	0	54.01	75.9	68.69	0	0	0	C6
Snig35823_c5_g1_i1	5.39	7.44	8.37	2.28	4.66	4.2	0.5	0.47	0.3	C3
Snig35825_c0_g2_i1	1.3	1.44	0	23.54	22.65	21.51	51.36	52.2	55.24	C8
Snig35826_c0_g1_i4	104.72	111.81	83.55	18.67	20.49	19.06	0	0	0.12	C3
Snig35827_c1_g1_i3	0	0	0	12.49	18.39	18.28	2.26	0.86	4.44	C6
Snig35831_c0_g1_i2	0.68	0.38	0	14.3	11.84	12.32	4.35	4.6	3.4	C6
Snig35831_c0_g3_i2	31.11	29.32	31.37	0	0	0	0	0	0	C2
Snig35831_c1_g1_i10	11.16	12.12	11.36	0	0	0	0	0	0	C2
Snig35835_c2_g1_i3	0	0	0	2.17	3.02	5.44	6.27	9.89	8.31	C8
Snig35839_c0_g1_i2	32.16	34.47	18.16	174.08	127.34	126.95	215.55	204.57	197.68	C8
Snig35841_c0_g1_i10	258.74	259.57	451.06	11.8	5.33	3	15.99	8.19	17.1	C2
Snig35845_c0_g1_i6	2.96	3.95	3.11	10.69	13.25	14.55	0	0	0	C5
Snig35846_c1_g1_i11	12.6	13.76	7.07	34.26	38.52	29.23	133.09	136.29	129.31	C9
Snig35848_c1_g1_i15	0.12	0.4	0	10	12.7	11.84	0	0	0	C6
Snig35852_c1_g1_i2	4.1	2.32	2.18	81.8	92.52	90.04	0.14	0.33	0.55	C6
Snig35856_c2_g1_i5	9.68	11.27	14.12	17.57	15.97	13.54	1.19	1.82	1.18	C5
Snig35858_c0_g1_i5	29.85	26.1	19.54	4.02	0.54	1.84	2.34	0	1.78	C2
Snig35860_c0_g1_i14	42.51	65.38	35.9	411.88	737.83	743.01	73.13	52.21	59.26	C6
Snig35863_c3_g1_i1	45.3	44.85	40.84	0.99	1.02	0.95	0	0.08	0	C2
Snig35864_c0_g1_i1	10.71	10.91	4.04	32.21	28.51	32.31	35.37	33.18	40.62	C8
Snig35868_c0_g2_i1	2.73	2.33	0	40.79	30.2	29.46	54.64	57.05	57.45	C8
Snig35872_c0_g1_i5	8.05	7.16	5.84	11.08	20.31	18.82	38.71	35.23	35.13	C9
Snig35873_c7_g1_i1	0.42	0.46	0	23.4	15.47	13.98	4.28	5.46	6.34	C6
Snig35875_c4_g2_i5	1.32	0.87	0.58	4.3	1.43	2.01	50.74	50.3	52.78	C9
Snig35876_c0_g1_i1	3.43	2.58	0.17	15.43	10.61	12.16	3.54	5.38	3.35	C6
Snig35876_c0_g2_i3	8.23	11.51	8.19	0	0	0	0.39	0.75	2.16	C2
Snig35877_c0_g1_i1	0.5	0.55	0	6.19	6.97	5.63	6.24	7.67	6.21	C8
Snig35878_c1_g1_i1	1.13	0.31	0	17.16	9.96	10.35	0	0	0	C6
Snig35881_c1_g1_i2	0	0	0	0.51	0.22	0.24	285.85	309.58	280.67	C9
Snig35881_c1_g2_i4	44.9	37.38	107.44	0	0	0	0	0	0	C2
Snig35885_c3_g1_i15	4.82	4.68	2.99	12.79	12.24	15.42	30.19	40.65	35.14	C9
Snig35886_c1_g1_i1	17.93	20.11	12.1	0	0	0	0	0	0	C2
Snig35887_c5_g1_i2	0.34	0	0	336.01	196.89	200.6	0	0	0	C6
Snig35890_c0_g1_i10	6.92	6.47	10.45	2.49	0.7	1.31	2.64	0.92	2.37	C2
Snig35892_c0_g1_i3	114.6	117.76	105.97	6.98	7.66	4.99	1.87	1.86	1.34	C2
Snig35898_c0_g1_i7	16.35	22.71	16.24	3.25	3.83	3.02	4.83	9.24	9.15	C2
Snig35913_c0_g1_i1	0	0	0	6.1	4.39	6.84	14.45	19.55	12.37	C9
Snig35918_c0_g1_i1	4.4	5.3	4.96	5.05	4.77	4.17	0	0.26	0.17	C4
Snig35920_c1_g2_i7	8.65	9.95	13.52	0	0	0	0	2.56	0.33	C2
Snig35921_c0_g1_i1	1.99	2.19	2.52	32.76	39.02	42.02	0	0	0	C6
Snig35922_c0_g1_i2	5.78	7.15	7.31	36.34	39.92	44.56	60.1	67.59	59.82	C8
Snig35923_c1_g2_i3	1.42	2.48	1.12	0.36	0	0.34	6.83	8.01	8.95	C9
Snig35928_c0_g2_i2	0.73	0	0	6.91	7.68	8.64	2.74	6.28	2.34	C7
Snig35930_c0_g1_i1	1	1.77	0	92.77	74.16	80.15	186.03	192.98	183.35	C8
Snig35931_c0_g2_i2	27.87	38.46	28.8	0.59	1.93	2.18	2.06	4.93	3.78	C2
Snig35932_c0_g1_i3	9.54	13.02	6.61	44.71	89.55	77.93	20.09	20.89	17.57	C6
Snig35935_c0_g2_i4	35.65	30.92	36	3.44	1.99	2.46	0.18	0	0.11	C2
Snig35936_c0_g1_i9	3.11	5.56	3.93	16.65	12.75	10.65	34.5	32.22	31.09	C9
Snig35940_c0_g1_i6	54.38	55.61	58.04	0	0	0	0	0	0	C2
Snig35946_c1_g2_i3	152.51	151.66	123.76	3.88	2.61	2.73	9.89	9.29	10.18	C2
Snig35948_c7_g1_i4	18.47	18.08	7.89	2.37	1.93	1.09	0.52	0	0.32	C2
Snig35952_c1_g2_i10	12.33	11.89	7.96	0	0	0	0	0	0	C2
Snig35956_c0_g1_i6	20.12	17.81	12.51	4.49	2.08	2.11	0	0	0	C2
Snig35959_c0_g1_i2	22.34	19.11	13.76	58.53	71.3	72.23	129	142.55	145.37	C8
Snig35962_c1_g1_i5	3.86	1.99	2.54	0.84	0.69	0	26.82	37.08	25.65	C9
Snig35967_c2_g1_i1	5.41	4.65	2.59	15.7	8.15	6.38	26.35	22.05	28.75	C9
Snig35969_c0_g1_i5	0.19	0.42	0	14.53	20.46	17.4	15.66	17.42	13.96	C7
Snig35970_c0_g1_i7	0.73	0.2	0	0	0	0	10.86	11.56	14.18	C9
Snig35971_c0_g1_i3	49.3	44.41	93.16	0	0	0	0.44	0	0	C2
Snig35974_c1_g1_i6	80.83	85.57	92.78	8.54	8.25	5.72	23.23	25.26	24.86	C2
Snig35976_c0_g1_i3	11.37	8.99	4.88	2.39	1.14	0.64	9.75	12.42	6.01	C1
Snig35979_c0_g1_i8	65.41	67.85	77.97	99.48	109.3	101.55	9.95	10.64	7.28	C5
Snig35980_c0_g1_i2	51.09	48.59	23.09	8.48	10.22	12.88	8.2	4.07	6.72	C2
Snig35980_c0_g2_i5	8.18	9.53	7.55	2.57	2.57	3.11	0	0	0.12	C3
Snig35982_c2_g1_i2	0.25	0	0	7.62	11.34	11.63	2.09	1.33	1.93	C6
Snig35988_c4_g2_i2	0.18	0.3	0	2.44	2.32	2.61	7.24	8.15	10.59	C9
Snig35993_c3_g1_i2	0.83	0	0	9.13	21.9	14.87	4.76	3.79	4.63	C6
Snig35993_c3_g11_i1	0.36	1.18	0	25.5	29.43	30.48	2.16	2.29	2.96	C6
Snig35993_c3_g8_i2	0	0	0	14.16	16.37	15.56	0.58	0.28	0.36	C6
Snig36001_c0_g1_i2	1.22	1.18	0	26.12	22.51	25.32	0	0	0.25	C6
Snig36002_c0_g2_i1	0.12	0.26	0.5	0.9	0.46	0.35	44.34	40.29	43.38	C9
Snig36005_c4_g1_i1	0	0	0	17.14	26.01	24.64	0.31	0.44	0.57	C6
Snig36006_c0_g1_i1	0	0.55	0	19.95	10.67	10.37	11.98	14.28	16.29	C8
Snig36009_c1_g1_i6	2.68	2.63	0.66	14.83	19.97	15.13	9.88	0.82	3.95	C6
Snig36009_c1_g2_i1	15.18	12.49	16.68	5.02	4.86	5.47	3.99	4.85	3.35	C2
Snig36015_c0_g1_i3	24.34	17.91	28.33	3.83	3.16	4	2.08	4.37	2.3	C2
Snig36016_c5_g7_i1	0.85	0.27	0	6.08	6.11	6.88	6.84	5.02	5.33	C7
Snig36017_c0_g1_i1	0.48	0.88	1.7	0.25	0.21	0.47	381.82	399.68	398.42	C9
Snig36018_c0_g2_i2	8.98	10.15	11.4	0	0	0	0	0	0	C2
Snig36024_c0_g1_i5	9.74	10.35	18.44	72.04	87.88	98.29	71.31	73.85	67.89	C7
Snig36025_c0_g1_i4	0.94	0.77	0	13.14	21.93	17.62	14.32	19.91	17.45	C7
Snig36029_c2_g1_i3	200.62	201.9	308.22	87.88	120.01	116.5	18.93	14.62	16.35	C3
Snig36030_c6_g1_i12	137.69	130.62	216.66	29.27	24.04	29.63	6.86	8.85	9.08	C2
Snig36033_c0_g1_i5	0.16	0.18	0	8.4	8.57	7.05	1.92	3.68	3.57	C7
Snig36038_c7_g3_i4	56.12	54.78	72.35	40.36	30.88	26.62	4.78	1.43	3.32	C3
Snig36039_c0_g1_i12	188.98	191.87	227.94	0	0	0	0	0	0	C2
Snig36039_c0_g4_i1	37.36	45.78	46.03	0	0	0	0	0	0	C2
Snig36040_c0_g1_i2	13.96	14.12	19.09	99.77	176.23	153.59	117.93	132.9	125.16	C7
Snig36042_c2_g2_i7	1.3	0.58	0.29	11.45	12.66	15.43	6.99	11.6	8.6	C7
Snig36042_c2_g5_i1	0.96	0.44	0	26.77	28.07	33.3	3.51	2.66	3.33	C6
Snig36045_c0_g1_i1	0.64	1.21	0	20.99	22.42	22.32	36.95	35.53	39.21	C8
Snig36046_c4_g1_i4	2.16	0	0	10.47	12.55	10.17	1.61	3.59	0	C6
Snig36051_c0_g1_i6	11.46	13.3	12.1	0	0	0	0	0	0	C2
Snig36056_c0_g1_i1	0	0	0	15.58	25.41	25.35	0	0	0	C6
Snig36059_c1_g1_i3	13.58	12.75	6.13	1.69	2.86	2.52	0.42	0	0	C3
Snig36069_c0_g1_i4	10.86	8.69	10.58	0.93	1.15	0.3	0	0	0.06	C2
Snig36072_c1_g1_i10	96.58	100.5	82.99	9.03	5.34	3	0.34	0	0	C2
Snig36075_c1_g1_i2	0	0	0	1.19	1.01	0.76	27.5	28.42	25.15	C9
Snig36079_c0_g1_i16	3.32	3.85	5.67	22.69	19.82	19.35	0	0	0	C5
Snig36082_c3_g1_i7	0.51	0.28	0	15.66	17.81	16.95	178.34	158.55	166.3	C9
Snig36089_c2_g1_i2	115.03	125.91	151.51	0	0	0	0	0	0	C2
Snig36090_c0_g1_i1	80.35	82.58	113.68	1.06	0	0.66	3.06	6.73	3.96	C2
Snig36092_c0_g1_i6	0	0	0	0	0.54	1	9.27	10.77	11.93	C9
Snig36094_c0_g1_i2	7.63	8.12	9.32	2.44	2.59	1.66	29.06	31.99	28.52	C9
Snig36096_c0_g2_i2	0.48	0.53	0	8.2	6.5	6.58	16.24	21.68	24.18	C9
Snig36097_c0_g1_i4	2.41	2.66	3.18	0	0.24	0.55	18.87	13.23	20.68	C9
Snig36097_c0_g2_i1	2.21	3.29	4.21	0	0	0	23.16	16.97	21.88	C9
Snig36100_c0_g1_i2	0	0.38	0	6.97	5.22	7.48	2.02	2.9	4.33	C7
Snig36103_c0_g1_i2	0.15	0.48	0	1.57	1.14	2.78	14.17	16.52	12.99	C9
Snig36105_c1_g1_i2	19.1	19.58	14.35	0.93	1.96	1.1	0	0	0	C2
Snig36123_c1_g3_i3	25.39	24.42	20.02	1.02	0.96	1.17	0	0	0	C2
Snig36123_c2_g1_i11	19	20.02	20.27	0	0	0	0	0	0	C2
Snig36124_c1_g1_i1	0.16	0.36	0	10.47	10.95	6.87	1.94	0.82	1.07	C6
Snig36128_c0_g2_i9	139.22	141.54	108.69	6.96	5.75	6.47	2.01	1.92	2.72	C2
Snig36131_c0_g6_i1	1.72	1.42	1.63	17.39	24.26	28.9	19.2	19.76	17.67	C7
Snig36132_c0_g1_i2	0.41	1.02	0	25.32	27.82	29.07	0	0	0	C6
Snig36133_c0_g3_i1	122.92	126.24	62.47	23.13	22.42	19.94	33.7	32.22	33.53	C2
Snig36133_c0_g6_i2	57.33	54.53	30.32	4.93	4.02	6.21	8.04	13.33	9.18	C2
Snig36134_c0_g1_i2	2.74	1.13	0	160.2	112.5	107.33	0	0	0	C6
Snig36134_c1_g1_i3	0.2	0.22	0	1096.79	928.05	990.53	0	0	0	C6
Snig36134_c1_g2_i1	0.58	0.64	0	19.07	7.89	8.58	0	0	0	C6
Snig36134_c2_g1_i2	0	0.43	0	10.71	8.16	15.91	5.84	11.17	7.49	C7
Snig36136_c2_g7_i1	0	0	0	1.18	1.45	0	10.82	11.82	9.46	C9
Snig36137_c6_g1_i3	2.29	2.79	1.52	0.91	0.78	0.88	94.99	100.45	100.96	C9
Snig36142_c0_g1_i2	14.27	11.1	3.83	0.38	0.94	0.7	0	0	0	C2
Snig36148_c4_g1_i5	0	0	0.31	8.35	6.51	10.35	9.26	18.09	10.88	C8
Snig36150_c0_g2_i6	0.36	0.1	0	6.01	6.9	8.94	3.77	6.08	5.34	C7
Snig36153_c0_g1_i3	14.32	13.34	8.51	62.19	55.26	56.11	87.63	70.46	66.83	C8
Snig36153_c0_g2_i3	0.22	0	0	7.51	11.05	7.39	17.03	18.35	18.71	C8
Snig36155_c1_g1_i2	3.28	3.62	0.39	149.42	162.81	148.84	159.15	160.62	145.19	C8
Snig36155_c1_g2_i4	83.59	80.15	71.87	0	0	0	0	0	0	C2
Snig36156_c1_g2_i2	0	0	0	0	0	0	8.97	15.88	10.32	C9
Snig36161_c0_g1_i3	0.95	1.04	0	389.49	347.54	336.38	0.66	0	0.2	C6
Snig36161_c0_g2_i6	0.28	0.21	0.1	45.58	19.73	23.94	0	0	0	C6
Snig36161_c0_g3_i2	1.23	1.11	1.28	15.66	22.55	18.74	1.31	0.83	0.54	C6
Snig36167_c0_g2_i6	0.68	1.25	0	623.71	1009.66	1013.05	1.25	0	0.58	C6
Snig36167_c0_g6_i1	3.93	1.67	0.34	1716.58	2854.43	2794.77	0	0	0.27	C6
Snig36170_c1_g1_i1	35.28	37.83	37.29	0	0	0	0	0	0	C2
Snig36171_c0_g1_i1	28.62	27.55	32.09	0	0.23	0	0	0	0	C2
Snig36172_c1_g2_i2	1.27	0.94	0.23	367.08	167.41	172.12	1231.38	1335.73	1251.92	C9
Snig36175_c0_g1_i1	22.78	23.8	17.7	1.58	2.3	1.11	0.34	0.98	0.42	C2
Snig36176_c3_g2_i2	0.44	0.98	0	50.15	44.29	37.53	65.17	61.72	53.02	C8
Snig36176_c6_g1_i1	1.18	0.65	0	14.83	17.39	16.64	4.81	3.32	2.81	C6
Snig36186_c1_g2_i2	23.68	20.95	20.55	15.83	10.83	10.51	2.61	4.99	4.03	C3
Snig36189_c3_g1_i1	0	0	0	0.72	1.05	1.38	529.86	580.28	532.37	C9
Snig36189_c3_g7_i6	17.24	17.47	18.34	0	0.04	0	0.04	0	0.02	C2
Snig36191_c0_g1_i13	0	0	0	7.43	9.61	11.36	0.16	0	0.15	C6
Snig36193_c3_g2_i5	67	66.46	64.33	10.46	8.47	13.2	17.77	16.26	16.07	C2
Snig36201_c0_g1_i3	26.66	23.24	28.92	0.23	0.59	0.44	0	0	0	C2
Snig36202_c0_g2_i1	10.97	10.41	16.14	1.21	0.51	0	8.91	9.27	10.19	C1
Snig36202_c0_g3_i1	6.08	5.94	7.4	0.75	0	0.35	7.49	13.07	9.63	C1
Snig36203_c2_g1_i1	0	0	0	13.76	12.26	9.59	4	2.73	5.23	C6
Snig36203_c3_g1_i4	9.93	8.93	8.69	0	0	0	0	0	0	C2
Snig36203_c4_g1_i7	1.99	1.46	0	51.98	44.88	40.18	47.64	39.05	41.4	C7
Snig36209_c0_g1_i2	2.79	2.15	3	0	0.12	0	27.98	25.71	25.81	C9
Snig36209_c1_g1_i2	1.13	1.14	1.47	0	0	0	8.89	10.01	7.41	C9
Snig36215_c0_g1_i12	12.99	12.24	11.96	75.23	88.5	82.99	4.03	5.67	4.46	C6
Snig36217_c0_g4_i1	0.86	0	0	6.12	11.67	10.5	2.04	1.56	1.26	C6
Snig36218_c1_g3_i2	3.43	3.58	1.64	13.18	14.11	14.17	1.3	3.22	1.6	C6
Snig36221_c4_g1_i3	0	0	0	6.7	8.16	20.81	0	0	0	C6
Snig36221_c4_g3_i1	0	0.72	0	18.66	24.3	24.3	3.34	3.65	3.51	C6
Snig36221_c4_g5_i3	0.34	0	0	11.03	7.59	12.28	0	0	0.31	C6
Snig36226_c0_g1_i3	26.37	27.82	12.56	4.79	2.76	3.11	1.25	1.99	4.34	C2
Snig36229_c2_g1_i13	10.91	7.57	5.23	0.52	0.86	1.92	0	1.3	0	C2
Snig36230_c1_g2_i10	2.27	2.72	0	36.75	23.18	28.06	22.26	26.9	21.76	C7
Snig36248_c4_g1_i16	0.48	0.53	0	10.54	16.91	13.9	70.05	64.07	47.53	C9
Snig36250_c0_g2_i2	0.73	0.8	0.53	41.38	36.41	46.81	0	0.32	0	C6
Snig36251_c0_g1_i11	0.6	0.33	0	6.95	4.32	2.87	31.24	24.31	29.14	C9
Snig36253_c5_g4_i3	2.22	2.27	0.84	29.94	21.76	23.31	0	0.41	0.13	C6
Snig36254_c0_g1_i2	16.08	16.35	13.74	0	0	0	0	0	0.15	C2
Snig36260_c2_g2_i4	0	0	0	775	1911	1924.6	0	0	0	C6
Snig36260_c2_g3_i1	0.33	0.36	0	9.33	17.55	11.14	0	0	0	C6
Snig36262_c1_g1_i19	0	0	0	17.37	10.61	9.41	0	0	0	C6
Snig36269_c2_g2_i18	0.69	0.19	0	45.83	28.43	32.49	0	0	0	C6
Snig36275_c0_g1_i1	3.3	2.43	0	55.3	25.09	22.46	0	0	0	C6
Snig36276_c0_g1_i7	8.03	9.05	5.22	58.77	60.11	62.46	34.13	37.35	29.98	C7
Snig36278_c2_g3_i2	0	0	0	0	0	0	9.52	10.75	8.15	C9
Snig36279_c0_g1_i2	60.15	54.33	23.51	5.08	5.39	3.84	0	0	0	C2
Snig36283_c0_g1_i8	10.74	10.4	9.52	0.15	0.13	0.07	0	0	0	C2
Snig36284_c3_g2_i2	76.31	73.79	128.82	0	0	0	0	0	0.19	C2
Snig36286_c2_g1_i3	6.07	8.56	0	38.16	33.56	35.14	64.4	47.38	52.79	C8
Snig36287_c0_g1_i2	9.23	11.46	12.29	3.83	4.32	5.59	0	0	0.14	C3
Snig36288_c1_g1_i1	1.66	2.61	0.26	24.34	15.22	13.91	55.06	48.54	43.27	C9
Snig36290_c0_g5_i2	0	0	0	4.36	2.89	2.85	4.54	6.88	6.29	C8
Snig36294_c0_g1_i1	2.25	1.91	0.37	12.94	11.6	14.32	84.89	63.53	87.83	C9
Snig36301_c1_g2_i10	16.06	15.15	18.06	3.75	5.19	5.21	11.63	11.28	18.32	C1
Snig36302_c0_g1_i7	35.96	43.09	35.37	0	0	0	0	0	0	C2
Snig36304_c0_g1_i4	94.18	104.18	125.42	66.74	45.97	44.41	0	0.53	0.52	C3
Snig36305_c2_g1_i1	0	0.96	0	15.18	9.81	9.42	8.07	3.14	5.34	C7
Snig36306_c0_g1_i3	31.28	27.12	34.33	0	0	0.22	0	0.19	0	C2
Snig36311_c2_g1_i6	11.2	11.15	18.07	0	0	0	0	0	0	C2
Snig36313_c2_g2_i1	23.21	22.73	15.5	0	0	0	0	0	0	C2
Snig36315_c0_g1_i11	0.45	0.52	0.19	42.43	32.51	47.45	6.06	16.16	7.98	C6
Snig36319_c0_g1_i5	16.25	15.21	12.91	1.4	1.28	0.8	1.42	1.29	1.77	C2
Snig36319_c0_g2_i1	14.34	10.7	12.88	0	0	0	0	0	0	C2
Snig36320_c0_g2_i15	0.41	0	0	0	0	0	9.03	9.98	8.89	C9
Snig36324_c0_g1_i4	2.55	2.63	3.2	15.28	19.85	18.9	1.02	1.41	0.71	C6
Snig36330_c0_g1_i1	0.6	0.94	0.53	11.24	10.61	9.6	0	0	0	C6
Snig36332_c4_g3_i1	45.41	47.18	33.76	0	0	0.6	0	0	0	C2
Snig36333_c1_g1_i4	0.38	0.21	0	3.3	3.53	3.12	5.44	6.44	5.45	C8
Snig36334_c0_g1_i4	2.19	1.14	0.54	36.71	27.21	31.17	0	0	0	C6
Snig36338_c1_g1_i8	22.49	22.71	26.76	0	0.12	0	0.06	0	0	C2
Snig36339_c0_g2_i5	3.31	1.97	0.8	53.48	54.37	53.93	7.87	10.08	9.86	C6
Snig36341_c0_g1_i5	1.75	1.41	1.04	6.76	8.88	8.55	53.69	49.99	51.31	C9
Snig36341_c0_g2_i1	49.64	48.27	61.63	0	0	0	0.36	0	0	C2
Snig36341_c0_g3_i5	2.91	2.93	0.93	6.55	4.09	4.97	26.61	27.18	31.45	C9
Snig36342_c3_g1_i5	4.78	4.22	3.89	19.5	21.3	18.15	16.94	18.06	18.5	C7
Snig36343_c0_g1_i4	0.89	0.33	0	31.65	25.26	28.42	434.64	421.79	426.02	C9
Snig36345_c0_g1_i7	5.96	7.58	9.87	33.89	34.74	36.93	72.09	84.56	74.63	C8
Snig36351_c0_g1_i1	0	0	0	0	3.52	2.26	21.45	13.33	13.12	C9
Snig36353_c0_g1_i13	0	0.33	0	10.72	9.66	11.74	0.59	0.19	0.12	C6
Snig36356_c1_g1_i3	54.81	68.06	18.44	1.85	3.01	2.26	17.69	20.51	20.01	C2
Snig36356_c1_g2_i7	20.59	22.48	13.78	0.51	0.58	0.33	0	0.29	0.56	C2
Snig36356_c1_g3_i3	0.25	0.55	0	6.01	6.99	5.22	12.99	6.37	12.39	C8
Snig36358_c1_g1_i3	10.8	9.93	8.5	0.23	0.33	0.37	0.59	0.06	0.49	C2
Snig36360_c1_g1_i1	2.11	0.87	0	42.86	35.5	36.91	37.33	43.16	36.03	C8
Snig36361_c0_g1_i12	1.51	1.29	1.39	12.88	7.07	8.56	0	0	0	C6
Snig36363_c0_g1_i2	0	0	0	0	0.76	1.27	93.52	70.86	80.12	C9
Snig36364_c0_g1_i8	2.74	3.03	0.25	71.05	73.39	73.96	11.74	13.96	10.56	C6
Snig36368_c0_g1_i10	18.88	24.44	19.25	0.27	1.13	0.51	0	0	0	C2
Snig36368_c0_g4_i2	0.62	0	0	15.82	9.94	10.57	21.12	12.28	16.38	C8
Snig36369_c1_g2_i3	43.83	44.58	65.21	0	0	0	0	0	0	C2
Snig36369_c1_g4_i2	9.97	8.84	10.79	0	0	0	0	0	0	C2
Snig36371_c0_g1_i14	172.92	167.36	146.28	0.28	0.93	0.46	0	0	0	C2
Snig36377_c3_g1_i4	0.22	0	0	1.79	1.79	3.02	6.19	6.22	8.21	C9
Snig36378_c0_g1_i1	19.29	18.42	13.39	13.8	13.28	11.36	61.55	54.84	55.11	C9
Snig36378_c0_g2_i11	4.1	5.36	3.83	5.88	7.66	5.39	16.57	20.81	17.94	C9
Snig36380_c2_g2_i7	28.97	31.07	17.95	0	0	0	0	0	0	C2
Snig36380_c2_g3_i3	28.46	32.94	15.74	2.39	1.58	0.44	0	0	0	C2
Snig36382_c2_g1_i8	0.92	1.19	0.49	9.49	7.03	8.81	3.08	3.33	3.68	C6
Snig36382_c2_g2_i2	0.45	0.42	0.08	5.18	8.7	6.96	8.75	10.03	9.19	C8
Snig36384_c0_g1_i3	40.29	42.3	32.07	2.44	0.29	0.66	0	0	0	C2
Snig36388_c4_g1_i3	0.51	0.38	0	4.77	8.27	6.79	7.33	6.13	5.95	C7
Snig36388_c6_g1_i1	4.08	3.19	0.18	55.6	23.46	23.38	371.23	304.29	388.55	C9
Snig36397_c0_g1_i6	19.16	17.79	18.6	5.04	4.71	5.04	6.29	6.94	7.18	C2
Snig36398_c1_g1_i1	2.09	0.38	0	40.83	20.79	17.41	144.21	133.98	137.12	C9
Snig36400_c3_g1_i12	7.42	8.93	3.11	3.76	3.21	2.64	0.37	0.12	0.39	C3
Snig36405_c0_g1_i3	1.96	0.79	0.74	5.34	8.68	6.56	1.5	1.32	1.07	C6
Snig36406_c0_g1_i8	23.11	22.92	24.82	0	0	0	0	0	0	C2
Snig36409_c0_g2_i1	131.02	142.49	136.32	20.76	30.46	25.7	17.51	7.82	11.77	C2
Snig36410_c1_g2_i8	1.73	1.53	0	25.88	41.84	45.02	15.86	15.16	14.42	C7
Snig36411_c5_g4_i3	8.18	7.79	5.86	39.3	45.06	38.99	57.92	50.46	60.53	C8
Snig36415_c0_g1_i1	0.52	0.58	0	34.76	28.85	38.78	0.74	3.87	2.71	C6
Snig36417_c3_g2_i3	3.9	6.26	0	62.16	39.91	37.13	0	0	0	C6
Snig36419_c3_g1_i3	0	0	0	0	0	0	24.72	26.09	26.46	C9
Snig36425_c0_g1_i2	171.13	169.5	188.53	60.7	44.35	48.7	0.91	2.77	2.65	C3
Snig36427_c0_g1_i2	139.67	135.35	138.32	19.18	18.45	21.31	141.08	128.97	133.99	C1
Snig36427_c1_g1_i1	41.86	41.19	34.3	4.25	3.47	4.1	32.89	25.79	31.9	C1
Snig36427_c1_g2_i3	71.82	72.25	63.8	1.76	1.9	2.96	12.63	13.95	17.23	C2
Snig36429_c0_g1_i1	10.51	10.07	7.89	0.21	0.54	0.61	0.18	0	0	C2
Snig36431_c0_g1_i1	0.06	0	0	8.48	5.76	4.66	3.08	2.5	3.45	C7
Snig36434_c1_g1_i1	2.31	2.18	1.23	21.22	12.74	15.06	6.63	4.86	6.84	C6
Snig36436_c0_g2_i1	0	0.69	0	8.32	11.12	4.81	1.81	2.59	2.22	C6
Snig36436_c1_g3_i5	15.73	15.57	14.5	0	0	0	0	0	0	C2
Snig36436_c1_g4_i1	0.43	1.42	0	18.75	14.56	10.92	2.36	5.08	1.28	C6
Snig36440_c2_g1_i7	0.19	0.82	0	25.59	38.91	45.14	0	0	0	C6
Snig36443_c1_g1_i1	11.63	8.56	0	245.75	195.27	212.95	167.55	171.99	177.93	C7
Snig36444_c0_g1_i2	7.18	6.28	6.6	0.42	0.24	0.27	2.53	5.53	2.7	C1
Snig36446_c6_g1_i1	0.47	0.52	0.26	10.52	10.96	9.87	11.07	11.82	12.23	C8
Snig36449_c1_g4_i1	1633.73	1621.77	929.76	2.08	0	0	0	0	0	C2
Snig36449_c1_g6_i5	11.97	10.23	8.41	32.27	15.49	17.42	42.14	41.98	47.84	C9
Snig36452_c2_g1_i1	1.08	1.4	0	14.12	10.47	12.58	0.24	0	0	C6
Snig36452_c3_g1_i1	0.71	0.39	0	38.02	49.76	56.53	0	0	0	C6
Snig36453_c0_g1_i1	69.11	66.09	80.44	0	0	0	0	0	0	C2
Snig36455_c0_g7_i1	0.06	0	0	5.68	5.11	6.61	8.34	8.92	7.28	C8
Snig36457_c0_g4_i2	0.54	0	0	4.43	6.24	5.78	13.45	10.66	9.92	C8
Snig36457_c1_g2_i10	0	0	0	12.51	17.5	14	0	0	0	C6
Snig36459_c0_g1_i4	1.64	2.41	0	30.8	46.35	44.3	3.21	5.9	4.13	C6
Snig36461_c1_g1_i7	32.44	29.38	32.19	4.28	9.25	6.36	2.38	5.31	3.92	C2
Snig36461_c1_g2_i3	0.19	0	0	10.78	13.6	15.3	7.78	13.14	13.14	C7
Snig36462_c0_g1_i1	1.16	3	0	26.78	11.8	18.82	15.03	16.19	19.61	C7
Snig36462_c0_g2_i7	0.8	1.47	0.14	2.11	2.93	1.94	10.18	11.07	9.57	C9
Snig36462_c0_g3_i3	4.97	5.09	3.53	1.09	1.97	1.43	5.49	3.68	4.35	C1
Snig36464_c2_g2_i3	0	0	0	6.26	4.66	5.24	8.92	7.11	7.28	C8
Snig36464_c2_g3_i2	10.71	13.67	12.51	0	0	0	0	0	0	C2
Snig36466_c0_g2_i7	2.19	2.11	3.18	26.06	32.32	28.78	6.3	6.61	7.29	C6
Snig36467_c1_g1_i6	43.43	46.44	38.66	3.96	2.56	2.49	3.37	1.72	2.86	C2
Snig36475_c0_g1_i1	9.05	4.84	6.37	23.38	21.96	24.28	63.99	46.64	47.49	C9
Snig36476_c1_g1_i6	0	1.19	0.41	25.86	19.58	18.08	32.71	37.95	41.65	C8
Snig36479_c0_g2_i3	0	0.11	0	9.16	11.75	12.94	0	0.12	0.46	C6
Snig36480_c0_g2_i4	0.55	1.01	0	12.09	13.09	18	0.5	0.48	0.92	C6
Snig36480_c0_g6_i2	1.08	0.17	0	2.61	6.22	3.84	34.86	41.16	41.26	C9
Snig36481_c0_g1_i1	2.85	2.42	3.56	71.54	75.31	79.47	0	0	0.19	C6
Snig36489_c1_g3_i19	0.13	0.58	0	9.75	6.93	6.85	5.84	9.53	6.29	C7
Snig36490_c0_g1_i5	17.82	18.84	27.8	2.85	6.08	1.14	4.44	7.75	8.03	C2
Snig36492_c0_g1_i4	26.04	27.22	17.24	293.08	390.02	387.1	118.97	104.26	112.4	C6
Snig36493_c2_g1_i6	65.71	62.13	39.66	793.49	631.74	636.74	1751.12	1763.02	1755.88	C9
Snig36493_c2_g2_i1	51.21	57.84	58.8	245.24	313.34	333.57	6364.96	6399.11	6403.91	C9
Snig36494_c2_g1_i1	49.54	48.16	28.95	4.14	2.14	3.25	3.16	3.46	2.76	C2
Snig36495_c4_g1_i2	13.36	17.16	12.59	0	0	0	0	0	0	C2
Snig36495_c4_g3_i2	11.61	7.25	9.5	0	0	0	0	0	0	C2
Snig36497_c1_g1_i8	0.74	0.61	0.2	5.76	9.45	10.36	1.25	4.05	2.62	C6
Snig36497_c1_g2_i2	0.36	0	0	12.31	8.54	5.08	2.14	2.56	1.64	C6
Snig36497_c2_g1_i2	1.81	1.46	2.11	6.14	6.05	5.59	6.85	12.68	8.89	C8
Snig36500_c0_g1_i10	23.43	19.87	11.23	1.31	1.96	2.51	1.13	0.81	0.44	C2
Snig36504_c2_g1_i2	170.51	170.3	125.93	29.11	15.6	18.84	0.24	0.22	0.58	C2
Snig36508_c0_g1_i2	3.98	4.13	2.81	27.04	17.23	17.97	27.34	28.01	22.86	C8
Snig36514_c0_g2_i2	85.89	89.89	82.22	0.43	0.36	0.41	7.19	3.88	8.57	C2
Snig36516_c0_g1_i2	1.35	1.99	1.53	18.74	13.51	15.52	31.92	26.99	32.49	C8
Snig36519_c7_g1_i3	10.54	11.43	12.28	0	0	0.06	0	0	0	C2
Snig36519_c8_g1_i3	0	0	0	16.95	48.54	48.44	0	0	0	C6
Snig36522_c2_g1_i1	64.9	65.46	70.71	0	0	0	0	0	0	C2
Snig36522_c2_g3_i1	1.27	1.46	0	50.6	38.06	33.84	0.45	0.18	0.24	C6
Snig36523_c0_g1_i1	19.43	24.33	17.48	0	0.52	0.59	7.83	3.74	6.49	C2
Snig36524_c1_g1_i1	17.65	23.38	0.42	4.33	3.89	4.96	0	0	0	C3
Snig36524_c2_g1_i12	59.04	58.54	75.88	6.14	5.18	5.07	1.85	3.09	2.57	C2
Snig36525_c2_g5_i1	0.41	0.23	0	17.09	20.55	18.25	12.84	12.01	17.92	C7
Snig36526_c0_g3_i2	9.17	10.89	14.61	9.17	8.19	7.16	42.21	51.72	49.9	C9
Snig36531_c5_g1_i7	13.59	13.41	11.56	35.53	37.72	40.89	93.99	87.69	92.68	C9
Snig36533_c0_g2_i4	5.34	4.72	3.24	65.89	69.33	67.01	18.31	29.95	24.06	C6
Snig36534_c0_g1_i2	37.01	46.95	22.5	9.62	5.27	4.45	6.97	5.59	6.54	C2
Snig36534_c2_g1_i2	1.23	1.81	0.43	24.01	23.93	17.55	1.26	1.21	0.56	C6
Snig36538_c0_g1_i1	1.98	2.49	0	39.11	64.62	56.83	22.82	26.48	26.43	C7
Snig36539_c0_g1_i1	12.45	10.83	4.97	1.2	0.64	1.08	0.67	0	1.03	C2
Snig36539_c1_g2_i1	157.44	145.41	191.19	0	0	0	0	0.9	0	C2
Snig36541_c3_g2_i4	7.69	9.25	8.27	0.63	0.54	0.2	2	2.43	0.56	C2
Snig36541_c3_g3_i4	0	0.57	0	1.87	0.45	1.27	627.18	647	644.15	C9
Snig36543_c0_g1_i3	0.67	1.11	0.71	0	0	0	9.45	11.83	10.58	C9
Snig36546_c0_g3_i2	0	0	0	2.28	10.72	3.67	5.95	6.63	4.85	C8
Snig36547_c1_g1_i2	26.45	23.03	23.87	45.72	51.34	59.56	110.67	107.04	112.04	C9
Snig36548_c0_g1_i8	0	0.8	0	3.08	4.52	5.65	6.97	1.54	5.25	C8
Snig36552_c6_g1_i1	0	0	0	1.96	0.55	0.92	16.93	17.54	17.94	C9
Snig36555_c0_g1_i1	0.13	0	0	0	0	0	35.16	42.21	36.02	C9
Snig36555_c1_g1_i3	143.06	137.39	140.91	0.22	0	0	0	0	0.12	C2
Snig36556_c1_g1_i14	0	0	0	4.75	5.27	7.04	15.78	19.35	19.43	C9
Snig36558_c0_g3_i5	0.36	0.4	0	0	0.09	0	172.03	186.1	170.03	C9
Snig36558_c0_g5_i1	0	0	0	0	0	0	29.72	20.08	18.75	C9
Snig36566_c1_g1_i1	22.02	23.5	21.31	6.28	1.02	1.15	0	0	0	C2
Snig36574_c0_g1_i2	0.3	1	0	45.94	51.4	50.47	14.23	16.26	16.48	C6
Snig36577_c0_g1_i1	30.63	29.09	22.18	42.25	39.65	43.78	2259.74	1954.68	2239.39	C9
Snig36579_c0_g1_i6	0	0	0	69.24	71.45	75.77	0	0	0	C6
Snig36580_c7_g2_i2	5.64	11.71	8.96	4.47	2.29	2.06	0	0.93	0	C3
Snig36582_c5_g1_i8	1.31	0.72	0	21.44	20.19	22.77	20.06	24.68	19.9	C8
Snig36583_c0_g1_i4	0.56	1.43	0	25.3	16.4	15.69	21.39	18.52	19.44	C8
Snig36586_c0_g1_i1	1.59	1.49	1.15	8.54	5.89	5.03	13.81	13.1	12.59	C8
Snig36590_c0_g2_i3	0	0	0	5.44	5.7	3.67	508.51	468.2	430.77	C9
Snig36591_c2_g5_i3	6.8	5.53	10.74	1.12	2.36	2.12	42.6	37.25	41.75	C9
Snig36594_c0_g3_i3	41.09	44.5	61.28	0	0	0	0	0	0	C2
Snig36598_c0_g1_i3	0	0	0	7.41	9.95	12.76	0	0	0.29	C6
Snig36604_c0_g1_i13	0.64	0.56	0	9.49	9.89	8.53	0.17	0	0.21	C6
Snig36608_c0_g1_i7	0.13	0.15	0	6.96	10.87	11.84	11.81	14.66	14.28	C8
Snig36610_c1_g1_i1	264.98	240.28	378.48	0	0.29	0	0	0	0	C2
Snig36610_c2_g1_i14	2.92	2.33	0.63	33.57	18.73	15.84	9.92	9.48	8.43	C6
Snig36614_c1_g1_i12	15.52	15.51	0.14	147.01	162.73	169.76	0.71	1.18	1.09	C6
Snig36614_c2_g1_i1	0	0.58	0	15.05	5.35	6.42	0.75	0.36	0.46	C6
Snig36614_c2_g4_i2	0	0	0	4.64	2.3	0.43	14.89	13.47	12.86	C9
Snig36614_c2_g5_i1	6.74	12.28	13.31	0	0	0	0	0	0	C2
Snig36615_c0_g1_i1	2.09	0.77	0	1.78	1.93	1.09	18.54	10.84	14.82	C9
Snig36615_c2_g2_i1	0.28	0	0	14.29	16.11	19.95	5.16	4.76	4.11	C6
Snig36619_c1_g1_i9	0.86	1.1	0	32.1	22.97	21.69	2.28	2.96	2.93	C6
Snig36619_c1_g3_i1	25.82	23.73	36.42	0.33	0.14	0.32	0.14	0	0	C2
Snig36626_c0_g1_i1	1.73	1.11	0	19.69	23.08	27.01	4.4	6.58	7.11	C6
Snig36627_c0_g3_i2	6.92	5.27	3.69	35.53	34.77	29.64	28.08	29.8	31.46	C7
Snig36630_c0_g1_i6	4.21	4.31	5.47	14.95	13.87	16.06	4.38	2.39	2.06	C6
Snig36635_c0_g1_i11	157.74	163.25	140.29	866.01	1157.44	1149.8	218.93	223.22	209.08	C6
Snig36636_c2_g1_i11	0.81	1.2	0.9	8.8	8.36	8.63	7.39	10.67	12.59	C8
Snig36637_c2_g1_i1	0.12	0.35	0	5.17	4.11	4.91	15.37	14.07	18.24	C9
Snig36637_c2_g2_i1	0.26	0	0	11.14	6.6	5.52	2.41	3.45	3.52	C7
Snig36638_c4_g2_i1	62.96	78.93	41.14	0.53	0.43	1.47	0	0.88	0.85	C2
Snig36640_c2_g3_i14	7.6	6.72	14.9	1.69	2.16	1.82	0.37	0.87	0	C2
Snig36642_c0_g2_i3	0.74	1.01	0	21.31	11.64	10.36	6.73	8.1	7.24	C7
Snig36643_c0_g1_i4	5.19	4.77	8.84	53.32	83.67	85.89	10.33	9.69	12.67	C6
Snig36644_c3_g1_i4	24.84	19.5	21.74	0.41	0.24	0.13	0.12	0	0	C2
Snig36648_c0_g1_i3	1.41	0.45	0	10.21	10.44	9.03	1.66	2.64	2.39	C6
Snig36649_c1_g1_i1	13.61	11.17	13.19	39.85	44.75	44.61	49.45	55.91	49.56	C8
Snig36652_c7_g2_i3	0.56	0.61	0	9.13	11.33	11.47	0	0.38	0	C6
Snig36653_c0_g1_i2	121.89	121.53	127.92	30.17	53.4	55.89	20.97	19.21	15.28	C3
Snig36655_c0_g1_i1	20.96	20.92	15.38	0	0	0.07	0	0	0	C2
Snig36655_c0_g2_i12	13.74	16.13	19.17	0	0	0	0	0	0	C2
Snig36655_c0_g3_i1	428.51	421.52	273.33	0	0	0	0.83	0	0	C2
Snig36663_c1_g1_i9	42.02	42.9	46.21	26.3	30.27	30.13	0	0	0	C4
Snig36670_c0_g1_i4	10.79	10.57	10.3	0	0.06	0	0	0	0	C2
Snig36671_c1_g1_i6	0	0	0	57.7	67.12	73.19	0	0	0	C6
Snig36674_c1_g1_i2	1308.4	1290.92	1799.5	111	75.9	76.27	18.57	17.52	15.26	C2
Snig36674_c1_g2_i3	7.62	9.35	11.04	0.22	0	0	0.37	0	0.23	C2
Snig36674_c1_g3_i3	1.39	2.31	0	55.04	32.88	39.71	40.69	41.87	34.99	C7
Snig36675_c0_g1_i3	0.11	0	0	0.32	0.41	0.16	46.71	44.77	42.7	C9
Snig36675_c1_g1_i3	6.01	8.73	4.96	60.36	60.88	53.33	83.3	91.98	84.65	C8
Snig36677_c0_g1_i7	432.37	432.42	197.74	65.71	47.14	37.2	0	0	0.23	C2
Snig36678_c3_g1_i29	31	30.19	30.66	0	0	0	0	0	0	C2
Snig36681_c0_g1_i1	42.48	43.27	24.48	1122.95	1813.78	1819.7	42.89	53.62	41.79	C6
Snig36681_c0_g5_i1	8.35	7.57	0	130.54	136.5	132.01	40.8	30.8	36.38	C6
Snig36684_c3_g2_i3	15.44	17.91	11.67	6.79	3.88	4.37	11.77	5.62	8.59	C2
Snig36693_c0_g1_i4	7.62	6.59	7.12	2.93	2.46	0.61	0	0	0	C3
Snig36697_c1_g1_i3	0	0	0	6.8	6.23	7.3	23.53	26.08	20.81	C9
Snig36697_c1_g2_i2	30.14	29.76	36.79	0	0	0	0	0	0	C2
Snig36699_c3_g3_i4	111.15	114.68	152.82	368.11	364.06	356.05	31.74	32.22	37.73	C5
Snig36700_c0_g1_i7	639.2	605.55	778.09	64.74	108.65	104.16	139.51	140.59	146.43	C2
Snig36701_c0_g1_i1	8.17	13.02	12.49	0	0	0	0	0	0	C2
Snig36702_c0_g1_i3	6.17	5.91	8.52	16.96	19.77	19.54	3	1.32	2	C5
Snig36704_c1_g1_i6	0.27	1.79	0.9	19.94	17.87	23.3	15.75	17.07	23.05	C7
Snig36706_c0_g1_i5	8.52	7.05	10.07	3.33	6.07	5.78	1.44	0.92	2.22	C3
Snig36707_c0_g1_i4	0.45	0.25	0	12.3	10.27	14.96	12.85	6.59	4.83	C7
Snig36711_c3_g1_i1	27.32	32.4	31.69	6.77	5.14	5.78	8.1	9.87	12.06	C2
Snig36713_c0_g1_i1	0.19	0.21	0	17.38	12.85	8.78	17.11	17.6	19.7	C8
Snig36715_c1_g1_i13	286.41	289.3	284.1	309.67	153.67	160.27	30.18	26.12	27.04	C4
Snig36715_c1_g2_i9	737.49	729.34	731.81	6.79	5.59	4.65	0.23	0	0.21	C2
Snig36716_c2_g1_i7	59.1	56.32	63.1	0	0	0	0	0	0	C2
Snig36717_c0_g1_i1	15.15	16.45	14.34	0.12	0.74	0.36	0	0.2	0	C2
Snig36717_c1_g1_i1	52.2	60.07	54.62	34.94	36.53	27.4	2.3	0.88	0	C3
Snig36717_c1_g2_i3	19.51	14.68	11.38	2.05	0.29	0.32	2.66	1.13	2.92	C2
Snig36718_c0_g1_i7	22.1	34.66	8.44	8.04	3.81	4.9	1.75	3.35	1.78	C2
Snig36721_c0_g1_i6	0	0	0	4.9	8.28	11.76	1.12	2.98	1.66	C6
Snig36723_c3_g1_i3	13.44	14.7	17.31	12.62	15.94	13.54	3.47	2.84	2.87	C4
Snig36724_c1_g1_i5	5.14	4.01	3.38	33.69	30.22	35.86	34.94	48.87	37.79	C8
Snig36725_c1_g1_i3	12.7	12.06	0	36.68	15.41	17.72	0	1.03	0	C5
Snig36725_c1_g2_i3	0	0.34	0	10.76	13.15	12.52	3.93	5.34	4.74	C7
Snig36730_c0_g1_i1	2.31	1.67	0.37	17.28	11.15	11.52	8.83	9.86	8.62	C7
Snig36734_c2_g1_i3	15.11	13.23	22.93	100.89	133.68	130.99	89.35	94.57	86.19	C7
Snig36742_c5_g1_i5	15.66	15.41	15.99	0	0	0	0	0	0	C2
Snig36742_c5_g3_i1	0.53	0	0	20.51	16.64	24.01	10.98	11.22	12.34	C7
Snig36742_c5_g5_i1	28.47	28.04	38.73	0	0	0	0	0	0	C2
Snig36743_c0_g2_i2	4.67	2.34	0.46	11.12	6.49	7.3	13.72	11.44	10.63	C8
Snig36744_c2_g1_i4	15.03	13.83	6.6	0	0.68	0.51	1.16	1.55	0.57	C2
Snig36752_c3_g1_i2	0.61	0.45	0	9.95	8.97	9.51	27.64	26	25.97	C9
Snig36761_c4_g1_i3	16.06	13.86	13.79	93.55	97.3	101.15	117.98	113.86	126.83	C8
Snig36762_c1_g2_i9	21.62	20.41	32.1	1.7	2.81	1.19	1.1	0.7	0.45	C2
Snig36763_c1_g1_i2	1.81	2.3	2.79	3.63	1.27	2.24	10.14	11.8	13.13	C9
Snig36763_c1_g2_i5	7.26	8.02	8.28	1.27	2.03	0.98	1.42	1.41	0.82	C2
Snig36764_c0_g1_i4	152.79	152.62	107.05	53.56	44.84	49.35	11.96	15.24	14.63	C3
Snig36764_c0_g2_i10	198.76	206.21	266.77	0	0	0	0	0	0	C2
Snig36767_c0_g2_i1	0	0	0	0	0	0	26.84	37.15	28.62	C9
Snig36774_c5_g1_i4	36.36	37.05	36.8	0.06	0	0	0	0	0.06	C2
Snig36776_c0_g1_i6	19.57	16.91	22.17	5.3	3.8	3.52	1.37	1.97	1.84	C2
Snig36777_c0_g1_i6	14.4	16.47	14.42	2.51	0.35	3.12	0	0	0.45	C2
Snig36778_c1_g1_i1	18.41	21.22	28.99	29.68	32.65	30.13	4.61	7.35	6.38	C5
Snig36780_c0_g1_i1	26.17	19.95	30.69	0	0	0.96	0	0	0.55	C2
Snig36782_c2_g1_i8	0.16	0.45	0	15.81	14.05	15.28	2.26	2.16	2.33	C6
Snig36783_c0_g1_i5	1.95	2.76	0	16.44	18.5	12.32	20.61	18.19	11.45	C8
Snig36784_c0_g1_i13	29.79	30.06	42.88	2.38	6.7	4.78	1.6	1.31	1.27	C2
Snig36787_c0_g1_i3	0.96	0.71	1.08	80.31	123.4	130.86	190.23	182.82	180.08	C8
Snig36787_c0_g2_i5	14.33	15.32	15.67	0.77	0.67	0.47	0	0.24	0	C2
Snig36790_c2_g3_i3	0.73	0.27	0	17.61	26.6	25.98	33.51	35.4	24.04	C8
Snig36796_c2_g1_i9	0	0.29	0	4.12	6.24	4.19	12.11	8.12	9.15	C8
Snig36797_c1_g1_i4	0.89	0.16	0	6.39	5.41	3.91	19.91	16.02	15.75	C9
Snig36800_c0_g1_i1	0	0.24	0	9.54	14.76	10.96	6.73	2.92	3.02	C6
Snig36801_c0_g1_i3	12.41	9.77	18.24	2.42	2.84	2.18	2.13	1.67	2.44	C2
Snig36805_c0_g1_i5	2.55	3.42	1.17	20.82	19.21	16.48	0.25	0.24	0.15	C6
Snig36806_c2_g1_i2	1.27	1.05	0	31.24	34.36	30.82	15.19	10.12	9.59	C6
Snig36806_c3_g1_i5	2.46	1.89	0	53.32	56.5	57.37	33.52	33.1	33.06	C7
Snig36807_c0_g2_i7	0.66	0.73	0	4.19	4.09	5.91	4.44	5.78	5.41	C8
Snig36808_c1_g1_i2	30.04	31.31	25.65	6.09	4.84	4.78	3.42	3.38	4.08	C2
Snig36809_c0_g1_i9	1.22	0.84	1.62	1.88	2.39	1.79	5.9	8.56	8.94	C9
Snig36810_c0_g1_i1	0.27	0.44	0.41	5.7	8.87	7.5	1.81	2.32	1.23	C6
Snig36815_c3_g3_i3	63.54	84	95.69	0.66	0	0.6	0	0	0	C2
Snig36816_c0_g1_i1	33.53	33.14	34.64	58.25	69.01	69.04	7.5	7.48	7.74	C5
Snig36816_c0_g6_i2	9.8	8.43	6.2	9.54	12.85	14.94	0	0	0	C5
Snig36821_c0_g1_i6	19.32	21.42	23.11	4.64	5.63	6.58	4.67	3.93	5.04	C2
Snig36822_c2_g3_i2	23.59	28.71	25.31	0	0	0	0	0	0	C2
Snig36823_c2_g2_i5	11.21	10.75	5.65	124.56	100.91	101.76	141.84	144.5	145.71	C8
Snig36827_c1_g1_i4	10.59	10.35	16.54	0.5	0.41	0.93	2.62	0.42	2.68	C2
Snig36837_c0_g4_i1	15.76	19.88	21.19	2.75	3.91	4.52	6.38	6.57	4.96	C2
Snig36838_c1_g1_i2	3.48	3.99	2.26	36.6	20.32	22.08	56.18	51.16	55.51	C8
Snig36842_c0_g1_i2	3.23	3.89	0	75.5	60.63	60.21	3.88	9.5	4.36	C6
Snig36843_c0_g1_i1	2.74	2.65	0	27.28	17.56	10.15	12.63	11.11	15.46	C7
Snig36845_c2_g1_i2	88.41	83.72	94.2	52.43	92.36	103.58	20.62	25.42	23.22	C4
Snig36851_c4_g1_i10	9.83	9.65	14.76	0	0	0	0	0	0	C2
Snig36859_c0_g1_i7	0.98	1.32	0.34	0	0	0.16	10.18	7.3	9.48	C9
Snig36860_c5_g10_i1	0.73	0.41	0.84	20.11	8.19	6.34	0	0	0	C6
Snig36860_c5_g8_i1	0.21	0.47	0	14.66	8.85	6.74	0	0	0	C6
Snig36861_c1_g1_i1	12.24	11.28	12.79	4.25	4.71	4.84	1.51	0.83	0.62	C3
Snig36862_c1_g1_i1	1.73	1.74	0.5	4.13	5.35	4.16	7.14	8.64	6.37	C8
Snig36865_c9_g1_i9	3.83	3.94	1.95	18.55	18.51	18.89	0.52	0.33	0	C6
Snig36866_c1_g2_i3	1.89	0.55	0.42	2.18	3.68	3.25	77.26	74.93	73.91	C9
Snig36866_c1_g3_i4	0	0	0	5.8	11.72	10.63	0.58	0.18	0.72	C6
Snig36867_c0_g1_i5	11.41	12.01	18.76	1.72	1.59	1.53	28.89	28.37	30.57	C9
Snig36868_c2_g1_i3	2.49	1.5	2.21	20.6	23.27	19.38	35.42	35.06	23.57	C8
Snig36868_c4_g1_i5	2.96	3.72	1.56	29.44	29.9	29.11	25.44	31.12	30.76	C7
Snig36868_c4_g2_i3	22.02	21.83	13.2	6.77	7.3	3.95	3.35	1.87	1.38	C3
Snig36872_c2_g1_i14	0.16	0.54	0	9.63	6	3.85	8.77	7.96	9.76	C8
Snig36873_c0_g1_i5	0.32	0.35	0	11.6	12.24	12.53	3.62	2.26	3.71	C6
Snig36874_c0_g1_i3	5.68	7.22	8.04	0.75	0.48	0.72	5.51	3.1	4.52	C1
Snig36875_c0_g1_i1	0	0	0	22.83	21.15	24.21	28.53	23.87	24.84	C8
Snig36876_c1_g2_i26	0.91	0.33	0	13.58	27.32	17.7	1.31	0	0.27	C6
Snig36878_c1_g1_i5	2.01	1.71	0	23.19	27.93	28.68	2.07	1.98	1.54	C6
Snig36878_c2_g1_i1	13.82	14.47	4.82	3.02	1.97	3.33	1.05	1.01	0.32	C3
Snig36878_c2_g5_i2	0.36	0.59	0	22.45	15.42	18.39	4.32	5.04	6.82	C6
Snig36880_c0_g1_i2	0	0.17	0	15.19	8.16	6.88	5	2.79	4.52	C7
Snig36883_c0_g1_i10	3.46	4.04	3.93	36.92	58	61.81	14.67	15.27	16.18	C6
Snig36886_c2_g1_i3	14.02	12.61	9.8	5.39	2.96	4.09	75.32	57.29	62.88	C9
Snig36886_c3_g2_i2	72.07	69.8	66.46	91.91	83.96	85.54	16.12	15.97	17.38	C4
Snig36900_c0_g1_i6	1.5	1.65	0.2	86.92	118.59	119.5	16.52	19.43	19	C6
Snig36902_c0_g1_i1	96.27	105.84	124.4	0.66	1.6	3	1.71	5.46	4.19	C2
Snig36903_c1_g2_i4	1.34	2.96	2.92	56.83	31.96	29.57	14.55	10.95	11.84	C6
Snig36904_c2_g2_i2	11.23	12.39	15.56	0	0	0	0	0	0	C2
Snig36905_c4_g1_i9	0.11	0.12	0	58.96	48.1	46.95	0	0	0	C6
Snig36907_c2_g4_i4	0	0	0	19	29.84	18.58	15.42	9.29	12.21	C7
Snig36907_c3_g1_i2	36.13	39.44	43.98	3.51	10.97	11.74	1.38	3.7	1.88	C2
Snig36909_c0_g1_i5	38.44	33.34	35.92	86.02	94.9	90.52	5.55	5.96	4.86	C5
Snig36910_c5_g1_i1	0	0.37	0	6.71	6.87	8.24	8.75	6.04	9.23	C8
Snig36911_c2_g1_i10	3.05	3.13	0.05	160.86	179.86	187.28	0.34	0.8	0.24	C6
Snig36912_c1_g3_i14	0.4	1.11	1.09	58.05	42.28	44.25	8.56	6.07	6.82	C6
Snig36913_c1_g1_i6	0.88	0.67	0.77	20.16	21.51	20.05	0.26	1.32	0.43	C6
Snig36913_c1_g2_i3	5.39	5.13	5.63	12.75	9.48	9.56	0	0	0	C5
Snig36914_c0_g1_i5	51.86	50.92	19.31	0.49	1.96	2.91	28.94	19.24	28.32	C1
Snig36914_c0_g2_i1	0.78	1.71	0	2.68	3.26	4.28	5.84	3.91	7.84	C8
Snig36914_c0_g3_i4	14.27	14.11	3.65	1.89	2.09	1.63	36.54	26.81	33.58	C9
Snig36915_c0_g4_i1	10.4	9.14	18.84	0	0	0	0	0	0	C2
Snig36919_c0_g1_i1	0.35	0.58	0	17.68	6.42	8.26	0	0	0	C6
Snig36922_c0_g1_i5	11.74	12.04	14.9	77.42	104.68	105.15	85.52	89.19	88.5	C7
Snig36923_c1_g1_i2	0.27	0	0	1.31	0.72	0.81	32.56	22.45	29.57	C9
Snig36925_c2_g2_i3	0	0.13	0	3.73	4.99	4.08	5.83	5.13	3.8	C8
Snig36931_c0_g1_i5	27.83	33.05	21.94	145.81	189.19	192.34	86.05	90.64	99.17	C7
Snig36931_c1_g5_i1	3095.58	3091.89	3137.03	87.44	90.39	67.79	3.22	3.08	1.31	C2
Snig36933_c1_g1_i4	0.76	2.1	0	58.98	39.17	38.09	27.41	20.34	24.87	C7
Snig36934_c1_g1_i2	35.01	34.62	49.3	8.28	11.27	12.17	10.86	13.15	13.86	C2
Snig36934_c2_g2_i1	4.12	4.54	0.85	44.72	32.62	37.09	29.36	34.66	29	C7
Snig36937_c3_g1_i2	0.24	1.06	0	1.16	0	0.36	21.38	18.84	21.81	C9
Snig36939_c1_g1_i5	0.65	0.36	0	6.64	11.31	12.53	17.38	19.06	18.15	C8
Snig36939_c1_g2_i8	1.65	1.64	0.53	47.04	45.35	46.64	37.14	29.8	35.29	C7
Snig36941_c1_g1_i2	0.25	0.28	0.28	17.72	23.97	27.35	0.36	0	0.22	C6
Snig36942_c3_g1_i2	0.38	0.37	0.1	5.13	3.57	4.83	9.74	7.69	9.76	C8
Snig36945_c0_g2_i2	0	0	0	0	0	0	265.62	282.24	254.06	C9
Snig36945_c1_g1_i2	0	0	0	3.46	1.22	3.21	8.59	7.8	7.38	C9
Snig36945_c1_g2_i3	0	0	0	4.98	4.79	6.04	12.72	10.28	11.75	C8
Snig36948_c6_g1_i4	2.02	1.11	1.76	10.67	17.48	17.71	11.12	13.56	9.71	C7
Snig36951_c2_g1_i12	44.46	45.78	52	8.98	7	6.46	2.24	4.28	3.17	C2
Snig36955_c0_g2_i1	0.46	1.26	0	33.7	21.1	13.07	951.78	903.58	940.8	C9
Snig36956_c0_g1_i5	0.23	0	0.25	7.42	3.09	3.48	154.58	180.35	148.16	C9
Snig36957_c0_g1_i2	3.3	1.75	1.39	26.22	17.31	16.77	10.11	11.16	10.69	C7
Snig36958_c1_g1_i10	0	0	0	0	0	0.52	80.21	119.49	76.84	C9
Snig36958_c2_g1_i1	53.16	43.73	41.32	105.76	91.93	95.6	0	0	0	C5
Snig36958_c2_g3_i3	0.73	0.41	0.42	33.31	6.66	14.98	0	0	0.33	C6
Snig36959_c2_g3_i2	34.52	28.3	38.32	5.42	2.68	4.82	7.73	2.9	3.92	C2
Snig36963_c6_g1_i1	28.78	30.01	1.72	405.15	228.58	242.82	13.93	14.89	17.71	C6
Snig36964_c0_g1_i2	7.63	12.81	10.83	17.33	8.7	10.82	0	0	0	C4
Snig36965_c1_g2_i1	0	0	0	0	0	0.26	9.35	8.71	8.75	C9
Snig36968_c3_g2_i5	2.51	2.08	0	11.48	11.23	8.23	3.63	4.9	5.53	C6
Snig36969_c0_g1_i1	9.05	6.24	6.64	53.54	30.22	38.75	106.26	109.09	108.22	C9
Snig36970_c2_g1_i12	18.8	19.21	21.73	14.92	21	20.22	3.49	3.59	2.56	C4
Snig36972_c0_g1_i3	3.7	3.94	3.48	13.11	19.19	21.01	66.21	69.28	72.36	C9
Snig36973_c1_g1_i4	0	0.11	0	13.59	8.83	6.97	0	0	0.08	C6
Snig36973_c2_g1_i2	11.14	9.74	10.92	5.71	6.07	8.3	0.36	0.11	0.15	C4
Snig36975_c1_g2_i3	51.3	51.48	44.27	424.01	472.26	441.67	21.46	20.89	18.71	C6
Snig36983_c0_g1_i1	124.32	116.86	146.73	56.87	89.15	91.91	13.23	11.13	14.22	C3
Snig36985_c0_g1_i1	4.17	4.31	2.29	19.5	14.07	15.43	38.61	36.21	31.45	C8
Snig36987_c0_g1_i3	191.63	199.25	225.45	94.33	157.5	152.67	29.1	29.24	27.12	C3
Snig36988_c0_g1_i6	104.97	107.22	101.3	1.82	1.45	0.75	0	0	0	C2
Snig36988_c0_g2_i1	8.23	9.27	9.83	0	0	0	0	0	0	C2
Snig36988_c0_g3_i3	14.78	15.35	11.27	0	0	0	0.42	0	0	C2
Snig36991_c0_g2_i2	10.17	11.23	7.38	0	0	0	0.35	1.17	0.22	C2
Snig36992_c1_g1_i12	113.84	108.31	124.7	0	0	0	0	0	0	C2
Snig36997_c1_g1_i2	0.16	0.17	0.67	0	0	0	202.78	215.09	203.01	C9
Snig37002_c0_g1_i1	9.71	9.43	12.96	0	0	0	0	0	0	C2
Snig37002_c1_g1_i4	2.09	1.15	0	62.13	98.64	91.09	11.33	17.23	16.26	C6
Snig37002_c2_g1_i1	15.5	16.72	17.62	160.71	130.06	142.92	37	43.59	41.32	C6
Snig37006_c6_g1_i1	17.75	18.03	24.32	0	0.23	0	0	0.23	0	C2
Snig37008_c0_g1_i1	5.5	2.43	0.42	99.92	77.31	73.73	30.11	28.27	27.78	C6
Snig37008_c1_g1_i1	0.81	0.71	0.92	13.32	10.28	12.49	0.21	1.58	0.58	C6
Snig37019_c0_g1_i2	186.77	177.83	139.87	5.23	2.62	1.36	0	0	0	C2
Snig37019_c1_g1_i4	5.02	5.73	4.11	9.36	13.4	11.86	36.67	42.36	30.62	C9
Snig37022_c1_g2_i1	1.33	1.47	1.5	8.03	13.84	15.27	7.73	5.99	7.36	C7
Snig37027_c2_g1_i9	11.1	14.3	12.85	0	0	0	0	0	0	C2
Snig37029_c2_g1_i10	11.84	9.66	11.55	0	0	0	0	0	0	C2
Snig37034_c0_g1_i2	49.64	52.46	39.53	0	0	0	0	0	0	C2
Snig37035_c4_g1_i2	0.13	0.29	0	0	0	0	172.8	190.12	169.46	C9
Snig37037_c2_g1_i1	3.14	4.1	0.32	43.8	37.36	33.12	2.45	3.91	2.76	C6
Snig37037_c3_g1_i1	2.37	3.62	0	126.04	146.49	134.25	20.73	20.52	16.32	C6
Snig37038_c1_g1_i1	0.56	0.61	0	7.3	8.68	8.5	29.72	22.73	29.22	C9
Snig37040_c3_g4_i1	0.69	0	0	10.69	10.14	8.11	25.42	30.7	26.73	C9
Snig37041_c2_g1_i7	0.88	0.24	0	16.75	16.35	14.45	7.26	9.25	9.51	C7
Snig37041_c3_g1_i4	9.2	6.45	2.4	5.47	1.97	2.35	0	0	0	C3
Snig37042_c1_g1_i2	47.98	51.89	57.48	203.64	241.51	240.17	1.32	2.78	1.63	C5
Snig37042_c1_g2_i4	10.86	10.84	5.67	0	0	0	0.67	0.08	0.21	C2
Snig37045_c0_g1_i1	216.86	237.49	286.3	16.96	14.78	14	17.18	10.56	10.05	C2
Snig37051_c0_g1_i1	0.86	0.63	0	26.85	40.46	37.64	38.85	32.85	45.47	C8
Snig37052_c0_g1_i5	9.44	9.67	6.08	56.38	37.76	40.9	41.12	34.11	40.35	C7
Snig37057_c0_g1_i3	4.38	1.86	0.38	149.21	148.71	143.17	3.47	7.58	6.37	C6
Snig37058_c1_g1_i8	0.27	0.29	0	0	0.17	0	149.48	159.3	160.94	C9
Snig37058_c1_g4_i1	65.44	60.51	39.89	0	0.47	0	4.04	1.93	3.09	C2
Snig37060_c8_g1_i8	0	0.16	0	1.31	0.92	0.62	27.27	31.15	21.98	C9
Snig37062_c1_g1_i4	0.72	1.43	0.76	7.3	9.19	10.13	0.96	0.73	1.18	C6
Snig37065_c0_g1_i10	5.19	3.25	4.07	0.54	1.36	1.53	2.33	6.02	4.61	C1
Snig37066_c8_g1_i6	36.67	39.06	17.42	7.84	4.85	5.78	7.38	9.03	10.39	C2
Snig37068_c0_g1_i5	0.82	1.55	0	19.53	19.96	20.24	18.09	18.17	15.69	C7
Snig37068_c0_g2_i1	1.9	1.95	2.13	6.16	2.78	4.24	10.43	10.49	11.03	C9
Snig37070_c1_g1_i2	11.9	13.13	6.56	2.46	1.04	0	1.61	0.74	1.78	C2
Snig37071_c0_g1_i2	534.38	510.53	340.85	0	0	0	0	0	0	C2
Snig37072_c1_g2_i4	107.88	110.72	92.43	1.14	1.27	2.85	0	0	0.2	C2
Snig37074_c5_g1_i1	1.44	0.8	0	24.01	16.07	23.16	202.14	164.62	183	C9
Snig37075_c1_g1_i2	254.61	258.09	327.47	229.03	241.01	249.69	58.26	53.13	49.21	C4
Snig37076_c0_g1_i12	0.15	0	0	0	0	0.22	12.92	14.28	11.75	C9
Snig37079_c1_g2_i11	1.39	2.15	2.42	1.53	1.55	1.07	8.41	7.57	10.37	C9
Snig37083_c3_g1_i1	18.64	16.71	17.13	0.07	0	0	0	0	0	C2
Snig37083_c4_g2_i3	16.63	16.17	18.27	0	0	0.18	0	0	0	C2
Snig37085_c1_g3_i2	0.2	0.22	0	0.32	0.27	0.3	11.32	11.35	10.4	C9
Snig37087_c0_g1_i2	23.58	24.59	21.76	14.46	8.77	12.29	0	0.15	0.1	C3
Snig37089_c0_g1_i8	63.9	60.33	66.82	0	1.06	0.24	0.43	0.62	0.54	C2
Snig37089_c0_g2_i1	0	0	0	0	0	0	15.39	13.22	9.38	C9
Snig37092_c3_g4_i8	2.16	1.3	0	2.47	1.04	1.46	9.09	10.74	10.24	C9
Snig37092_c3_g5_i1	19.05	21.31	11.71	0	0	0.77	0	0	0	C2
Snig37092_c3_g6_i2	0	0	0	0	0	0	12.64	11.16	11.62	C9
Snig37095_c0_g1_i4	37.92	35.66	35.48	0	0	0	0	0	0	C2
Snig37099_c1_g2_i1	1.37	2.27	1.16	30.76	42.25	63.55	10.61	11.11	10.51	C6
Snig37099_c2_g1_i9	346.04	347.85	400.34	95.57	86.65	89.4	188.94	178.77	186.38	C2
Snig37099_c2_g2_i3	1.92	3.03	0	16.64	14.51	10.88	66.33	73.13	73.88	C9
Snig37103_c1_g1_i10	0.25	0	0	11.02	18.89	20.3	0.85	0.61	0.26	C6
Snig37105_c0_g1_i9	85.4	79.81	84.27	19.52	7.7	10.91	8.74	7.91	8.23	C2
Snig37106_c1_g1_i2	0.1	0	0	0.16	0.8	0.3	8.44	10.5	9.31	C9
Snig37106_c1_g2_i4	29.51	19.43	36.67	2	2	2.25	8.69	5.98	8.13	C2
Snig37107_c2_g1_i1	3.04	3.35	0.18	20.99	8.64	11.96	109.86	102.84	123.83	C9
Snig37112_c0_g1_i4	3	2.16	2.47	0.2	0	0	91.28	91.02	95.16	C9
Snig37114_c1_g1_i5	8.16	7.08	5.23	56.57	59.09	52.6	0	0.51	0	C6
Snig37117_c0_g1_i4	0.62	0.34	0.59	13.19	11.04	11.6	0.67	0.59	0.49	C6
Snig37120_c0_g2_i2	16.22	18.44	21.44	0	0	0	1.35	0	0	C2
Snig37121_c1_g1_i10	195.6	197.13	193.84	4.2	1.07	0.88	0	0	0.06	C2
Snig37125_c0_g1_i2	0	0	0	5.54	6.01	7.07	11.01	10.61	12.02	C8
Snig37127_c1_g2_i4	86.64	81.79	95.09	14.12	17.31	21.2	8.54	9.49	10.37	C2
Snig37128_c3_g2_i1	9.64	8.77	5.32	3.97	1.94	2.05	0.24	0	0.15	C3
Snig37129_c1_g1_i1	40.14	42.03	37.35	0	0	0.13	0	0	0	C2
Snig37132_c0_g1_i5	9.16	9.34	10.45	1.47	2.75	3.44	0.95	1.82	1.37	C2
Snig37138_c1_g3_i1	0	0	0	5.24	6.39	3	10.28	13.11	9.77	C8
Snig37139_c0_g1_i1	3.63	3	4.73	19.61	12.01	16.77	14.85	23.39	19.3	C8
Snig37140_c0_g1_i10	0.23	0.26	0	13.89	18.17	23.96	1.3	0.62	0.4	C6
Snig37144_c1_g1_i3	2.55	4.33	2.96	663.94	1187.05	1150.51	0	0	0.33	C6
Snig37144_c1_g2_i3	30.68	32.42	42.87	0	0	0	0	0	0	C2
Snig37144_c1_g3_i1	13.17	14.33	9.59	291.34	316.16	329.5	72.21	67.59	67.33	C6
Snig37145_c0_g1_i4	20.9	21.56	22.02	0	0	0	0	0	0	C2
Snig37145_c0_g2_i2	0.22	0.12	0	1.15	1.54	2.2	13.57	16.62	13.95	C9
Snig37146_c0_g1_i6	0	0	0	0	6.14	7.46	226.37	242.55	220.47	C9
Snig37148_c3_g4_i1	14.52	13.89	18.4	0	0	0	0	0	0	C2
Snig37153_c3_g1_i3	35.77	31.92	21.75	0	0	0	0	0	0	C2
Snig37155_c0_g1_i2	0.36	0.4	0.58	36.65	41.02	44.82	0	0	0.3	C6
Snig37156_c3_g2_i5	2.64	2.33	0.22	30.12	14.42	13.92	0	0	0	C6
Snig37158_c0_g1_i7	5.8	5.45	1.82	29.46	29.06	27.66	63.21	59.94	69.04	C8
Snig37158_c0_g2_i1	3.95	3.44	4.27	59.98	49.17	54.69	47.09	41.2	34.7	C7
Snig37164_c2_g1_i1	0.57	0.63	0	6.59	4.67	7.88	4.09	7.43	4.27	C7
Snig37166_c0_g1_i3	0.18	0.2	0	18.36	21.41	14.99	0	0	0.15	C6
Snig37174_c0_g1_i5	5.21	4.93	1.04	140.48	83.54	91.26	0	0	0	C6
Snig37175_c0_g1_i4	0.51	1.7	0.57	10.84	10.75	9.63	17.44	17.09	15.93	C8
Snig37176_c1_g2_i6	1.16	0	0	6.22	12.24	10.22	0.42	1.19	4.85	C6
Snig37181_c8_g1_i1	1.39	1.54	0.39	0	0.97	0.54	287.39	355.65	323.74	C9
Snig37182_c3_g1_i8	0	1.31	1.49	8.12	8.65	10.03	6.49	4.91	5.51	C7
Snig37185_c3_g1_i3	0	0	0	8.31	9.22	10	1.37	0.66	0.84	C6
Snig37189_c0_g1_i2	0.28	0.3	0	11.12	15.17	16.21	6.04	7.76	8.15	C7
Snig37189_c1_g1_i14	27.6	29.21	24.62	0	0	0	0	0	0	C2
Snig37189_c1_g3_i4	13.18	14.32	12.23	0	0	0	0	0	0	C2
Snig37191_c2_g1_i4	5.11	2.82	0	92.93	123.12	113.86	60	74.87	59.78	C7
Snig37192_c2_g1_i1	30.15	25.14	14.96	66.21	38.61	33.32	458.81	471.96	459.38	C9
Snig37192_c3_g2_i3	0.42	0.23	0	12.81	11.57	16.51	6.71	4.19	5.22	C7
Snig37192_c3_g4_i4	0.62	0	0	10.93	11.98	17.32	15.37	13.4	10.26	C7
Snig37193_c1_g2_i4	0.99	0.37	0	3.35	6.87	3.61	4.86	2.79	7.15	C8
Snig37197_c0_g1_i1	31.34	38.98	38.51	0	0	0	0	0.62	0.2	C2
Snig37198_c0_g2_i3	23.88	22.73	23.57	167.54	193.23	203.22	102.74	106.04	101.05	C7
Snig37201_c0_g1_i7	6.25	6.68	5.8	3.67	3.14	3.39	0.25	0	0.16	C3
Snig37202_c0_g4_i3	16.67	11.71	8.49	0.19	0	0.18	4.43	4.1	5.09	C2
Snig37203_c6_g1_i2	0	0.33	0	15.08	15.73	20.03	1.31	5.43	2.41	C6
Snig37205_c0_g1_i6	8.24	8.51	5.5	15.83	14.46	13.04	28.35	30.64	31.42	C9
Snig37205_c0_g2_i3	6.31	5.16	4.85	49.95	70.17	72.59	39.06	62.86	46.13	C7
Snig37208_c4_g1_i2	0.49	0.16	0	0.19	0.32	0.36	153.66	160.64	156.89	C9
Snig37208_c5_g1_i3	23.73	31.82	25.55	21.01	21.54	16.06	0.8	1.79	3.3	C4
Snig37212_c1_g1_i4	7.49	6.33	9.23	0.83	0.71	0.16	1.01	1.24	0.62	C2
Snig37213_c0_g1_i5	30.67	30.54	28.06	3.71	3.53	2.43	0.2	0.57	0.12	C2
Snig37213_c0_g2_i2	30.43	28.87	39.21	1.9	3.31	2.53	0	0.12	0	C2
Snig37217_c0_g1_i8	19.3	18.51	12.04	23.49	16.06	16.11	0.3	0.14	0.42	C4
Snig37218_c11_g1_i1	1.61	1.98	0	13.15	7.78	8.22	0	0	0	C6
Snig37219_c2_g1_i2	0.14	0	0	0.44	0.37	1.05	54.67	59.69	55.26	C9
Snig37219_c3_g3_i4	17.24	12.45	36.61	0	0	0	0	0	0	C2
Snig37224_c0_g1_i5	0	0	0	4.13	4.73	4.86	14.71	17.48	17.17	C9
Snig37229_c0_g3_i1	10.65	10.97	12.65	0	0	0	0	0	0	C2
Snig37231_c5_g1_i5	11.43	9.92	11	0	0.13	0	0.13	0	0.16	C2
Snig37231_c5_g3_i4	1.27	1	0.19	0.54	0.58	0.78	11.8	13.06	9.5	C9
Snig37235_c0_g1_i10	24.39	26.08	34.55	165.06	181.68	179.46	190.73	188.67	171.08	C8
Snig37236_c2_g1_i8	80.19	81.93	0.33	1546.25	944.47	924.52	0	0.41	1.85	C6
Snig37239_c3_g4_i2	25.7	17.02	3.61	212.89	159.67	162.21	5.15	3.14	3.16	C6
Snig37239_c3_g5_i1	211.75	219.96	201.41	16.97	8.7	9.79	4.38	12.04	2.68	C2
Snig37239_c3_g6_i1	208.3	208.44	206.61	0	0	0	0	0	0	C2
Snig37242_c2_g1_i4	4.84	4.13	6.3	4.58	5.91	4.82	0.83	0.4	0.13	C4
Snig37242_c2_g2_i4	8.27	7.83	7.2	22.57	22.79	22.42	48.83	44.48	46.34	C9
Snig37242_c2_g3_i2	0.21	0.23	0	19.21	15.24	17.78	0	0	0	C6
Snig37244_c5_g1_i2	0.93	0.69	0	9.89	11.55	8.18	4.07	3.89	0.83	C6
Snig37250_c1_g1_i8	0.37	0.41	0	6.65	3.56	5.09	32.01	28.24	32.47	C9
Snig37251_c0_g1_i4	0.22	0	0	5.86	7.83	6.92	22.19	21.3	22.12	C9
Snig37251_c0_g2_i2	0.06	0.07	0	1.73	2.27	2.64	6.82	6.52	7.17	C9
Snig37251_c0_g4_i1	27.96	28.06	32.6	0.25	0.5	1.3	0	0	0	C2
Snig37252_c0_g1_i1	34.49	39.9	50.8	0	0	0	0	0	0	C2
Snig37254_c0_g1_i2	3.3	2.8	0	12.36	11.3	10.4	0.71	1.03	0.66	C6
Snig37257_c0_g1_i4	1.5	1.24	0	47.57	59.54	60.58	56.16	53.44	56.37	C8
Snig37261_c0_g2_i5	24.74	23.26	26.27	0	0	0	0	0	0	C2
Snig37262_c0_g2_i1	0	0	0	6.24	2.86	2.72	26.32	24.95	25.47	C9
Snig37262_c0_g4_i3	9.87	11.21	11.71	0	0	0	0	0	0	C2
Snig37262_c0_g6_i1	2.62	3.07	0	3.29	4.5	3.13	24.99	19.69	16.82	C9
Snig37265_c6_g1_i1	56.28	60.08	43.44	129.33	111.12	112.85	223.58	201.36	221.91	C8
Snig37267_c1_g2_i11	0.62	1.24	0	17.48	22.63	23.46	10.51	11.77	9.36	C7
Snig37269_c1_g1_i1	0	0	0	0.44	0.37	0.21	24.12	29.17	25.44	C9
Snig37269_c2_g1_i3	0	0.12	0	0.69	1.31	1.48	195.75	205.61	215.83	C9
Snig37272_c0_g2_i2	165.65	168.49	153.83	1.98	1.43	1.61	0	0.47	0.15	C2
Snig37272_c0_g5_i1	42.44	36.73	27.54	0	0	0	0	0	0	C2
Snig37273_c1_g1_i3	307.21	310.82	386.68	0	0	0	0	0	0	C2
Snig37275_c8_g1_i5	0.77	0.85	0	24.21	33.58	31.76	9.95	15.78	15.7	C7
Snig37276_c0_g1_i9	0.09	0	0	0.94	0.23	0.39	179.16	163.43	181.78	C9
Snig37278_c1_g1_i2	7.58	7.86	2.7	28.46	21.74	20.8	73.82	59.41	75.57	C9
Snig37281_c0_g1_i2	3.28	3.85	0.96	22.39	14.77	16.61	51.04	46.87	54.11	C9
Snig37283_c1_g1_i1	17.31	19.31	24.8	1.71	2.16	1.89	4.93	6.6	4.88	C2
Snig37291_c5_g1_i7	6.75	7.12	2.06	37.33	34.08	30.29	41.32	29.32	41.98	C8
Snig37293_c0_g2_i13	0	0	0	0.41	4.11	2.7	34.67	29.73	32.12	C9
Snig37296_c0_g1_i1	47.45	46.75	35.05	0	0	0	0	0	0	C2
Snig37301_c0_g2_i1	0.16	0.35	0	3.71	3.13	3.06	13.25	9.6	10.71	C9
Snig37302_c0_g2_i10	18.07	17.68	23.01	1.17	1	0.56	0.38	2.3	1.65	C2
Snig37303_c1_g6_i2	37.52	39.2	36.12	0	0.13	0.14	0	0	0	C2
Snig37304_c0_g1_i3	0.14	0.31	0	11.77	8.51	8.94	0	0	0	C6
Snig37305_c1_g2_i1	0	0	0	0.78	0	0	20.31	13.27	14.38	C9
Snig37305_c1_g3_i6	1.09	0.6	0.14	6.89	10.64	8.77	0	0.17	0.11	C6
Snig37307_c0_g1_i4	10	9.86	7.75	46.45	74.35	73.41	44.96	43.57	45.7	C7
Snig37308_c0_g1_i9	11.64	11.24	1.02	70.15	87.77	82.51	0.95	0.91	0.49	C6
Snig37314_c0_g2_i1	134.65	117.62	121.99	492.22	545.88	558.57	1107.06	1107.59	1147.19	C8
Snig37315_c1_g1_i1	7.93	6.49	11.44	1.46	1.2	3.61	1.27	0.4	3.37	C2
Snig37316_c1_g1_i15	4.9	5.78	0.18	4.2	2.88	2.74	20.43	18.44	23.03	C9
Snig37317_c0_g2_i4	148.44	158.44	208.85	0	0	0	1.8	3.62	2.68	C2
Snig37317_c0_g3_i2	0	0.15	0	0.43	0.36	1.03	128.67	137.53	115.37	C9
Snig37319_c0_g2_i2	177.79	172.14	214.43	60.54	56.34	52.28	24.01	22.6	27.75	C3
Snig37321_c5_g2_i4	43.85	45.7	39.42	0	0	0	0	0	0	C2
Snig37323_c0_g1_i3	7.19	8.91	6.08	4.23	3.62	3.65	1.64	1.45	1.57	C3
Snig37326_c1_g2_i5	0.84	0.83	0.49	7.73	6.97	6.08	2.79	3.01	2.79	C6
Snig37329_c0_g1_i5	4.96	3.04	1.97	19.58	28.6	24.27	39.12	51.44	38.5	C8
Snig37331_c0_g1_i3	0	0	0	2.3	3.39	2.73	54.07	55.49	45.43	C9
Snig37334_c0_g1_i4	97.69	100.38	122.76	0.99	1.12	1.42	0.43	0.54	0.26	C2
Snig37335_c1_g2_i7	1.36	0.45	0	15.03	20.56	21.53	30.85	32.07	30.97	C8
Snig37341_c2_g6_i1	0.46	0.26	0	12.98	11.14	8.36	20.57	15.06	21.79	C8
Snig37343_c0_g1_i1	16.73	17.45	24.05	1.73	3.64	3.02	12.21	12.38	13.7	C1
Snig37344_c0_g1_i5	0.22	0.24	0	5.86	5.77	7.14	2.99	2.57	3.13	C7
Snig37345_c0_g1_i2	18.3	18.1	18.85	26.06	14.11	19.55	0	0	0	C4
Snig37345_c0_g2_i1	37.33	35.65	48.66	0	0.06	0	0	0	0	C2
Snig37346_c0_g1_i5	610.92	632.28	741.62	24.41	7.83	8.46	234.66	208.48	220.62	C2
Snig37347_c4_g1_i4	92.55	88.4	39.41	0	0	0	0	0	0	C2
Snig37347_c4_g2_i1	10.51	9.19	0	17.1	12.26	17.08	0	0	0	C5
Snig37347_c5_g1_i3	0.72	1.19	0	48.64	44.19	44.63	96.51	89.23	90.52	C8
Snig37349_c2_g1_i1	22.55	23.28	22.99	0	0	0	0	0	0	C2
Snig37350_c0_g2_i3	112.05	113.7	70.9	209.88	212.32	199.73	29.49	28.72	29.92	C5
Snig37351_c0_g1_i1	0.88	0.97	0	17.51	36.9	32.04	20.7	16.56	21.27	C7
Snig37352_c0_g1_i2	123.11	146.1	130.21	125.6	127.94	130.63	23.19	21.36	15.29	C4
Snig37354_c0_g2_i1	30.83	26.93	22.74	2.02	1.33	1.71	0.19	0	0.72	C2
Snig37357_c0_g1_i5	13.45	12.48	8.66	3.22	1.11	0.62	3.33	3.36	4.07	C2
Snig37359_c0_g1_i1	11.71	13.02	15.06	3.55	3.36	3.05	0.55	0.42	0.68	C3
Snig37360_c2_g1_i6	319.09	306.79	165.39	330.92	267.78	271.57	11.08	12.64	12.32	C4
Snig37360_c2_g3_i1	5.32	3.52	0	0	0	0	274.78	311.56	280.97	C9
Snig37361_c0_g2_i1	0.24	0.29	0	12.32	9.84	9.5	9.37	8	8.8	C7
Snig37361_c0_g4_i1	0.29	0.43	0	7.99	7.08	6.01	7.4	6.35	9.66	C8
Snig37362_c0_g2_i5	14.06	15.92	9.42	48.03	46.7	41.8	115.81	113.85	96.42	C9
Snig37367_c6_g1_i2	16.96	13.23	0	1314.34	548.8	564.66	294.97	344.04	264.76	C6
Snig37367_c8_g1_i2	3.52	3.5	0.38	14.28	17.83	23.44	0	0.68	1.18	C6
Snig37369_c0_g1_i2	4.05	3.78	2.44	55.67	57.74	73.13	2.71	2.16	0.83	C6
Snig37369_c1_g1_i11	148.52	151.97	167.75	0	0	0	0	0	0	C2
Snig37370_c0_g1_i3	0.24	0.27	0	347.83	392.09	395.72	6.43	8.09	5.84	C6
Snig37371_c0_g3_i1	0.62	0.3	0	14.55	9.83	10.8	0	0	0	C6
Snig37372_c0_g1_i6	0.64	1.06	0.36	28.01	21	16.91	25.36	18.79	22.72	C8
Snig37376_c2_g1_i15	25.49	21.17	9.44	95.39	58.51	66.31	3655.69	3303.14	3565.03	C9
Snig37378_c0_g1_i3	1.14	1.26	0	12.45	7.46	6.59	8	8.74	6.63	C7
Snig37382_c0_g1_i1	1.55	0.17	0	14.67	9.25	11.22	7.03	4.82	4.38	C7
Snig37383_c2_g3_i1	0.09	0.3	0	3.35	4.71	4.39	8.56	4.31	8.48	C8
Snig37383_c2_g6_i1	0.18	0	0	6.81	3.92	3.9	5.73	4.19	8.58	C8
Snig37384_c4_g1_i2	3.49	6.42	4.6	31.2	61.41	56.59	28.77	39.65	32.15	C7
Snig37386_c2_g1_i1	0	0	0	0.57	0.47	0	34.68	48.8	43.09	C9
Snig37387_c0_g1_i2	7.11	8.01	9.68	0.67	0.94	0.64	1.93	2.76	1.91	C2
Snig37390_c1_g1_i5	25.75	33.75	8.13	13.35	8.54	9.08	41.92	64.24	46.07	C9
Snig37391_c1_g2_i10	0.21	0.45	0	8.15	22.96	20.6	3.39	2.7	1.57	C6
Snig37392_c0_g1_i3	0.23	0.37	0	5.96	4.65	6.21	10.89	9	10.77	C8
Snig37393_c2_g1_i1	1.25	0.34	0	5.2	4.28	3.85	4.97	4.76	6.1	C8
Snig37394_c0_g3_i3	0.49	0	0	3.16	3.95	5.19	16.81	14.43	16.47	C9
Snig37398_c1_g1_i2	36.84	31.37	32.05	9.03	5.69	5.96	4.61	5.36	5.21	C2
Snig37399_c3_g4_i3	10.9	10.05	6.96	0.23	0.19	0.22	1.39	0.76	1.48	C2
Snig37400_c0_g1_i8	21.8	19.13	21.63	0.14	0.23	0.26	0.24	0.11	0.07	C2
Snig37400_c0_g2_i2	8.57	9.47	4.56	0	0	0	1.71	2.95	2.53	C2
Snig37401_c0_g1_i1	1.18	1.68	1.08	9.45	7.75	7.72	0	0	0.28	C6
Snig37403_c0_g1_i1	32.56	34	20.71	6.59	11.57	10.94	0	0	0.15	C3
Snig37406_c1_g1_i1	0.25	0.14	0	1.5	0.48	0.72	15.4	15.02	14.57	C9
Snig37406_c2_g2_i1	126.64	137.5	159.6	2.97	2.21	2.18	0	0	0	C2
Snig37408_c0_g1_i3	253.82	259.81	73.76	0.67	0.12	0.13	0	0	0	C2
Snig37414_c2_g3_i3	1.18	0.97	0	68.1	61.77	74	35.91	35.55	38.64	C7
Snig37415_c2_g1_i3	149.19	147.06	1.03	2543.72	2621.97	2643.87	0	0	0	C6
Snig37415_c2_g4_i1	0	0.31	0.31	295.85	217.12	226.84	0	0	0	C6
Snig37418_c0_g1_i1	0.64	0	0	8.09	7.62	5.72	9.05	6.42	8.65	C8
Snig37420_c0_g1_i3	0.08	0.08	0	12.53	9.02	11.01	1.35	0.55	0.9	C6
Snig37421_c0_g3_i2	0.23	0	0	31.52	18.57	20.54	13.82	13.52	18.02	C7
Snig37421_c0_g4_i1	9.76	10.31	13.32	0	0	0	0	0	0	C2
Snig37422_c0_g1_i2	3.26	2.16	0	43.9	27.45	26.83	12.88	12.78	11.11	C6
Snig37426_c6_g1_i1	0	0	0	3.37	4.52	2.22	10.22	9.21	11.71	C9
Snig37427_c0_g1_i10	8.65	7.38	7.22	1.98	1.62	1.82	1.14	1.09	0.71	C2
Snig37428_c0_g1_i5	3.72	1.93	0	89.34	48.46	48.6	220.69	230.64	214.62	C9
Snig37432_c0_g1_i4	8.8	8.47	12.66	0	0	0	0	0	0	C2
Snig37434_c0_g1_i2	39.04	38.48	26.37	0	0	0	0	0	0	C2
Snig37435_c2_g1_i4	42.21	50.08	43.59	0	0	0	0	0	0	C2
Snig37436_c0_g1_i8	24.51	28.82	30.27	1.2	2.06	1.88	3.77	4.1	5.08	C2
Snig37438_c0_g1_i4	0.34	0.38	0	2.45	1.54	1.49	6	8.82	9.26	C9
[truncated: 16,863 more rows]

## Sheet: Table S6
Supplementary Table S6. Differentially expressed transcription factor genes in S. nigrum
Snig ID	Normalized expression (TPM)									Cluster	TF name	Category	% Identity	Pfam ID	Atha ID	Description (Araport11)
	L1	L2	L3	SA1	SA2	SA3	BF1	BF2	BF3
Snig17616_c0_g1_i2	27.43	27.64	22.92	0	0	0	0	0	0	C2	MYB-related	TF family	60.4	PF13833	AT2G46600.1	Calcium-binding EF-hand family protein
Snig23270_c0_g1_i1	28.65	27.77	21.66	0	0	0	0	0	0	C2	NAC	TF family	58.58	PF02365	AT1G56010.2	NAC domain containing protein 1
Snig26065_c0_g1_i2	0	0	0	0.28	0.47	0.79	9.83	11	12.75	C9	AP2-EREBP	TF family	54.74	PF00847	AT5G25190.1	Integrase-type DNA-binding superfamily protein
Snig27508_c0_g1_i1	0.36	0.4	0	29.56	28.12	17.51	37.53	24.1	27.55	C8	NAC	TF family	51.49	PF00612	AT4G33200.4	myosin
Snig27603_c0_g1_i1	0	0	0	0	0	0.39	7.25	12.82	8.48	C9	C3H	TF family	81	PF00642	AT1G68200.6	Zinc finger C-x8-C-x5-C-x3-H type family protein
Snig28079_c0_g1_i1	11.49	8.68	9.45	0	0	0	0	0	0	C2	ARID	Transcriptional regulator	70.27	PF02928	AT1G63490.3	transcription factor jumonji (jmjC) domain-containing protein
Snig30192_c0_g1_i1	0	0.52	0	30.05	32.98	29.61	1.65	0.95	1.22	C6	GRAS	TF family	69.17	PF03514	AT4G00150.1	GRAS family transcription factor
Snig30329_c1_g1_i1	8.71	8.26	2.32	1.12	2.22	2.14	7.25	4.46	5.49	C1	PHD	Transcriptional regulator	54.42	PF00439,PF00628	AT3G01460.1	methyl-CPG-binding domain 9
Snig30609_c0_g1_i4	2.41	2.87	0	37.22	22.76	25.88	16.61	13.71	19.75	C7	SNF2	Transcriptional regulator	68.75	PF14619	AT2G28290.2	P-loop containing nucleoside triphosphate hydrolases superfamily protein
Snig31176_c0_g1_i2	0	0	0	3.97	4.92	4.52	4.12	8.32	5.1	C8	LOB	TF family	60.94	PF01277	AT3G01570.1	Oleosin family protein
Snig31183_c0_g1_i1	1.08	1.19	0	33.25	30.63	36.72	62.73	49.23	65.59	C8	SNF2	Transcriptional regulator	94.95	PF00176	AT2G46020.4	transcription regulatory protein SNF2
Snig31645_c0_g1_i1	0	0	0	0	0.13	0	51.81	68.22	54.97	C9	MADS	TF family	52.34	PF00319,PF01486	AT3G57390.1	AGAMOUS-like 18
Snig32107_c0_g1_i1	40.19	41.98	64.11	0	0	0	0	0	0	C2	Orphans	TF family	54.55	PF16879	AT1G70060.2	SIN3-like 4
Snig32412_c0_g1_i1	2.03	2.16	1.73	16.49	13.41	13.11	9.85	9.86	10.63	C7	ARID	Transcriptional regulator	50.7	PF08429	AT1G63490.3	transcription factor jumonji (jmjC) domain-containing protein
Snig32884_c0_g2_i2	0.6	0.59	0.21	11.05	4.69	4.18	45.08	35.5	49.3	C9	TRAF	Transcriptional regulator	75	PF02803	AT2G33150.1	peroxisomal 3-ketoacyl-CoA thiolase 3
Snig33111_c0_g1_i1	25.31	27.32	15.62	4.45	4.49	4.77	7.19	3.44	6.03	C2	C2H2	TF family	71.93	PF00063,PF02736	AT5G43900.1	myosin 2
Snig33137_c0_g1_i4	0	0	0	6.69	6.59	5.47	9.42	10.05	9.37	C8	bHLH	TF family	71.21	PF02776	AT4G33070.1	Thiamine pyrophosphate dependent pyruvate decarboxylase family protein
Snig33783_c1_g1_i4	5.5	2.84	1.25	38.96	22.53	24.77	24.08	23.04	20.08	C7	SNF2	Transcriptional regulator	96.12	PF00176	AT5G18620.1	chromatin remodeling factor17
Snig34023_c0_g1_i1	5.42	6.58	3.84	18.67	17.88	20.74	0.19	0	0	C5	bHLH	TF family	62.89	PF00010	AT3G57800.2	basic helix-loop-helix (bHLH) DNA-binding superfamily protein
Snig34054_c0_g1_i2	13.9	15.21	8.74	82.89	116.48	116.38	36.86	41.15	43.69	C6	SNF2	Transcriptional regulator	88.32	PF09110,PF09111	AT3G06400.2	chromatin-remodeling protein 11
Snig34114_c0_g1_i5	3.61	2.11	0	17.87	12.42	15.56	0	0	0	C6	MYB-related	TF family	73.97	PF00249	AT1G75250.2	RAD-like 6
Snig34115_c0_g1_i3	21.8	21.74	20.19	5.83	7.51	6.67	28.07	27.62	31.53	C1	C3H	TF family	67.96	PF00642,PF13639,PF15663	AT3G08505.3	zinc finger (CCCH-type/C3HC4-type RING finger) family protein
Snig34155_c0_g1_i1	0	0	0	4.48	4.33	4.22	9.56	7.14	7.74	C8	FAR1	TF family	77.14	PF04434	AT1G52520.1	FAR1-related sequence 6
Snig34272_c0_g1_i2	0.13	0.15	0	31.07	34.85	33.57	0	0	0	C6	zf-HD	TF family	64.85	PF04770	AT1G14440.2	homeobox protein 31
Snig34474_c1_g1_i3	5.51	7.37	3.99	52.16	42.71	37.2	10.02	10.31	9.55	C6	C2C2-GATA	TF family	56.99	PF07714	AT1G73660.1	protein tyrosine kinase family protein
Snig34615_c1_g1_i4	15.77	18.86	30.41	0	0	0	0	0	0	C2	C2C2-GATA	TF family	52.63	PF00320	AT5G49300.1	GATA transcription factor 16
Snig34615_c2_g1_i1	9.3	10.86	11.63	0	0	0	0	0	0	C2	AP2-EREBP	TF family	57.65	PF00847	AT5G52020.1	Integrase-type DNA-binding superfamily protein
Snig34765_c1_g1_i5	4.38	7.07	0	31.89	30.09	29.67	76.29	79.13	84.65	C9	NAC	TF family	83.33	PF02365	AT5G04410.1	NAC domain containing protein 2
Snig34905_c0_g1_i1	5.57	4.47	6.84	6.3	10.63	9.47	0	0	0	C5	MADS	TF family	62.5	PF00069	AT5G62230.2	ERECTA-like 1
Snig34947_c1_g1_i2	52.8	52.18	61.06	0	0	0	0.44	0	0	C2	MADS	TF family	56.64	PF07714	AT3G46290.1	hercules receptor kinase 1
Snig35071_c2_g2_i8	0.12	0.13	0	3.75	4.41	3.59	7.4	9.43	6.51	C8	GeBP	TF family	50	PF04504	AT4G00390.1	DNA-binding storekeeper protein-related transcriptional regulator
Snig35285_c0_g1_i1	0	0	0	6.35	5.14	1.76	65.73	68.08	63.46	C9	LOB	TF family	64.71	PF01277	AT3G01570.1	Oleosin family protein
Snig35296_c0_g1_i4	0	0	0	3.38	20.92	24.96	4.05	4.03	3.62	C6	MADS	TF family	58.8	PF00319,PF01486	AT3G02310.1	K-box region and MADS-box transcription factor family protein
Snig35419_c2_g1_i4	11.51	12.07	7.85	6.28	7.28	7.02	1.36	1.44	1.49	C3	SET	Transcriptional regulator	64	PF00856	AT1G14030.1	Rubisco methyltransferase family protein
Snig35442_c0_g1_i1	1.74	1.92	0.64	7.66	9.08	7.55	3.74	10.33	5.61	C7	LOB	TF family	76.92	PF02969	AT1G04950.3	TATA BOX ASSOCIATED FACTOR II 59
Snig35553_c0_g1_i4	12.68	11.2	19.05	51.27	64.59	59.33	4.83	1.65	3.21	C5	SET	Transcriptional regulator	91.45	PF00856	AT2G23380.2	SET domain-containing protein
Snig35620_c3_g1_i6	8.73	6.15	3.58	16.14	11.07	12.05	37.7	36.73	37.44	C9	C3H	TF family	67.41	PF12796	AT2G41900.1	CCCH-type zinc finger protein with ARM repeat domain-containing protein
Snig35644_c0_g1_i1	37.8	38.28	34.66	45.52	41.64	42.95	4.88	3.79	4.35	C4	SET	Transcriptional regulator	50.83	PF00069	AT3G20410.2	calmodulin-domain protein kinase 9
Snig35661_c2_g1_i1	6.45	4.74	3.43	29.66	34.92	33.04	18.66	22.36	19.9	C7	PHD	Transcriptional regulator	52.63	PF03141	AT5G04060.1	S-adenosyl-L-methionine-dependent methyltransferases superfamily protein
Snig35694_c0_g1_i2	42.98	40.61	34.24	21.47	21.09	18.79	86.9	81.1	83.82	C9	TRAF	Transcriptional regulator	75.09	PF00651	AT3G61600.2	POZ/BTB containin G-protein 1
Snig35922_c0_g1_i2	5.78	7.15	7.31	36.34	39.92	44.56	60.1	67.59	59.82	C8	bZIP	TF family	77.62	PF00170	AT3G12250.7	TGACG motif-binding factor 6
Snig36045_c0_g1_i1	0.64	1.21	0	20.99	22.42	22.32	36.95	35.53	39.21	C8	Trihelix	TF family	60.34	PF13837	AT5G05550.3	sequence-specific DNA binding transcription factor
Snig36155_c1_g1_i2	3.28	3.62	0.39	149.42	162.81	148.84	159.15	160.62	145.19	C8	C3H	TF family	88.11	PF00069	AT5G14640.2	shaggy-like kinase 13
Snig36155_c1_g2_i4	83.59	80.15	71.87	0	0	0	0	0	0	C2	C3H	TF family	69.55	PF00069	AT5G14640.2	shaggy-like kinase 13
Snig36201_c0_g1_i3	26.66	23.24	28.92	0.23	0.59	0.44	0	0	0	C2	SNF2	Transcriptional regulator	54.9	PF13639	AT1G35330.1	RING/U-box superfamily protein
Snig36218_c1_g3_i2	3.43	3.58	1.64	13.18	14.11	14.17	1.3	3.22	1.6	C6	bHLH	TF family	70.45	PF00400	AT1G04510.2	MOS4-associated complex 3A
Snig36278_c2_g3_i2	0	0	0	0	0	0	9.52	10.75	8.15	C9	bHLH	TF family	54.08	PF00010	AT5G46760.1	Basic helix-loop-helix (bHLH) DNA-binding family protein
Snig36287_c0_g1_i2	9.23	11.46	12.29	3.83	4.32	5.59	0	0	0.14	C3	S1Fa-like	TF family	60.34	PF04949	AT2G27740.1	RAB6-interacting golgin (DUF662)
Snig36356_c1_g2_i7	20.59	22.48	13.78	0.51	0.58	0.33	0	0.29	0.56	C2	EIL	TF family	80.43	PF04873	AT1G73730.1	ETHYLENE-INSENSITIVE3-like 3
Snig36356_c1_g3_i3	0.25	0.55	0	6.01	6.99	5.22	12.99	6.37	12.39	C8	EIL	TF family	86.21	PF04873	AT1G73730.2	ETHYLENE-INSENSITIVE3-like 3
Snig36382_c2_g1_i8	0.92	1.19	0.49	9.49	7.03	8.81	3.08	3.33	3.68	C6	MADS	TF family	52.66	PF00069	AT1G26150.2	proline-rich extensin-like receptor kinase 10
Snig36405_c0_g1_i3	1.96	0.79	0.74	5.34	8.68	6.56	1.5	1.32	1.07	C6	C3H	TF family	70.63	PF12796	AT2G41900.1	CCCH-type zinc finger protein with ARM repeat domain-containing protein
Snig36466_c0_g2_i7	2.19	2.11	3.18	26.06	32.32	28.78	6.3	6.61	7.29	C6	SET	Transcriptional regulator	73.85	PF00856	AT3G04380.2	SET-domain containing protein lysine methyltransferase family protein
Snig36514_c0_g2_i2	85.89	89.89	82.22	0.43	0.36	0.41	7.19	3.88	8.57	C2	Pseudo ARR-B	Transcriptional regulator	74.12	PF00072	AT5G24470.1	two-component response regulator-like protein
Snig36533_c0_g2_i4	5.34	4.72	3.24	65.89	69.33	67.01	18.31	29.95	24.06	C6	C3H	TF family	59.09	PF00650,PF03765	AT1G55690.3	Sec14p-like phosphatidylinositol transfer family protein
Snig36534_c2_g1_i2	1.23	1.81	0.43	24.01	23.93	17.55	1.26	1.21	0.56	C6	AP2-EREBP	TF family	64.74	PF00847	AT1G28360.1	ERF domain protein 12
Snig36547_c1_g1_i2	26.45	23.03	23.87	45.72	51.34	59.56	110.67	107.04	112.04	C9	MADS	TF family	78.57	PF00069	AT3G48750.1	cell division control 2
Snig36586_c0_g1_i1	1.59	1.49	1.15	8.54	5.89	5.03	13.81	13.1	12.59	C8	HSF	TF family	59.93	PF00447	AT4G18880.1	heat shock transcription factor A4A
Snig36598_c0_g1_i3	0	0	0	7.41	9.95	12.76	0	0	0.29	C6	HB	TF family	75.61	PF00046,PF02183	AT4G16780.1	homeobox protein 2
Snig36615_c2_g2_i1	0.28	0	0	14.29	16.11	19.95	5.16	4.76	4.11	C6	mTERF	TF family	70.77	PF03144	AT1G76720.1	eukaryotic translation initiation factor 2 (eIF-2) family protein
Snig36752_c3_g1_i2	0.61	0.45	0	9.95	8.97	9.51	27.64	26	25.97	C9	MADS	TF family	58.18	PF00069	AT4G28980.3	CDK-activating kinase 1AT
Snig36776_c0_g1_i6	19.57	16.91	22.17	5.3	3.8	3.52	1.37	1.97	1.84	C2	Sigma70-like	TF family	63.35	PF04539,PF04545	AT5G13730.1	sigma factor 4
Snig36859_c0_g1_i7	0.98	1.32	0.34	0	0	0.16	10.18	7.3	9.48	C9	Pseudo ARR-B	Transcriptional regulator	70.48	PF00072	AT5G61380.1	CCT motif -containing response regulator protein
Snig36867_c0_g1_i5	11.41	12.01	18.76	1.72	1.59	1.53	28.89	28.37	30.57	C9	MYB-related	TF family	71.89	PF00249	AT1G07540.1	TRF-like 2
Snig36905_c4_g1_i9	0.11	0.12	0	58.96	48.1	46.95	0	0	0	C6	bHLH	TF family	75	PF00010	AT5G53210.1	basic helix-loop-helix (bHLH) DNA-binding superfamily protein
Snig36907_c3_g1_i2	36.13	39.44	43.98	3.51	10.97	11.74	1.38	3.7	1.88	C2	C3H	TF family	75.86	PF00013,PF00642	AT5G06770.5	KH domain-containing protein / zinc finger (CCCH type) family protein
Snig36913_c1_g1_i6	0.88	0.67	0.77	20.16	21.51	20.05	0.26	1.32	0.43	C6	HB	TF family	73.37	PF01852	AT1G17920.2	homeodomain GLABROUS 12
Snig36913_c1_g2_i3	5.39	5.13	5.63	12.75	9.48	9.56	0	0	0	C5	HB	TF family	75.42	PF01852	AT1G73360.1	homeodomain GLABROUS 11
Snig36951_c2_g1_i12	44.46	45.78	52	8.98	7	6.46	2.24	4.28	3.17	C2	AUX/IAA	Transcriptional regulator	75.95	PF01026	AT3G52390.1	TatD related DNase
Snig36965_c1_g2_i1	0	0	0	0	0	0.26	9.35	8.71	8.75	C9	LOB	TF family	82.14	PF03195	AT3G02550.1	LOB domain-containing protein 41
Snig36972_c0_g1_i3	3.7	3.94	3.48	13.11	19.19	21.01	66.21	69.28	72.36	C9	MYB	TF family	64	PF00249	AT5G04760.1	Duplicated homeodomain-like superfamily protein
Snig36973_c1_g1_i4	0	0.11	0	13.59	8.83	6.97	0	0	0.08	C6	MYB	TF family	60.53	PF00249	AT3G13540.1	myb domain protein 5
Snig36988_c0_g1_i6	104.97	107.22	101.3	1.82	1.45	0.75	0	0	0	C2	TRAF	Transcriptional regulator	72.76	PF00651,PF02135	AT5G63160.2	BTB and TAZ domain protein 1
Snig36988_c0_g2_i1	8.23	9.27	9.83	0	0	0	0	0	0	C2	TRAF	Transcriptional regulator	63.79	PF00651,PF02135	AT5G63160.2	BTB and TAZ domain protein 1
Snig36991_c0_g2_i2	10.17	11.23	7.38	0	0	0	0.35	1.17	0.22	C2	SNF2	Transcriptional regulator	53.25	PF13639	AT1G20823.1	RING/U-box superfamily protein
Snig37037_c2_g1_i1	3.14	4.1	0.32	43.8	37.36	33.12	2.45	3.91	2.76	C6	NAC	TF family	66.1	PF00724	AT1G76690.1	12-oxophytodienoate reductase 2
Snig37040_c3_g4_i1	0.69	0	0	10.69	10.14	8.11	25.42	30.7	26.73	C9	MADS	TF family	51.85	PF00069	AT4G28980.3	CDK-activating kinase 1AT
Snig37041_c2_g1_i7	0.88	0.24	0	16.75	16.35	14.45	7.26	9.25	9.51	C7	Jumonji	Transcriptional regulator	68.31	PF02373	AT1G08620.3	Transcription factor jumonji (jmj) family protein / zinc finger (C5HC2 type) family protein
Snig37042_c1_g1_i2	47.98	51.89	57.48	203.64	241.51	240.17	1.32	2.78	1.63	C5	bHLH	TF family	60.81	PF00125	AT5G65360.1	Histone superfamily protein
Snig37072_c1_g2_i4	107.88	110.72	92.43	1.14	1.27	2.85	0	0	0.2	C2	bZIP	TF family	62.84	PF00170	AT1G75390.1	basic leucine-zipper 44
Snig37074_c5_g1_i1	1.44	0.8	0	24.01	16.07	23.16	202.14	164.62	183	C9	TRAF	Transcriptional regulator	50.96	PF07727	AT4G23160.3	cysteine-rich RECEPTOR-like kinase
Snig37083_c4_g2_i3	16.63	16.17	18.27	0	0	0.18	0	0	0	C2	Orphans	TF family	58.79	PF00643	AT4G39070.1	B-box zinc finger family protein
Snig37129_c1_g1_i1	40.14	42.03	37.35	0	0	0.13	0	0	0	C2	TCP	TF family	68.82	PF03634	AT3G27010.2	TEOSINTE BRANCHED 1%2C cycloidea%2C PCF (TCP)-domain family protein 20
Snig37144_c1_g1_i3	2.55	4.33	2.96	663.94	1187.05	1150.51	0	0	0.33	C6	bHLH	TF family	61.97	PF00125	AT5G65360.1	Histone superfamily protein
Snig37144_c1_g2_i3	30.68	32.42	42.87	0	0	0	0	0	0	C2	bHLH	TF family	60.66	PF00125	AT4G40030.2	Histone superfamily protein
Snig37144_c1_g3_i1	13.17	14.33	9.59	291.34	316.16	329.5	72.21	67.59	67.33	C6	bHLH	TF family	64.86	PF00125	AT4G40030.2	Histone superfamily protein
Snig37146_c0_g1_i6	0	0	0	0	6.14	7.46	226.37	242.55	220.47	C9	MADS	TF family	71.5	PF00319,PF01486	AT3G58780.1	K-box region and MADS-box transcription factor family protein
Snig37394_c0_g3_i3	0.49	0	0	3.16	3.95	5.19	16.81	14.43	16.47	C9	Rcd1-like	Transcriptional regulator	81.68	PF04078	AT3G20800.1	Cell differentiation%2C Rcd1-like protein
Snig37436_c0_g1_i8	24.51	28.82	30.27	1.2	2.06	1.88	3.77	4.1	5.08	C2	CAMTA	TF family	60.33	PF01833	AT1G67310.1	Calmodulin-binding transcription activator protein with CG-1 and Ankyrin domain
Snig37526_c0_g2_i2	1.22	1.08	0	19.78	20.74	20.74	28.47	31.81	23.66	C8	HB	TF family	57.85	PF16719	AT3G18380.1	DNA-BINDING TRANSCRIPTION FACTOR 2
Snig37570_c0_g1_i2	8.62	9.34	11.55	0.99	2.51	0.71	0	0.2	0.66	C2	C2C2-Dof	TF family	56.93	PF02701	AT1G51700.1	DOF zinc finger protein 1
Snig37638_c1_g1_i14	3.43	3.08	0.46	154.11	244.05	237.93	55.52	72.56	66.5	C6	MYB-related	TF family	83.5	PF00164	AT5G02960.1	Ribosomal protein S12/S23 family protein
Snig37651_c2_g3_i2	14.08	13.36	17.5	0.52	1.24	1.7	0.34	0.65	0.56	C2	Orphans	TF family	73.67	PF00072,PF02518	AT1G66340.1	Signal transduction histidine kinase%2C hybrid-type%2C ethylene sensor
Snig37657_c0_g1_i1	22.13	26	18.12	0.15	0.13	0	0	0.13	0.08	C2	MYB	TF family	65.31	PF00249	AT3G50060.1	myb domain protein 77
Snig37700_c0_g1_i1	56.32	51.5	48.26	3.67	4.99	3.9	5.14	5.85	4.75	C2	GRAS	TF family	54.15	PF03514	AT5G52510.1	SCARECROW-like 8
Snig37700_c0_g2_i3	4.06	4.48	3.71	6.11	3.92	2.94	13.85	18.02	13.67	C9	GRAS	TF family	59.84	PF03514	AT5G52510.1	SCARECROW-like 8
Snig37865_c4_g1_i1	0	0	0	34.08	25.04	31.77	15.42	9.83	9.77	C7	G2-like	TF family	63.64	PF14559	AT3G25230.1	rotamase FKBP 1
Snig37933_c0_g1_i3	11.62	12.46	15.83	32.79	48.87	48.62	7.29	10.8	6.65	C6	PHD	Transcriptional regulator	76.92	PF00856	AT4G27910.1	SET domain protein 16
Snig37942_c2_g2_i1	1.82	3.12	0.22	34.76	29.44	31.61	12.7	11.88	11.93	C6	SET	Transcriptional regulator	50.34	PF00069	AT2G17290.2	Calcium-dependent protein kinase family protein
Snig38015_c0_g1_i1	0.21	0.24	0	260.15	363.93	337.46	0	0	0	C6	CCAAT	TF family	83.1	PF00125,PF16211	AT1G08880.1	Histone superfamily protein
Snig38025_c1_g1_i11	8.33	8.41	0.47	20.65	23.76	24.53	186.1	214.67	185.71	C9	NAC	TF family	58.7	PF02365	AT5G13180.1	NAC domain containing protein 83
Snig38032_c0_g1_i1	0.61	0.34	0	5.88	1.79	2.02	48.83	34.03	42.57	C9	Trihelix	TF family	87.5	PF13837	AT1G76890.2	Duplicated homeodomain-like superfamily protein
Snig38032_c0_g2_i1	86.75	76.67	21.59	0	0	0	0	0	0	C2	Trihelix	TF family	57.52	PF13837	AT1G76890.2	Duplicated homeodomain-like superfamily protein
Snig38100_c1_g1_i2	14.58	12.64	6.33	38.24	38.64	43.46	2.69	2.72	3.92	C5	SET	Transcriptional regulator	52.17	PF00069	AT3G20410.2	calmodulin-domain protein kinase 9
Snig38100_c1_g2_i1	31.54	35.54	22.83	6.98	5.46	4.37	10.67	11.01	10.24	C2	SET	Transcriptional regulator	55.84	PF00069	AT4G04720.2	calcium-dependent protein kinase 21
Snig38184_c0_g1_i5	144.94	141.88	80.72	0	0	0	0	0	0	C2	AP2-EREBP	TF family	56.63	PF00847	AT3G15210.1	ethylene responsive element binding factor 4
Snig38188_c0_g1_i11	0.57	0.16	0	35.63	34.56	29.43	0.36	0	0	C6	HB	TF family	81.85	PF01852	AT4G04890.2	protodermal factor 2
Snig38188_c0_g4_i1	4.79	4.72	1.5	29.05	22.18	28.35	6.49	3.1	4.02	C6	HB	TF family	86.06	PF01852	AT4G04890.2	protodermal factor 2
Snig38202_c1_g1_i1	144.12	143.66	91.93	37.51	25.58	24.42	7.95	6.3	6.93	C2	AUX/IAA	Transcriptional regulator	68.83	PF07651	AT2G25430.1	epsin N-terminal homology (ENTH) domain-containing protein / clathrin assembly protein-like protein
Snig38202_c1_g2_i5	51.82	52.55	36.4	0.8	0	0	1.74	1	0.21	C2	AUX/IAA	Transcriptional regulator	79.37	PF07651	AT2G25430.1	epsin N-terminal homology (ENTH) domain-containing protein / clathrin assembly protein-like protein
Snig38209_c0_g1_i2	0	0	0	0	0.15	0.17	30.41	22.99	26.08	C9	Orphans	TF family	58.88	PF00643	AT1G78600.1	light-regulated zinc finger protein 1
Snig38255_c2_g1_i3	0.1	0.11	0	7.37	11.67	10.48	8.09	11.28	10.37	C8	MADS	TF family	67.32	PF00319,PF01486	AT5G60910.1	AGAMOUS-like 8
Snig38282_c0_g1_i3	15.87	13.97	9.74	61.1	71.2	65.38	107.29	100.11	103.08	C8	bZIP	TF family	63.87	PF12498	AT5G28770.1	bZIP transcription factor family protein
Snig38285_c2_g1_i25	0.76	0	0	17.04	13.32	17.98	14.28	12.57	9.77	C7	MADS	TF family	53.93	PF00319	AT5G65070.4	K-box region and MADS-box transcription factor family protein
Snig38347_c0_g1_i1	42.66	39.34	64.25	6.84	5.78	5.78	0.22	0.42	0.14	C2	mTERF	TF family	63.51	PF00160	AT4G38740.1	rotamase CYP 1
Snig38377_c10_g1_i1	3.68	3.35	1.41	24.83	39.06	46.43	9.86	4.86	9.95	C6	SBP	TF family	62.33	PF03110	AT3G57920.1	squamosa promoter binding protein-like 15
Snig38383_c1_g2_i6	6.27	6.92	7.67	2.8	1.65	2.12	146.69	162.89	156.53	C9	bZIP	TF family	72.67	PF14144	AT1G77920.1	bZIP transcription factor family protein
Snig38433_c3_g1_i3	77.78	76.52	55.01	5.96	3.54	4.85	18.86	12.38	16.27	C2	AP2-EREBP	TF family	59.39	PF00847	AT1G50640.1	ethylene responsive element binding factor 3
Snig38433_c3_g3_i1	1.26	0.79	0	21.56	17.29	18.67	22.44	25.55	24.77	C8	AP2-EREBP	TF family	61.9	PF00847	AT3G15210.1	ethylene responsive element binding factor 4
Snig38437_c0_g1_i1	112.09	111.81	123.2	21.36	22.99	20.62	8.75	12.8	9.66	C2	C3H	TF family	89.94	PF00069	AT4G00720.1	shaggy-like protein kinase 32
Snig38505_c0_g1_i3	0	0	0	62.87	53.82	50.8	685.32	680.24	682.6	C9	MBF1	Transcriptional regulator	76.39	PF01381,PF08523	AT3G24500.1	multiprotein bridging factor 1C
Snig38552_c0_g1_i2	15.58	15.81	24.3	4.36	3.23	2.37	0.88	1.68	2.02	C2	DBP	TF family	81.08	PF00481	AT2G25620.2	DNA-binding protein phosphatase 1
Snig38561_c0_g1_i1	0	0	0	0.27	1.17	1.05	250.59	241.4	245.94	C9	LOB	TF family	61.68	PF03195	AT3G02550.1	LOB domain-containing protein 41
Snig38574_c0_g2_i6	10.27	10.52	9.72	0	0	0	0	0	0	C2	AP2-EREBP	TF family	59.06	PF00847	AT5G52020.1	Integrase-type DNA-binding superfamily protein
Snig38574_c1_g1_i2	15.92	13.55	11.14	26.28	13.14	13.71	0	0	0	C4	TCP	TF family	84.16	PF03634	AT3G15030.4	TCP family transcription factor 4
Snig38581_c1_g1_i1	10.53	7.98	0.17	295.06	313.94	324.47	49.59	46.6	45.66	C6	SWI/SNF-BAF60b	Transcriptional regulator	68.71	PF02201	AT2G14880.1	SWIB/MDM2 domain superfamily protein
Snig38598_c1_g1_i10	2.51	2.77	1.71	0.16	0.56	0.32	9.95	11.28	15.27	C9	ABI3VP1	TF family	54.62	PF00804,PF05739	AT3G03800.2	syntaxin of plants 131
Snig38601_c0_g1_i2	67.93	57.76	64.88	0.19	0.65	0.91	1.48	1.73	1.73	C2	NAC	TF family	85.96	PF02365	AT1G34190.1	NAC domain containing protein 17
Snig38610_c0_g1_i3	23.48	24.97	29.73	1.11	0.75	0.63	0.38	0.91	0.59	C2	LIM	TF family	76.37	PF00412	AT1G10200.1	GATA type zinc finger transcription factor family protein
Snig38646_c0_g1_i4	0.1	0.11	0	11.95	11.53	16.84	0	0	0	C6	HB	TF family	60.31	PF00046	AT3G18010.1	WUSCHEL related homeobox 1
Snig38661_c0_g2_i3	31.93	26.74	16.3	0.63	1.02	0	0.55	2.62	2.34	C2	ARR-B	TF family	76.34	PF00072	AT4G31920.1	response regulator 10
Snig38671_c7_g1_i2	65.94	78.39	104.94	28.28	23.38	24.14	18.51	11.93	20.28	C2	bZIP	TF family	58.72	PF01230	AT3G56490.1	HIS triad family protein 3
Snig38696_c0_g1_i4	7.35	7.78	6.83	11.59	15.39	13.87	34.79	32.88	33.94	C9	FHA	TF family	59.18	PF09747	AT5G47090.2	coiled-coil protein
Snig38714_c0_g1_i1	1.75	1.64	0	44.06	41.27	36.39	26.68	24.48	22.82	C7	MADS	TF family	66.67	PF00464	AT4G32520.2	serine hydroxymethyltransferase 3
Snig38731_c0_g2_i2	0	0.18	0	50.61	93.29	87.21	19.01	15.64	18.6	C6	CCAAT	TF family	57.33	PF00808	AT2G27470.1	nuclear factor Y%2C subunit B11
Snig38744_c0_g1_i1	0.52	0.28	0.41	17.87	16.36	17.65	3.73	3.4	4	C6	TUB	TF family	66.51	PF01167	AT1G47270.3	tubby like protein 6
Snig38744_c0_g2_i4	8.78	10.81	12.32	9.69	21.26	17.05	2.68	1.28	1.87	C5	TUB	TF family	68.78	PF01167	AT2G18280.2	tubby like protein 2
Snig38744_c0_g3_i1	0.61	1.56	0.22	12.12	14.72	12.94	12.15	10.82	9.55	C7	TUB	TF family	64.79	PF01167	AT1G47270.3	tubby like protein 6
Snig38751_c3_g2_i1	0	0	0	8.15	12.72	12.88	2.56	2.01	1.82	C6	HB	TF family	60.87	PF03789,PF03790,PF03791,PF05920	AT1G23380.1	homeobox protein knotted-1-like 6
Snig38773_c1_g1_i5	67.29	66.47	90.56	0.25	0.44	0.86	1.76	1.78	2.18	C2	C2H2	TF family	56.37	PF13912	AT1G27730.1	salt tolerance zinc finger
Snig38808_c0_g1_i2	0.27	0.29	0	144.45	139.61	160.72	4.92	6.52	5.12	C6	bHLH	TF family	59.46	PF00125	AT5G65360.1	Histone superfamily protein
Snig38843_c1_g1_i3	29.57	30.25	34	0.77	0.22	0.73	2.23	1.92	1.93	C2	WRKY	TF family	64.57	PF03106	AT2G38470.1	WRKY DNA-binding protein 33
Snig38856_c0_g1_i1	0	0	0	0.11	0	0	8.75	11.3	11.41	C9	MADS	TF family	50.92	PF00319	AT1G22130.1	AGAMOUS-like 104
Snig38981_c0_g1_i8	5.63	6.57	1.89	40.86	43.21	43.38	0.28	0.13	0.26	C6	BES1	TF family	63.79	PF05687	AT1G75080.2	Brassinosteroid signaling positive regulator (BZR1) family protein
Snig39001_c3_g3_i1	9.38	13.13	12.29	0	0	0	0	0	0	C2	C2C2-GATA	TF family	72.38	PF00320	AT4G17570.2	GATA transcription factor 26
Snig39062_c1_g1_i1	1.33	1.17	2.1	11.98	6.73	7.76	0.7	0.34	0.76	C6	MADS	TF family	75.5	PF00319,PF01486	AT1G71692.1	AGAMOUS-like 12
Snig39065_c0_g1_i10	12.78	12.9	13.27	50	48.8	45.94	52.17	54.81	48.67	C8	LUG	Transcriptional regulator	70.08	PF00400	AT2G32700.6	LEUNIG-like protein
Snig39078_c2_g1_i2	0.97	1.24	0	2.99	2.74	3.55	5.82	10.71	5.73	C9	MYB	TF family	50	PF00249	AT3G11280.2	Duplicated homeodomain-like superfamily protein
Snig39103_c2_g4_i5	269.1	260.02	368.81	6.29	4.1	6.04	4.72	3.55	4.44	C2	AP2-EREBP	TF family	67.76	PF00847	AT1G78080.1	related to AP2 4
Snig39106_c0_g1_i13	0	0	0	15.54	22.43	19.24	0.52	0.89	0.64	C6	MYB	TF family	66.12	PF00249	AT3G61250.1	myb domain protein 17
Snig39161_c0_g1_i3	0.69	0.96	0.74	2.97	3.87	5.12	12.59	20.95	13.7	C9	MYB-related	TF family	69.74	PF00249	AT2G46410.1	Homeodomain-like superfamily protein
Snig39171_c3_g1_i7	0.4	0.44	1.07	9.05	5.24	5.31	191.36	205.41	195.45	C9	AP2-EREBP	TF family	87.92	PF00847	AT4G36920.2	Integrase-type DNA-binding superfamily protein
Snig39202_c0_g1_i2	1.02	0.52	0	32.67	27.01	25.66	0	0	0	C6	HB	TF family	64.07	PF05920,PF07526	AT4G36870.2	BEL1-like homeodomain 2
Snig39257_c2_g1_i8	0	0	0	27.41	18.41	16.06	0	0	0	C6	MYB-related	TF family	58.71	PF00249	AT5G56840.1	myb-like transcription factor family protein
Snig39257_c2_g2_i2	0.46	1.79	0	4.82	8.67	8.7	18	17.51	11.69	C8	MYB	TF family	59.72	PF00249	AT2G38090.1	Duplicated homeodomain-like superfamily protein
Snig39392_c1_g1_i4	87.13	78.51	67.21	9.56	6.63	3.42	2.85	0.82	0.53	C2	MYB-related	TF family	65.14	PF00249	AT5G37260.1	Homeodomain-like superfamily protein
Snig39397_c1_g6_i3	0.72	0.09	0	16.78	14.39	15.03	1.64	0.88	1.21	C6	zf-HD	TF family	59.85	PF04770	AT5G15210.1	homeobox protein 30
Snig39416_c0_g1_i5	279.62	268.36	268.94	35.01	51.24	46.56	5.25	10.55	11.89	C2	S1Fa-like	TF family	66.67	PF04949	AT3G09980.1	ankyrin repeat 30A-like protein (DUF662)
Snig39448_c5_g1_i1	44.53	44.48	21.55	9.74	11.11	9.92	4.43	5.39	2.23	C2	SET	Transcriptional regulator	53.78	PF00069	AT5G04870.1	calcium dependent protein kinase 1
Snig39463_c3_g5_i1	18.57	15.42	6.7	1.15	1.21	0.55	3.74	2.14	4.47	C2	BES1	TF family	59.63	PF01373	AT4G17090.1	chloroplast beta-amylase
Snig39517_c0_g1_i2	0.73	0.51	0.19	59.55	36.75	40.54	0.12	0	0.07	C6	MYB-related	TF family	64.61	PF00249	AT5G56840.1	myb-like transcription factor family protein
Snig39530_c0_g1_i1	0	0	0	2.98	46.17	50.87	0	0	0	C6	MADS	TF family	65.28	PF00319,PF01486	AT5G20240.1	K-box region and MADS-box transcription factor family protein
Snig39530_c0_g2_i3	0	0	0	0.46	38.26	34.65	0	0	0	C6	MADS	TF family	77.7	PF00319,PF01486	AT5G20240.1	K-box region and MADS-box transcription factor family protein
Snig39546_c0_g1_i3	0	0.32	0.1	0.73	21.47	21.62	5.04	5.42	4.07	C6	MADS	TF family	75.1	PF00319,PF01486	AT4G18960.1	K-box region and MADS-box transcription factor family protein
Snig39574_c0_g1_i2	0.15	1.76	0.31	10.7	15.69	19.34	17.92	14.36	17.66	C8	FHA	TF family	50.4	PF00004	AT4G27680.1	P-loop containing nucleoside triphosphate hydrolases superfamily protein
Snig39581_c0_g1_i2	6.03	7.84	7.35	32.59	16.36	16.1	89.53	93.23	91.15	C9	RWP-RK	TF family	61.83	PF00564,PF02042	AT2G17150.4	Plant regulator RWP-RK family protein
Snig39619_c0_g1_i2	0.29	0	0.1	29.5	14.94	17.08	0	0	0	C6	FAR1	TF family	52.58	PF13561	AT2G47140.1	NAD(P)-binding Rossmann-fold superfamily protein
Snig39649_c0_g1_i3	0.08	0.09	0.04	1.33	1.94	1.62	23	24.73	25.37	C9	NAC	TF family	59.39	PF02365	AT1G65910.1	NAC domain containing protein 28
Snig39690_c1_g4_i3	174.64	170.05	239.33	64.11	67.76	62.9	7	4.46	5.61	C3	FHA	TF family	53.66	PF00639	AT2G18040.1	peptidylprolyl cis/trans isomerase%2C NIMA-interacting 1
Snig39714_c0_g2_i5	0.36	0.13	0	18.68	28.77	24.78	3.41	1.78	2.98	C6	PHD	Transcriptional regulator	69.09	PF00628	AT4G02110.2	transcription coactivator
Snig39806_c0_g1_i2	2.18	1.87	0.34	24.7	24.89	27.18	35.76	34.76	37.21	C8	WRKY	TF family	54.46	PF03106	AT4G26640.6	WRKY family transcription factor family protein
Snig39823_c2_g1_i6	0	0	0	3.91	19.66	18.2	34.19	35.6	36.14	C8	MADS	TF family	65.32	PF00319,PF01486	AT5G15800.1	K-box region and MADS-box transcription factor family protein
Snig39852_c1_g1_i7	3.85	2.59	1.43	100.67	128.27	130.45	82.34	76.77	78.22	C7	Rcd1-like	Transcriptional regulator	96.95	PF04078	AT3G20800.1	Cell differentiation%2C Rcd1-like protein
Snig39858_c0_g1_i1	10.49	12.56	7.18	64.1	65.49	66.11	29.27	25.91	28.15	C6	C3H	TF family	67.01	PF00642	AT3G12130.1	KH domain-containing protein / zinc finger (CCCH type) family protein
Snig39867_c0_g2_i12	10.28	12.38	9.42	0	0	0	0	0	0	C2	C2C2-GATA	TF family	59.14	PF00320	AT5G49300.1	GATA transcription factor 16
Snig39869_c0_g1_i2	94.91	91.42	81.68	5.52	2.78	2.71	3.07	1.96	2.19	C2	HB	TF family	86.98	PF00046,PF01852	AT4G00730.1	Homeobox-leucine zipper family protein / lipid-binding START domain-containing protein
Snig39885_c0_g1_i2	16.48	18.03	11.3	1.98	1.56	1.02	1.17	0.43	1.12	C2	C2H2	TF family	66.76	PF02373,PF02375	AT5G04240.1	Zinc finger (C2H2 type) family protein / transcription factor jumonji (jmj) family protein
Snig39888_c0_g1_i1	0.05	0	0	0.54	2.6	2.77	25.34	24.41	25.82	C9	GRAS	TF family	70.64	PF03514	AT3G49950.1	GRAS family transcription factor
Snig39913_c2_g3_i1	12.8	13.57	20.09	0	0	0.38	0	0.34	0	C2	bHLH	TF family	70.87	PF00069	AT1G25390.2	Protein kinase superfamily protein
Snig39918_c0_g1_i5	15.35	16.72	9.61	136.68	95.32	100	31.23	37.19	31.88	C6	C2C2-GATA	TF family	75.16	PF00288	AT2G38700.1	mevalonate diphosphate decarboxylase 1
Snig39920_c2_g1_i2	216.15	228.41	170.12	0.96	0.49	0.37	0.17	0.16	0.21	C2	CSD	TF family	80.82	PF00313	AT2G21060.1	glycine-rich protein 2B
Snig39963_c0_g1_i3	0	0.09	0	14.88	22.76	24.18	0	0.1	0	C6	PHD	Transcriptional regulator	55.28	PF00628,PF13832	AT3G14740.1	RING/FYVE/PHD zinc finger superfamily protein
Snig39971_c0_g1_i4	0	0	0	4.89	67.87	65.17	362.52	376.55	364.95	C9	MADS	TF family	67.09	PF01486	AT5G15800.1	K-box region and MADS-box transcription factor family protein
Snig39976_c0_g1_i7	12.54	13.84	20.73	0	0	0.22	0	0	0.12	C2	TUB	TF family	57.79	PF01167	AT2G47900.3	tubby like protein 3
Snig39981_c0_g1_i8	6.11	5.23	1.54	35.83	36.9	37.05	39.13	33.75	36.26	C8	SNF2	Transcriptional regulator	76.69	PF00176,PF13892	AT3G06400.3	chromatin-remodeling protein 11
Snig40030_c0_g1_i1	3.18	3.15	1.61	44.05	46.89	45.28	3.43	4.51	4.08	C6	GNAT	Transcriptional regulator	75.81	PF00583	AT2G39020.1	Acyl-CoA N-acyltransferases (NAT) superfamily protein
Snig40065_c1_g1_i12	26.02	26.66	31.85	2.94	1.08	1.48	0.12	0.23	0.22	C2	bHLH	TF family	70.48	PF00010	AT5G57150.4	basic helix-loop-helix (bHLH) DNA-binding superfamily protein
Snig40081_c0_g2_i1	65.39	67.4	63.27	7.91	9.52	8.56	4.4	6.31	6.04	C2	C2H2	TF family	69.05	PF12171	AT3G13810.6	indeterminate(ID)-domain 11
Snig40121_c0_g1_i3	7.76	9.05	11.31	1.54	0.85	0.53	0	0	0.06	C2	MYB	TF family	55.4	PF00249	AT5G26660.1	myb domain protein 86
Snig40134_c1_g1_i6	14.41	12.51	15.04	0.71	0.14	0.23	0	0	0	C2	MYB	TF family	50.21	PF00249	AT1G09540.1	myb domain protein 61
Snig40148_c0_g1_i1	1.99	3.85	1.42	13.92	10.89	8.82	0	0	0	C5	S1Fa-like	TF family	52.44	PF04949	AT2G27740.1	RAB6-interacting golgin (DUF662)
Snig40154_c0_g1_i2	68.61	66.58	64.61	0.96	0.23	0.85	0	0.07	0	C2	bHLH	TF family	53.33	PF00010	AT3G21330.1	basic helix-loop-helix (bHLH) DNA-binding superfamily protein
Snig40166_c0_g1_i1	4.59	5.16	0	72.74	43.11	48.74	11.39	9.18	10.48	C6	FAR1	TF family	51.11	PF13561	AT2G47140.1	NAD(P)-binding Rossmann-fold superfamily protein
Snig40166_c0_g2_i10	0.09	0.52	0	14.68	10.38	10.86	2.44	2.79	1.21	C6	FAR1	TF family	51.09	PF13561	AT3G29260.1	NAD(P)-binding Rossmann-fold superfamily protein
Snig40260_c1_g1_i2	27.29	27.06	37.79	1.48	0.93	0.7	4.18	3.38	3.76	C2	Orphans	TF family	77.27	PF00072	AT1G27320.1	histidine kinase 3
Snig40323_c1_g1_i7	1.33	1.55	0.14	13.21	11.43	9.84	0.09	0	0.06	C6	AP2-EREBP	TF family	60	PF00847	AT2G28550.3	related to AP2.7
Snig40366_c1_g1_i5	35.33	35.66	20.29	5.34	4.24	1.68	5.39	7.12	5.23	C2	MYB	TF family	89.84	PF00249	AT4G38620.1	myb domain protein 4
Snig40379_c1_g1_i1	28.15	29.78	44.09	3.43	3.16	2.08	0.22	0.21	0.07	C2	bZIP	TF family	69.93	PF00170,PF14144	AT5G10030.5	TGACG motif-binding factor 4
Snig40439_c1_g1_i1	1.17	1.23	0.48	12.22	12.37	12.16	1.42	1.57	1.91	C6	ARF	TF family	66	PF06507	AT2G28350.2	auxin response factor 10
Snig40451_c4_g2_i3	2.36	2.26	0	26.49	9.66	10.87	1.05	3.21	2.08	C6	MYB	TF family	55.91	PF00249	AT3G46130.3	myb domain protein 48
Snig40537_c0_g3_i4	14.06	13.11	20.26	40.59	41.16	37.45	8.38	6.98	6.18	C5	PHD	Transcriptional regulator	95.36	PF01426	AT4G22140.2	PHD finger family protein / bromo-adjacent homology (BAH) domain-containing protein
Snig40557_c0_g1_i4	11.68	13.14	14.04	0	0	0	0	0	0	C2	bHLH	TF family	50	PF07714	AT3G46290.1	hercules receptor kinase 1
Snig40637_c1_g2_i1	73.49	78.23	65.27	1.99	0.62	1.04	25.14	18.65	23.82	C2	HB	TF family	68.44	PF05920,PF07526	AT2G35940.3	BEL1-like homeodomain 1
Snig40663_c1_g1_i9	262.02	268.57	271.09	7.58	11.05	9.01	0.57	1.91	1.41	C2	CCAAT	TF family	90.23	PF00125,PF16211	AT5G02560.1	histone H2A 12
Snig40692_c1_g1_i1	1.2	0.88	0.91	8.45	8.37	8.49	6.88	5.79	6.57	C7	TCP	TF family	50.57	PF02181	AT5G67470.1	formin homolog 6
Snig40727_c2_g3_i2	24.8	28.05	34.43	3.52	2.48	5.59	1.75	0.42	0.8	C2	Alfin-like	TF family	79.46	PF00628	AT5G05610.2	alfin-like 1
Snig40773_c0_g1_i5	2.38	1.83	0.97	11.54	12.25	13.48	0	0	0	C6	HB	TF family	70.82	PF00046	AT1G46480.1	WUSCHEL related homeobox 4
Snig40783_c1_g1_i10	60.18	60.95	54.88	0	0	0.36	0.21	0.41	0.53	C2	NAC	TF family	64.38	PF02365	AT1G01720.1	NAC (No Apical Meristem) domain transcriptional regulator superfamily protein
Snig40790_c1_g1_i5	232.08	230.28	285.05	23.8	26.23	22.93	11.01	9.31	10.84	C2	C3H	TF family	90.5	PF00069	AT1G57870.4	shaggy-like kinase 42
Snig40800_c0_g1_i1	20.59	17.25	19.91	2.6	2.43	1.91	2.49	1.91	2.78	C2	HB	TF family	61.04	PF00046	AT4G03250.1	Homeodomain-like superfamily protein
Snig40801_c5_g1_i3	34.42	33.26	35.89	0	0	0	0	0	0	C2	Alfin-like	TF family	83.33	PF00628,PF12165	AT5G20510.1	alfin-like 5
Snig40828_c0_g1_i1	14.16	11.37	10.77	205.94	172.04	168.67	46.37	42.25	41.33	C6	Orphans	TF family	78.44	PF00643	AT1G06040.2	B-box zinc finger family protein
Snig40831_c0_g1_i2	0.84	0.93	0.88	14	18.43	16.03	0	0	0.1	C6	MADS	TF family	72.3	PF00319,PF01486	AT2G22540.3	K-box region and MADS-box transcription factor family protein
Snig40838_c0_g1_i5	0.99	1.19	0.72	21.8	23.39	24.67	1.29	2.09	1.6	C6	HB	TF family	82.35	PF01852	AT4G04890.2	protodermal factor 2
Snig40838_c0_g2_i1	1.67	1.08	0.29	28.42	22.63	25.25	1.84	1.94	1.6	C6	HB	TF family	82.05	PF00046	AT4G21750.4	Homeobox-leucine zipper family protein / lipid-binding START domain-containing protein
Snig40840_c0_g1_i3	18.15	17.34	19.03	54.69	67.68	65.55	109.68	107.99	111.63	C8	CCAAT	TF family	79.38	PF00808	AT2G37060.3	nuclear factor Y%2C subunit B8
Snig40840_c0_g2_i1	0	0.57	0	11.49	18.03	16.23	5.78	5.74	5.29	C6	CCAAT	TF family	77.58	PF00808	AT2G37060.3	nuclear factor Y%2C subunit B8
Snig40885_c2_g1_i3	0.12	0.13	0	77.7	89.23	95.66	0	0.14	0.47	C6	PHD	Transcriptional regulator	76.32	PF00628,PF01426	AT4G22140.2	PHD finger family protein / bromo-adjacent homology (BAH) domain-containing protein
Snig40919_c2_g1_i3	1.02	1.35	0.21	0	0	0	34.21	51.69	37.37	C9	NAC	TF family	53.61	PF02365	AT3G15510.1	NAC domain containing protein 2
Snig40936_c3_g1_i2	21.09	24.15	22.39	0	0.12	0	0	0.11	0	C2	ARF	TF family	69.29	PF02362,PF06507	AT5G37020.3	auxin response factor 8
Snig40936_c3_g3_i2	15.01	11.69	9.84	21.32	17.61	17.04	1.19	0.45	2.25	C5	ARF	TF family	87.16	PF06507	AT1G19220.1	auxin response factor 19
Snig40971_c1_g1_i13	122.62	123.05	161.57	11.04	11.75	14.25	8.98	7.51	6.26	C2	SNF2	Transcriptional regulator	60.96	PF05753	AT5G14030.4	translocon-associated protein beta (TRAPB) family protein
Snig40980_c1_g1_i3	35.97	33.49	37.59	0	0	0	0	0	0	C2	Orphans	TF family	52.48	PF01582	AT5G36930.4	Disease resistance protein (TIR-NBS-LRR class) family
Snig41032_c1_g4_i2	17.34	20.02	14.16	226.4	312.71	315.38	131.4	126.43	126.61	C7	Alfin-like	TF family	82.49	PF00628,PF12165	AT5G20510.1	alfin-like 5
Snig41042_c0_g1_i4	1.3	1.69	0.49	54.47	51.72	58	3.86	2.8	3.64	C6	MYB	TF family	84.65	PF00249	AT4G32730.1	Homeodomain-like protein
Snig41097_c0_g1_i3	0	0	0	22.63	41.35	38.08	0	0.1	0	C6	AP2-EREBP	TF family	65.93	PF00847	AT1G72570.1	Integrase-type DNA-binding superfamily protein
Snig41117_c0_g1_i4	0.12	0	0	36.09	44.2	46.72	0.48	0.76	0.79	C6	C2C2-Dof	TF family	50.7	PF02701	AT5G66940.1	Dof-type zinc finger DNA-binding family protein
Snig41204_c0_g1_i1	0.67	0.74	0	2.86	4.48	4.37	48.62	54.47	43.34	C9	bZIP	TF family	57.53	PF00170	AT3G62420.1	basic region/leucine zipper motif 53
Snig41219_c3_g6_i1	352.6	356.72	467.2	39.55	99.21	91.34	145.94	161.16	158.68	C2	MBF1	Transcriptional regulator	84.62	PF01381,PF08523	AT3G58680.1	multiprotein bridging factor 1B
Snig41226_c0_g1_i3	6.51	5.05	1.88	59.04	57.64	63.54	17.58	17.94	18.65	C6	bZIP	TF family	55.66	PF01230	AT1G31160.1	HISTIDINE TRIAD NUCLEOTIDE-BINDING 2
Snig41301_c0_g1_i11	0.36	0.6	0.75	101.77	73.54	72.43	0	0.11	0.07	C6	FAR1	TF family	52.22	PF13561	AT2G47140.1	NAD(P)-binding Rossmann-fold superfamily protein
Snig41312_c1_g1_i8	6.81	7.62	8.07	1.56	4.61	6.96	0.49	0.23	0	C3	LOB	TF family	66.81	PF03195	AT5G67420.2	LOB domain-containing protein 37
Snig41319_c0_g3_i2	1.71	0.76	0	36.57	33.7	35.78	16.67	20.77	19.79	C7	bZIP	TF family	73.39	PF07777	AT4G36730.1	G-box binding factor 1
Snig41333_c0_g2_i1	83.2	80.01	110.34	204.92	294.57	301.18	33.96	31.34	30.06	C5	CCAAT	TF family	90.91	PF00125,PF16211	AT1G54690.1	gamma histone variant H2AX
Snig41349_c1_g1_i6	20.17	12.6	4.78	23.59	23.45	29.37	2.86	3.82	3.49	C5	HB	TF family	72.28	PF00046	AT4G40060.1	homeobox protein 16
Snig41427_c2_g3_i1	0.39	0.43	0.14	22.44	12.43	16.66	0	0	0	C6	AP2-EREBP	TF family	66.5	PF00847	AT1G15360.2	Integrase-type DNA-binding superfamily protein
Snig41436_c0_g1_i4	16.69	17.31	17.96	2.59	2.17	2.01	0.32	0.49	0.4	C2	bHLH	TF family	58.99	PF00010,PF14215	AT1G01260.3	basic helix-loop-helix (bHLH) DNA-binding superfamily protein
Snig41436_c0_g2_i3	48.51	48.81	30.76	2.92	2.9	1.55	1.96	1.87	2.43	C2	bHLH	TF family	71.97	PF14215	AT1G01260.3	basic helix-loop-helix (bHLH) DNA-binding superfamily protein
Snig41477_c2_g1_i1	49.53	46.73	41.48	107.12	88.86	87.15	0	0	0	C5	AUX/IAA	Transcriptional regulator	76.09	PF02309	AT3G04730.1	indoleacetic acid-induced protein 16
Snig41551_c0_g2_i1	3.13	1.73	3.04	22.14	17.29	18.23	35.24	41.54	36.56	C8	Trihelix	TF family	61.78	PF13837	AT3G58630.2	sequence-specific DNA binding transcription factor
Snig41552_c0_g2_i3	0.73	0.8	0	39.04	29.26	35.84	3.38	2.91	5.63	C6	mTERF	TF family	72.46	PF00069	AT3G25560.1	NSP-interacting kinase 2
Snig41558_c2_g1_i4	13.78	14.43	17.38	0.56	0.62	0.31	1.11	2.12	1.56	C2	WRKY	TF family	63.7	PF03106	AT1G62300.1	WRKY family transcription factor
Snig41558_c2_g2_i2	12.04	9.88	9.73	0	0	0	0	0	0	C2	WRKY	TF family	67.47	PF03106	AT1G62300.1	WRKY family transcription factor
Snig41608_c0_g1_i8	25.25	21.72	24.67	33.91	49.16	50.45	4.74	6.54	6.74	C5	PBF-2-like	TF family	63.29	PF08536	AT1G71260.1	WHIRLY 2
Snig41624_c3_g1_i10	13.97	12.89	8.64	15.43	10.34	8.31	1.65	0.43	0.93	C4	MADS	TF family	53.24	PF00069	AT1G52540.1	Protein kinase superfamily protein
Snig41638_c2_g1_i3	10.92	10.08	6.66	1.27	0.84	0.68	102.81	91.85	100.17	C9	NAC	TF family	62.5	PF02365	AT1G01720.1	NAC (No Apical Meristem) domain transcriptional regulator superfamily protein
Snig41671_c1_g1_i1	78.07	79.91	31.76	2.28	4.44	3.21	0.66	1.26	1.62	C2	bHLH	TF family	71.64	PF14215	AT1G01260.3	basic helix-loop-helix (bHLH) DNA-binding superfamily protein
Snig41672_c3_g1_i10	0	0	0	1.27	3.38	1.37	1445.92	1470.27	1432.48	C9	MADS	TF family	64.92	PF00319,PF01486	AT3G02310.1	K-box region and MADS-box transcription factor family protein
Snig41733_c0_g1_i4	15.03	14.68	10.07	27.35	37.19	43.3	56.71	53.57	57.15	C8	MYB-related	TF family	63.87	PF12579	AT3G07565.1	histone H2A deubiquitinase (DUF3755)
Snig41796_c4_g1_i3	12.58	17.87	13.41	3.88	4.17	5.86	0.35	0.51	0.33	C3	G2-like	TF family	64.18	PF00903	AT1G06570.2	4-hydroxyphenylpyruvate dioxygenase
Snig41805_c0_g1_i9	0.96	1.39	0	9.92	10.02	10.85	54.83	56.85	53.06	C9	WRKY	TF family	55.28	PF03106,PF10533	AT4G31550.2	WRKY DNA-binding protein 11
Snig41817_c1_g1_i12	33.84	31.69	27.61	0.27	0.69	0.91	0	0.11	0	C2	FAR1	TF family	53.19	PF13561	AT1G52340.1	NAD(P)-binding Rossmann-fold superfamily protein
Snig41838_c0_g1_i8	9.35	8.94	9.07	0	0	0	0	0	0	C2	HSF	TF family	70.19	PF00447	AT1G32330.2	heat shock transcription factor A1D
Snig41846_c0_g1_i1	0.4	0.15	0	7.87	7.37	7.13	14.99	16.82	15.88	C8	CCAAT	TF family	69.05	PF02045	AT1G30500.2	nuclear factor Y%2C subunit A7
Snig41849_c3_g1_i1	11.98	12.22	10.85	3.14	3.34	3	0.34	0	0.21	C3	HB	TF family	87.92	PF01852	AT4G32880.1	homeobox-leucine zipper protein ATHB-8
Snig41867_c2_g1_i3	17.83	20.36	12.08	0.24	0.2	0.9	0	0	0	C2	TCP	TF family	64.88	PF03634	AT1G72010.1	TCP family transcription factor
Snig41867_c2_g2_i1	2.92	6.02	0.98	20.71	20.36	16.49	24.56	19.95	18.92	C8	TCP	TF family	59.51	PF03634	AT2G37000.1	TCP family transcription factor
Snig41870_c1_g1_i2	0.31	0.34	0.33	1.45	0.82	0.92	19.8	28.49	21.55	C9	MYB	TF family	66.3	PF00249	AT2G16720.1	myb domain protein 7
Snig41876_c1_g1_i2	1.37	1.29	0	3.37	5.27	3.81	58.13	57.13	63.31	C9	AP2-EREBP	TF family	71.34	PF00847	AT5G67190.1	DREB and EAR motif protein 2
Snig41880_c0_g1_i3	0	0.05	0	6.77	9.88	10.75	0.33	0.68	0.51	C6	AP2-EREBP	TF family	59.79	PF00847	AT5G10510.6	AINTEGUMENTA-like 6
Snig41880_c0_g2_i7	1.88	1.97	1.45	12.36	15.24	13.6	1.93	1.11	1.36	C6	AP2-EREBP	TF family	59.42	PF00847	AT5G57390.1	AINTEGUMENTA-like 5
Snig41957_c0_g3_i6	14.28	13.1	13.54	0.67	0.69	0.77	3.57	3.08	2.36	C2	WRKY	TF family	51.49	PF03106	AT3G58710.1	WRKY DNA-binding protein 69
Snig41970_c1_g1_i2	24.9	28.63	23.87	2.51	2.71	3.04	0	0.19	0	C2	HB	TF family	81.6	PF00046,PF02183	AT5G06710.1	homeobox leucine zipper protein
Snig42030_c0_g1_i1	23.68	22.72	22.83	0	1.48	1.66	1.22	2.63	3.21	C2	bZIP	TF family	76.34	PF00170	AT3G12250.7	TGACG motif-binding factor 6
Snig42030_c0_g6_i1	0	0	0	22.96	38.09	36.82	0	0.34	0	C6	bZIP	TF family	82.71	PF14144	AT1G68640.1	bZIP transcription factor family protein
Snig42063_c1_g1_i1	59.63	62.12	59.73	0	0	0	0	0.1	0.07	C2	SBP	TF family	56.43	PF00332	AT1G64760.2	O-Glycosyl hydrolases family 17 protein
Snig42064_c2_g1_i10	5.09	5.62	3.78	10.38	19.81	18.1	0.32	0.61	0	C5	SBP	TF family	64.34	PF03110	AT2G33810.1	squamosa promoter binding protein-like 3
Snig42098_c4_g1_i13	0.62	0.46	0	31.64	32.04	28.9	12.27	16.64	14.97	C7	bZIP	TF family	55.17	PF00170	AT3G62420.1	basic region/leucine zipper motif 53
Snig42111_c0_g1_i1	0	0	0	20.03	11.95	8.91	0	0	0	C6	PLATZ	TF family	74.58	PF04640	AT1G31040.1	PLATZ transcription factor family protein
Snig42115_c1_g1_i10	11.88	12.44	11.62	20.37	21.35	20.62	57.01	63.95	60.55	C9	HB	TF family	66.13	PF00046	AT4G35550.1	WUSCHEL related homeobox 13
Snig42124_c0_g1_i1	0.45	0.91	0	24.49	20.92	20.4	4.53	5.99	5.28	C6	AP2-EREBP	TF family	82.35	PF00847	AT5G44210.1	erf domain protein 9
Snig42124_c0_g2_i1	105.07	104.5	122.82	0	0	0	0	0	0	C2	AP2-EREBP	TF family	80	PF00847	AT5G44210.1	erf domain protein 9
Snig42131_c1_g1_i16	16.69	14.61	11.96	3.14	4.32	6.4	9.01	5.36	6.08	C2	MYB-related	TF family	72.41	PF00249,PF00569	AT4G16420.1	ADA2 2B
Snig42180_c2_g1_i2	0	0.16	0	21.87	24.09	29.94	0	0	0	C6	PHD	Transcriptional regulator	65.67	PF03759	AT5G05940.1	ROP guanine nucleotide exchange factor 5
Snig42184_c1_g1_i6	0.74	0.18	0	3.18	5.35	2.83	17.65	13.03	15.83	C9	FAR1	TF family	59.57	PF13561	AT4G03140.1	NAD(P)-binding Rossmann-fold superfamily protein
Snig42208_c0_g1_i11	10.21	12.11	15.78	0.98	0.58	0.44	0	0	0	C2	bHLH	TF family	53.85	PF00010	AT4G00050.1	basic helix-loop-helix (bHLH) DNA-binding superfamily protein
Snig42209_c0_g1_i1	0.27	0.2	0.09	39.97	49.24	50.74	1.85	3.1	2.88	C6	Orphans	TF family	51.64	PF08879	AT3G52910.1	growth-regulating factor 4
Snig42215_c5_g4_i1	1.73	3.85	0	47.48	50.24	49.73	11.15	10.77	13.13	C6	SET	Transcriptional regulator	50.34	PF00069	AT3G51850.3	calcium-dependent protein kinase 13
Snig42216_c1_g1_i6	0.15	0.08	0	0	0	0.11	13.72	17.06	13.26	C9	HSF	TF family	54.94	PF00447	AT3G22830.1	heat shock transcription factor A6B
Snig42226_c0_g1_i3	6.98	5.72	5.52	13.23	9.11	11.63	42.79	46.15	47.65	C9	PHD	Transcriptional regulator	54.29	PF00224	AT3G52990.2	Pyruvate kinase family protein
Snig42247_c0_g2_i3	236.73	209.34	87.43	605.15	250.46	230.19	35.07	25.43	28.53	C5	MADS	TF family	93.69	PF00464	AT4G37930.1	serine transhydroxymethyltransferase 1
Snig42247_c0_g3_i1	12.37	15.08	11.81	30.12	30.94	30.55	67.41	69.09	63.32	C9	MADS	TF family	76.34	PF00464	AT4G37930.1	serine transhydroxymethyltransferase 1
Snig42382_c1_g1_i3	4.31	4.41	0.33	52.13	60.71	62.66	3.29	6.08	4.72	C6	mTERF	TF family	68.77	PF02536	AT2G34620.1	Mitochondrial transcription termination factor family protein
Snig42393_c2_g2_i2	0	0	0	0	0	0	44.69	41.62	44.57	C9	MYB	TF family	54.43	PF00249	AT1G48000.1	myb domain protein 112
Snig42410_c0_g1_i2	2.68	2.87	0.59	41.13	27.37	28.46	140.47	151.1	150.22	C9	bZIP	TF family	54.66	PF00170	AT4G34000.4	abscisic acid responsive elements-binding factor 3
Snig42442_c0_g1_i1	11.45	9.57	9.43	0	0	0	0.14	0	0.04	C2	GNAT	Transcriptional regulator	76.6	PF00583	AT2G23060.1	Acyl-CoA N-acyltransferases (NAT) superfamily protein
Snig42459_c1_g1_i14	68.35	66.68	44.75	0.88	1.14	0.64	0	0	0	C2	Trihelix	TF family	52.41	PF13837	AT1G76890.2	Duplicated homeodomain-like superfamily protein
Snig42468_c0_g1_i1	2.33	2.09	1.46	16.17	11.79	14.73	11.81	9.06	8.87	C7	CCAAT	TF family	55.14	PF02045	AT1G72830.1	nuclear factor Y%2C subunit A3
Snig42468_c0_g2_i1	0.24	0.79	0.26	10.4	10.27	7.95	9.69	5.75	8.64	C7	CCAAT	TF family	60.82	PF02045	AT5G12840.5	nuclear factor Y%2C subunit A1
Snig42589_c0_g1_i2	11.08	16.89	23.54	9.03	7.85	4.81	2.24	4.28	3.9	C3	SWI/SNF-BAF60b	Transcriptional regulator	57.6	PF02201	AT2G35605.1	SWIB/MDM2 domain superfamily protein
Snig42668_c0_g1_i3	0.1	0	0	16.62	19.31	22.01	0.52	0.37	0.32	C6	PLATZ	TF family	68.7	PF04640	AT3G60670.1	PLATZ transcription factor family protein
Snig42690_c0_g1_i3	8.68	8.93	8.11	57.71	79.02	70.55	21.13	23.37	21.93	C6	Alfin-like	TF family	80.79	PF00628,PF12165	AT5G20510.2	alfin-like 5
Snig42696_c0_g2_i1	16.86	16.43	16.92	1.46	1.03	0.57	0.42	0.16	0.05	C2	G2-like	TF family	64.18	PF00249,PF14379	AT1G79430.2	Homeodomain-like superfamily protein
Snig42739_c0_g1_i13	0.55	0.24	0.12	7.99	6.39	7.19	29.05	29.68	26.77	C9	PLATZ	TF family	64.73	PF04640	AT1G21000.2	PLATZ transcription factor family protein
Snig42754_c2_g1_i4	6.36	7.23	6.63	38.76	17.79	20.29	29.73	29.15	29.99	C8	Orphans	TF family	59.75	PF01189	AT2G22400.1	S-adenosyl-L-methionine-dependent methyltransferases superfamily protein
Snig42763_c0_g1_i4	2.85	3.35	3.06	2.48	1.3	2.52	7.73	5.23	6.58	C9	MYB	TF family	58.39	PF00249	AT5G49620.1	myb domain protein 78
Snig42773_c2_g1_i3	30.1	27.63	22.41	7.35	7.25	8.86	0	0	0	C3	C2H2	TF family	80	PF00096,PF12171	AT2G02080.5	indeterminate(ID)-domain 4
Snig42773_c2_g2_i3	60.47	53.91	34.63	0	0	0	0	0	0	C2	C2H2	TF family	71.15	PF12171	AT1G14580.2	C2H2-like zinc finger protein
Snig42776_c0_g6_i2	33.84	34.49	31.69	5.64	8.33	7.38	0	0.17	0	C3	HB	TF family	73.74	PF00046,PF02183	AT1G69780.1	Homeobox-leucine zipper protein family
Snig42785_c0_g2_i2	0.23	0	0.84	4.68	11.38	13.13	6.59	5.29	5.85	C7	HB	TF family	59	PF05920	AT5G02030.1	POX (plant homeobox) family protein
Snig42789_c0_g1_i11	14.82	13.17	20.63	0	0	0	0	0	0	C2	FAR1	TF family	50	PF00232	AT1G02850.2	beta glucosidase 11
Snig42794_c0_g3_i4	13.21	14.69	9.81	0.15	0.9	0.72	0	0	0	C2	AP2-EREBP	TF family	52.83	PF00847	AT2G44940.1	Integrase-type DNA-binding superfamily protein
Snig42794_c0_g4_i3	19.1	17.06	16.62	0	0	0	0	0	0	C2	AP2-EREBP	TF family	51.09	PF00847	AT2G44940.1	Integrase-type DNA-binding superfamily protein
Snig42821_c0_g2_i1	94.21	91.66	91.51	0	0	0	0	0	0	C2	AP2-EREBP	TF family	63.19	PF00847,PF02362	AT1G13260.1	related to ABI3/VP1 1
Snig42830_c0_g4_i2	2.4	3.4	1.16	33.09	47.94	40.58	66.67	72.94	66.17	C8	PHD	Transcriptional regulator	83.91	PF01738	AT5G38220.3	alpha/beta-Hydrolases superfamily protein
Snig42830_c0_g5_i1	9.47	12.01	12.94	11.67	12.46	11.87	1.58	2.16	1.76	C4	PHD	Transcriptional regulator	52.06	PF12146	AT5G14390.1	alpha/beta-Hydrolases superfamily protein
Snig42834_c0_g3_i3	8.49	15.23	13.1	0	0.85	0.64	0	0	0	C2	SET	Transcriptional regulator	85.82	PF00856	AT3G04380.3	SET-domain containing protein lysine methyltransferase family protein
Snig42850_c2_g1_i5	0	0	0	9.36	25.93	25.57	304.45	320.82	305.67	C9	MADS	TF family	61.74	PF01486	AT5G60910.2	AGAMOUS-like 8
Snig42850_c3_g2_i1	0.42	0.35	0	9.93	61.24	58.74	18.51	28.1	24.25	C7	MADS	TF family	72.15	PF00319,PF01486	AT1G69120.1	K-box region and MADS-box transcription factor family protein
Snig42868_c0_g1_i1	2.3	2.32	0.04	26.99	15.18	15.94	6.16	6.17	5.55	C6	bHLH	TF family	59.74	PF00010,PF14215	AT1G32640.1	Basic helix-loop-helix (bHLH) DNA-binding family protein
Snig42900_c2_g1_i5	2.85	1.57	0.84	56.12	39.58	44.29	3.39	4.86	5.9	C6	CCAAT	TF family	80.43	PF00808	AT3G48590.1	nuclear factor Y%2C subunit C1
Snig42900_c2_g3_i4	59.72	52.34	59.5	15.07	19.28	18.64	6.94	5.39	7.27	C3	CCAAT	TF family	72.57	PF00808	AT3G48590.1	nuclear factor Y%2C subunit C1
Snig42929_c1_g2_i15	4.35	4.44	0.18	19.51	21.74	24.95	38.7	36.56	38.27	C8	mTERF	TF family	57.3	PF00160	AT3G55920.1	Cyclophilin-like peptidyl-prolyl cis-trans isomerase family protein
Snig42933_c0_g1_i5	21.1	21.46	23.83	23.77	21.45	17.77	0	0.12	0.16	C4	HB	TF family	72.41	PF00046,PF02183,PF04618	AT4G17460.1	Homeobox-leucine zipper protein 4 (HB-4) / HD-ZIP protein
Snig42953_c0_g1_i3	211.19	226.63	318.56	39.56	35.56	42.23	6.17	10.82	7.6	C2	MADS	TF family	59.81	PF04752	AT5G26220.1	ChaC-like family protein
Snig42979_c0_g2_i15	51.18	52.5	66.47	9.29	7.9	9.26	0.17	0.33	0.11	C2	FHA	TF family	50.79	PF00498	AT2G21530.1	SMAD/FHA domain-containing protein
Snig42980_c0_g1_i2	1.3	1.11	1.68	13.94	5.25	4.22	0.19	1.65	0.47	C6	AP2-EREBP	TF family	68.86	PF00847	AT5G11590.1	Integrase-type DNA-binding superfamily protein
Snig42980_c1_g1_i1	0	0	0	14.19	11.63	9.81	0.16	0.59	0	C6	AP2-EREBP	TF family	67.52	PF00847	AT5G11590.1	Integrase-type DNA-binding superfamily protein
Snig42991_c2_g3_i1	2.7	2.6	1.14	5.7	3.73	5.24	6.44	10.42	13.35	C9	PHD	Transcriptional regulator	68.22	PF02891	AT5G60410.6	DNA-binding protein with MIZ/SP-RING zinc finger%2C PHD-finger and SAP domain-containing protein
Snig42994_c1_g1_i4	7.11	6.58	3.45	40.24	37.15	38.34	29.62	24.21	29.24	C7	FHA	TF family	65.02	PF00498	AT3G07220.1	SMAD/FHA domain-containing protein
Snig43036_c0_g1_i1	9.76	10.62	10.1	0	0.12	0	0	0	0	C2	GRAS	TF family	68.21	PF03514	AT4G08250.1	GRAS family transcription factor
Snig43115_c2_g2_i1	3.74	3.1	2.79	48.39	40.2	47.15	68.27	68.75	69.05	C8	HB	TF family	89.29	PF08670	AT1G52150.1	Homeobox-leucine zipper family protein / lipid-binding START domain-containing protein
Snig43128_c0_g1_i10	0.4	0.45	0	18.94	21.16	24.19	5.69	6.8	4.85	C6	C3H	TF family	62.05	PF00642	AT1G32360.1	Zinc finger (CCCH-type) family protein
Snig43194_c1_g1_i2	2.88	2.73	2.22	13.36	11.21	11.38	21.45	33.19	21.95	C8	bZIP	TF family	59.33	PF00170	AT2G41070.3	Basic-leucine zipper (bZIP) transcription factor family protein
Snig43195_c0_g4_i1	6.12	5.07	3.09	59.08	56.29	52.94	44.61	42.99	36.09	C7	PHD	Transcriptional regulator	70.9	PF06461,PF08074	AT2G25170.2	chromatin remodeling factor CHD3 (PICKLE)
Snig43229_c4_g1_i3	0.52	1.16	0	507.95	840.41	844.19	0	0	0.15	C6	CCAAT	TF family	81.94	PF00125,PF16211	AT1G54690.1	gamma histone variant H2AX
Snig43250_c0_g1_i6	0.76	0.48	0.68	10.54	13.2	8.06	18.48	14.95	13.41	C8	bHLH	TF family	50.22	PF00010	AT2G24260.2	LJRHL1-like 1
Snig43252_c2_g1_i6	0.08	0.09	0	11.61	8.29	10.38	0	0	0	C6	C2C2-Dof	TF family	57.06	PF02701	AT5G60200.1	TARGET OF MONOPTEROS 6
Snig43252_c2_g2_i1	0.28	0.92	0	15.07	13.59	11.04	0	0	0	C6	C2C2-Dof	TF family	76.03	PF02701	AT5G62940.1	Dof-type zinc finger DNA-binding family protein
Snig43281_c5_g1_i10	444.43	444.35	386.28	0	0.07	0	0.75	0.64	0.6	C2	AP2-EREBP	TF family	62.41	PF00847,PF02362	AT1G13260.1	related to ABI3/VP1 1
Snig43287_c1_g2_i3	0	0.32	0.61	14.16	13.88	15.19	0.38	0.37	0.36	C6	SRS	TF family	61.82	PF05142	AT3G51060.1	Lateral root primordium (LRP) protein-like protein
Snig43313_c0_g1_i5	0.14	0.77	0	13.96	8.75	9.84	16.52	10.82	13.34	C8	C3H	TF family	58	PF00642	AT2G28450.2	zinc finger (CCCH-type) family protein
Snig43326_c0_g1_i4	3.03	4.27	3.39	10.72	7.94	8.48	34.17	35.51	35.74	C9	DBP	TF family	79.02	PF00481	AT3G62260.1	Protein phosphatase 2C family protein
Snig43430_c1_g2_i2	15.84	18.07	9.6	95.01	70.84	73.69	1.9	4.31	2.79	C6	C2H2	TF family	77.78	PF12171	AT3G50700.1	indeterminate(ID)-domain 2
Snig43430_c1_g6_i1	49.68	50.05	41.6	12.46	13.47	11.79	10.52	11.04	10.94	C2	C2H2	TF family	89.74	PF12171	AT1G03840.1	C2H2 and C2HC zinc fingers superfamily protein
Snig43431_c1_g1_i16	11.3	11.37	16.2	0.44	1.12	2.09	0.57	1.27	0.24	C2	GNAT	Transcriptional regulator	76.82	PF00583	AT5G15770.1	glucose-6-phosphate acetyltransferase 1
Snig43457_c0_g1_i1	16.44	15.72	16.51	0	0	0	0.15	0.43	0.28	C2	C2H2	TF family	55.26	PF13912	AT1G27730.1	salt tolerance zinc finger
Snig43486_c0_g1_i3	10.17	13.12	7.66	5.04	6.34	5.01	1.22	1.33	1.73	C3	SOH1	Transcriptional regulator	72.91	PF05669	AT5G19910.1	SOH1 family protein
Snig43505_c4_g2_i3	19.11	19.94	22.31	0	0	0.22	0	0	0	C2	OFP	TF family	50.68	PF04844	AT3G52525.1	ovate family protein 6
Snig43511_c0_g1_i9	1.08	1.19	2.06	16.71	16.72	17.38	0.12	0.11	0	C6	AUX/IAA	Transcriptional regulator	66.8	PF02309	AT2G33310.3	auxin-induced protein 13
Snig43528_c0_g1_i8	10.3	11.58	12.12	0	0.26	0.29	0	0	0	C2	GRF	TF family	58.57	PF03652	AT3G52905.1	Polynucleotidyl transferase%2C ribonuclease H-like superfamily protein
Snig43532_c2_g2_i2	2.29	3.69	1.69	25.26	43.06	45.57	23.99	26.79	25.41	C7	HMG	Transcriptional regulator	69.23	PF00505	AT2G34450.4	HMG-box (high mobility group) DNA-binding family protein
Snig43544_c2_g1_i10	202.62	193.68	240.65	39.66	46.47	45.76	26.83	26.8	25.32	C2	C3H	TF family	81.09	PF00069	AT1G09840.9	shaggy-like protein kinase 41
Snig43546_c0_g2_i3	2.1	2.39	1.26	133.35	171.49	169.67	3.37	3.22	2.68	C6	CPP	TF family	72.7	PF03638	AT4G14770.2	TESMIN/TSO1-like CXC 2
Snig43572_c0_g1_i2	0.3	0	0	3.88	1.93	1.52	14.39	11.49	14.04	C9	GRAS	TF family	74.29	PF03514	AT5G48150.4	GRAS family transcription factor
Snig43581_c1_g1_i6	4.6	6.9	0.79	99.91	113.2	118.89	16.69	18.1	21.4	C6	bZIP	TF family	78.71	PF00170	AT5G11260.1	Basic-leucine zipper (bZIP) transcription factor family protein
Snig43604_c1_g1_i13	29.19	35.27	29.53	62.57	81.77	86.48	150.81	160.56	153.43	C9	SET	Transcriptional regulator	65.06	PF00639	AT1G26550.1	FKBP-like peptidyl-prolyl cis-trans isomerase family protein
Snig43629_c0_g2_i5	1.79	1.51	2.09	23.14	31.8	29.98	4.79	5.89	5.35	C6	bZIP	TF family	63.79	PF00170	AT3G56850.1	ABA-responsive element binding protein 3
Snig43676_c4_g1_i4	0.11	0.12	0	9.44	12.01	9.53	0.86	0.27	0.27	C6	C2C2-Dof	TF family	51.03	PF02701	AT3G61850.5	Dof-type zinc finger DNA-binding family protein
Snig43708_c0_g3_i1	1.07	0.88	0	2.62	2.89	1.63	7.95	6.88	7.45	C9	Orphans	TF family	52.94	PF01582	AT4G16950.6	Disease resistance protein (TIR-NBS-LRR class) family
Snig43712_c2_g2_i3	3.67	2.29	0	61.53	109.9	103.88	41.24	52.49	46.15	C7	mTERF	TF family	55.36	PF00160	AT3G56070.2	rotamase cyclophilin 2
Snig43747_c2_g1_i1	0.11	0.49	0.46	76.27	107.09	101.29	0	0	0.09	C6	ABI3VP1	TF family	55.19	PF02362	AT5G42700.1	AP2/B3-like transcriptional factor family protein
Snig43764_c0_g4_i1	14.48	15.14	12.55	0	0	0	0	0	0	C2	AP2-EREBP	TF family	53.28	PF00847	AT2G33710.1	Integrase-type DNA-binding superfamily protein
Snig43764_c1_g2_i2	0	0	0	0.2	0.17	0.19	9.76	11.99	11.88	C9	AP2-EREBP	TF family	60.26	PF00847	AT5G13330.1	related to AP2 6l
Snig43769_c0_g1_i10	3.84	2.71	1.34	64.44	54.99	53.04	9.6	11.56	11.39	C6	SBP	TF family	58.37	PF03110	AT5G43270.3	squamosa promoter binding protein-like 2
Snig43782_c0_g2_i1	1.34	1.21	0.95	7.78	43.68	39.91	62.41	66.99	65.21	C8	MADS	TF family	71.76	PF00319,PF01486	AT3G54340.1	K-box region and MADS-box transcription factor family protein
Snig43808_c1_g1_i12	0	0.16	0	0.23	2.34	2.19	129.94	138.82	123.53	C9	MADS	TF family	60	PF00319,PF01486	AT5G13790.2	AGAMOUS-like 15
Snig43822_c0_g2_i4	1.83	1.44	0.82	8.56	7.78	6.09	58.62	65.88	58.18	C9	PLATZ	TF family	80.79	PF04640	AT2G27930.4	PLATZ transcription factor family protein
Snig43827_c3_g3_i3	25.47	28.01	29.74	7.34	6.31	3.61	6.61	5.34	6.6	C2	GNAT	Transcriptional regulator	82.17	PF00583	AT2G22910.1	N-acetyl-l-glutamate synthase 1
Snig43832_c0_g1_i7	9.56	11.9	10.57	1	2.24	2.43	0.43	0.5	0.59	C2	mTERF	TF family	61.72	PF02536	AT2G03050.2	Mitochondrial transcription termination factor family protein
Snig43853_c0_g1_i2	16.11	15.03	19.64	12.58	13.92	13.6	3.41	3.71	4.14	C4	PHD	Transcriptional regulator	76.47	PF12998	AT1G54390.1	PHD finger protein-like protein
Snig43869_c1_g1_i7	8.14	8.85	6.61	1.69	0.96	1.08	1.78	2.32	1.51	C2	AUX/IAA	Transcriptional regulator	64.89	PF02309	AT3G04730.1	indoleacetic acid-induced protein 16
Snig43869_c1_g2_i2	14.1	13.3	15.31	0.18	0	0.18	0	0	0	C2	AUX/IAA	Transcriptional regulator	60.61	PF02309	AT3G15540.1	indole-3-acetic acid inducible 19
Snig43869_c2_g1_i7	3.02	3.14	0.19	41.3	29.67	31.27	252.01	243.65	249.35	C9	AUX/IAA	Transcriptional regulator	63.22	PF02309	AT1G04250.1	AUX/IAA transcriptional regulator family protein
Snig43924_c0_g1_i1	0.56	0.75	0.45	2.19	2.9	2.47	6.45	6.46	5.18	C9	bHLH	TF family	58.27	PF00010	AT2G42280.1	basic helix-loop-helix (bHLH) DNA-binding superfamily protein
Snig43951_c0_g1_i1	34.07	30.55	14.72	5.71	2.54	3.57	0	0	0	C2	MYB-related	TF family	50.75	PF00141	AT1G71695.1	Peroxidase superfamily protein
Snig43975_c0_g2_i9	36.18	33.56	37.72	457.36	528.47	527.59	1.24	0.79	1.44	C6	ARF	TF family	50.41	PF02309	AT4G23980.2	auxin response factor 9
Snig44035_c2_g2_i1	0.31	0.85	0	16.26	8.9	10.93	3.72	4.15	3.71	C6	MYB	TF family	52.2	PF00249	AT5G08520.1	Duplicated homeodomain-like superfamily protein
Snig44052_c0_g1_i1	0	0.15	0.15	8.59	14.77	15.79	5.01	3.55	4.03	C6	SNF2	Transcriptional regulator	50.68	PF05753	AT5G14030.4	translocon-associated protein beta (TRAPB) family protein
Snig44058_c1_g1_i5	12.49	12.37	14.57	2.3	2.74	4.31	6.72	4.85	5.07	C2	bHLH	TF family	61.25	PF00010	AT1G69010.1	BES1-interacting Myc-like protein 2
Snig44058_c1_g2_i1	35.54	39.61	34.32	0	0	0	0	0	0	C2	bHLH	TF family	78.85	PF00010	AT1G69010.1	BES1-interacting Myc-like protein 2
Snig44090_c0_g1_i8	1.68	1.76	1.14	11.8	8.71	10.04	16.69	16.98	14.95	C8	C3H	TF family	66.1	PF04146	AT1G30460.2	cleavage and polyadenylation specificity factor 30
Snig44117_c2_g1_i13	2.96	2.42	2.48	68.85	74.95	73.91	0.17	0.11	0.35	C6	bHLH	TF family	60.04	PF00010	AT3G26744.4	basic helix-loop-helix (bHLH) DNA-binding superfamily protein
Snig44136_c1_g1_i7	12.13	11.1	14.81	0.59	0.63	0.57	0	0	0.08	C2	bHLH	TF family	62.55	PF00010	AT1G68810.1	basic helix-loop-helix (bHLH) DNA-binding superfamily protein
Snig44145_c1_g2_i2	12.53	16.29	13.75	2.14	4.96	4.56	0	0	0.57	C3	HB	TF family	92.68	PF00046	AT1G52150.3	Homeobox-leucine zipper family protein / lipid-binding START domain-containing protein
Snig44170_c0_g1_i4	5.36	5.14	2.09	9.31	4.04	4.34	450.73	471.21	450.26	C9	PLATZ	TF family	79.58	PF04640	AT1G32700.1	PLATZ transcription factor family protein
Snig44180_c1_g2_i1	20.38	21.62	22.3	0.86	0.88	0.16	0.74	0.28	0.64	C2	TUB	TF family	81.86	PF01167	AT1G25280.3	tubby like protein 10
Snig44196_c0_g1_i1	0.08	0.09	0	9.92	13.56	17.08	0	0	0	C6	DDT	Transcriptional regulator	50.48	PF10497	AT2G23530.1	Zinc-finger domain of monoamine-oxidase A repressor R1
Snig44201_c0_g2_i2	42.47	38.97	56.19	12.96	10.18	10.91	5.98	4.05	7.08	C2	BSD	TF family	59.44	PF03909	AT1G26300.1	BSD domain-containing protein
Snig44201_c0_g3_i4	14.75	13.46	10.63	0	0	0	0	0	0	C2	NAC	TF family	64.45	PF02365	AT5G22380.1	NAC domain containing protein 90
Snig44211_c1_g1_i10	6.7	6.92	5.58	22.39	27.94	27.04	0.84	1.34	0.99	C5	C2C2-GATA	TF family	52.57	PF00320	AT5G66320.2	GATA transcription factor 5
Snig44238_c1_g2_i1	10.19	9.15	8.68	0.12	0.2	0.45	0	0	0	C2	MYB	TF family	61.81	PF00249	AT5G16600.1	myb domain protein 43
Snig44247_c0_g1_i1	7.35	7.41	6.46	2.86	2.65	1.61	0.62	0.98	0.96	C3	SET	Transcriptional regulator	50.34	PF05033	AT3G04380.2	SET-domain containing protein lysine methyltransferase family protein
Snig44267_c0_g1_i11	0.53	0.39	0	79.69	57.29	60.12	51.95	53.77	48.3	C7	HSF	TF family	52.19	PF00447	AT5G62020.1	heat shock transcription factor B2A
Snig44305_c0_g1_i7	45.49	41.15	45	8.64	7.92	6.83	2.48	3.17	1.87	C2	ABI3VP1	TF family	69.23	PF00804,PF05739	AT3G11820.1	syntaxin of plants 121
Snig44323_c0_g1_i1	0.85	0.93	0	8.81	4.6	5.17	5.23	5	4.45	C7	GRAS	TF family	74.17	PF03514	AT4G17230.2	SCARECROW-like 13
Snig44323_c1_g1_i1	0	0.28	0.28	1.25	1.04	0.78	11.96	5.89	7.58	C9	GRAS	TF family	73.23	PF03514	AT4G17230.2	SCARECROW-like 13
Snig44369_c0_g1_i1	37.8	36.1	33.01	6.52	2.96	3.33	3.13	2.54	2.92	C2	C3H	TF family	51.79	PF00642	AT4G29190.1	Zinc finger C-x8-C-x5-C-x3-H type family protein
Snig44388_c2_g1_i16	14.83	13.08	20.98	0	0	0	0	0	0	C2	CCAAT	TF family	54.97	PF00808	AT5G63470.2	nuclear factor Y%2C subunit C4
Snig44391_c4_g1_i5	0	0	0	2.9	30.8	32.29	194.54	192.22	195.46	C9	MADS	TF family	72.02	PF00319,PF01486	AT5G15800.1	K-box region and MADS-box transcription factor family protein
Snig44392_c0_g1_i4	3.19	4.38	2.52	26.01	35.02	34.93	1.38	0.84	1.17	C6	Orphans	TF family	70	PF00072	AT1G10470.1	response regulator 4
Snig44434_c0_g2_i2	14.74	13.33	8.52	3.24	2.88	2.55	1.24	3.07	2.32	C2	C2H2	TF family	78.55	PF00063	AT1G04600.1	myosin XI A
Snig44453_c1_g1_i1	36.8	30.31	23.97	3.59	3.78	2.27	2.33	1.49	2.08	C2	C2H2	TF family	59.86	PF00270	AT1G48650.1	DEA(D/H)-box RNA helicase family protein
Snig44504_c0_g1_i1	17.06	17.4	12.31	5.59	5.71	3.98	3.55	1.87	2.53	C2	SET	Transcriptional regulator	61.71	PF02182	AT4G13460.2	SU(VAR)3-9 homolog 9
Snig44507_c0_g1_i4	11.95	12.74	9.72	65.6	71.58	64.45	62.5	59.57	62.15	C7	bHLH	TF family	76.89	PF00010	AT4G02590.3	basic helix-loop-helix (bHLH) DNA-binding superfamily protein
Snig44515_c1_g1_i1	9.75	9.22	13.99	15.04	16.86	18.43	62.77	55.64	57.69	C9	BES1	TF family	78.61	PF05687	AT1G78700.1	BES1/BZR1 homolog 4
Snig44540_c1_g1_i6	36.7	38.42	49.29	0	0	0	0	0.44	0	C2	CCAAT	TF family	93.75	PF00125,PF16211	AT1G08880.1	Histone superfamily protein
Snig44651_c4_g2_i3	0.37	1.03	0.8	2.94	3.21	1.67	18.04	12.39	11.78	C9	NAC	TF family	85.94	PF02365	AT5G22290.1	NAC domain containing protein 89
Snig44679_c1_g1_i1	0.41	0.3	0.21	3.7	4.99	5.32	13.04	13.12	14.45	C9	HB	TF family	58.31	PF00046,PF02183	AT5G06710.1	homeobox leucine zipper protein
Snig44720_c1_g1_i1	18.33	15.96	17.51	45.94	36.46	36.65	7.08	8.2	7.42	C5	C3H	TF family	65.22	PF00642	AT2G47850.3	Zinc finger C-x8-C-x5-C-x3-H type family protein
Snig44723_c1_g1_i10	94.09	92.59	76.91	83.3	53.31	50.23	0.74	0.39	0.56	C4	C2C2-CO-like	TF family	56.25	PF00643,PF06203	AT5G24930.1	zinc finger CONSTANS-like protein
Snig44726_c1_g1_i1	6.87	5.72	4.09	57.91	53.93	56.5	33.64	28.56	33.13	C7	HB	TF family	93.75	PF00046	AT5G60690.1	Homeobox-leucine zipper family protein / lipid-binding START domain-containing protein
Snig44736_c1_g2_i1	0.95	0.84	0	35.22	23.75	20.79	15.2	15.35	15.04	C7	Orphans	TF family	51.46	PF00643	AT4G27310.1	B-box type zinc finger family protein
Snig44737_c0_g2_i1	21.91	25.3	25.8	3.57	2.83	2.13	4.62	6.45	5.97	C2	bHLH	TF family	78.42	PF00010	AT5G54680.1	basic helix-loop-helix (bHLH) DNA-binding superfamily protein
Snig44740_c0_g3_i4	0.5	1.1	0	28.11	36.74	34.54	9.14	8.31	8.28	C6	TUB	TF family	81.4	PF00646,PF01167	AT2G18280.2	tubby like protein 2
Snig44744_c1_g1_i9	0.22	0	0.11	30.63	30.2	30.34	0.57	1.63	0.97	C6	AP2-EREBP	TF family	69	PF00847	AT1G15360.2	Integrase-type DNA-binding superfamily protein
Snig44746_c1_g1_i2	149.45	136.83	130.83	0	0	0	0	0	0	C2	C2C2-CO-like	TF family	62.83	PF00643	AT5G57660.1	CONSTANS-like 5
Snig44746_c2_g1_i4	1.56	1.1	0	120.12	135.17	128.12	9.61	13.51	10.04	C6	C2C2-YABBY	TF family	71.5	PF04690	AT1G08465.1	Plant-specific transcription factor YABBY family protein
Snig44781_c0_g1_i4	0.33	0.4	0.08	44.98	64.12	67.38	0.21	0.2	0.13	C6	SNF2	Transcriptional regulator	83.63	PF00176,PF00271	AT5G66750.1	chromatin remodeling 1
Snig44832_c1_g1_i5	28.44	30.67	28.55	0.51	1.71	1.69	0	0	0	C2	Orphans	TF family	63.83	PF00072	AT3G57040.2	response regulator 9
Snig44832_c1_g4_i1	4.26	0.86	1.78	14.06	19.58	15.3	1.17	0.56	1.78	C6	Orphans	TF family	79.59	PF00072	AT3G57040.2	response regulator 9
Snig44834_c2_g3_i1	0.49	0.36	0.35	16.22	25.7	28.67	21.04	30.38	22.92	C8	bHLH	TF family	59.78	PF00010	AT5G50915.2	basic helix-loop-helix (bHLH) DNA-binding superfamily protein
Snig44866_c0_g1_i3	25.13	23.7	22.48	0.12	0.2	0.56	0.4	0.19	0.56	C2	bZIP	TF family	59.14	PF00514	AT1G08315.1	ARM repeat superfamily protein
Snig44874_c0_g1_i23	29.27	28.97	37.35	0.09	0.15	0.04	0.57	0.15	0.21	C2	ABI3VP1	TF family	50.96	PF02362	AT3G18990.1	AP2/B3-like transcriptional factor family protein
Snig44882_c0_g1_i6	1.26	1.29	0.3	24.97	20.84	20.07	0.25	0	0.08	C6	C2C2-Dof	TF family	52.63	PF02701	AT3G55370.1	OBF-binding protein 3
Snig44903_c0_g1_i2	1.09	1.08	1.48	12.02	25.43	23.7	196.08	216.88	216.72	C9	ULT	TF family	76.69	PF01342	AT4G28190.1	Developmental regulator%2C ULTRAPETALA
Snig44941_c0_g2_i1	0.05	0.06	0	1.49	1.86	1.58	83.03	68.21	74.93	C9	Orphans	TF family	59.77	PF00512,PF01590	AT3G23150.2	Signal transduction histidine kinase%2C hybrid-type%2C ethylene sensor
Snig44966_c0_g2_i9	16.02	16.77	9.65	0	0.05	0	0	0	0	C2	MYB	TF family	54.51	PF00249	AT1G68320.1	myb domain protein 62
Snig44968_c0_g1_i12	0.18	0.2	0	33.99	14.89	19.11	5.51	6.73	7.51	C6	MYB-related	TF family	55.07	PF00249	AT1G70000.2	myb-like transcription factor family protein
Snig44987_c1_g1_i3	6.64	8.38	3.9	11.12	11.31	10.76	0	0	0	C5	HB	TF family	64.96	PF00046	AT4G40060.1	homeobox protein 16
Snig44992_c0_g5_i4	5.98	4.45	3.11	8.3	3.61	3.98	37.53	32.19	32.36	C9	C3H	TF family	53.59	PF00005,PF12848	AT5G60790.1	ABC transporter family protein
Snig45019_c0_g1_i4	37.07	36.62	37.16	0.98	0.35	0.16	0	0.13	0.22	C2	NAC	TF family	57	PF02365	AT2G02450.1	NAC domain containing protein 35
Snig45030_c1_g1_i3	2.4	1.82	2.09	9.25	7.55	7.2	0	0	0	C5	TCP	TF family	67.58	PF03634	AT3G47620.1	TEOSINTE BRANCHED%2C cycloidea and PCF (TCP) 14
Snig45032_c1_g1_i1	36.35	41.82	27.09	104.7	93.7	107.05	358.25	346.83	356.71	C9	MBF1	Transcriptional regulator	86.23	PF01381,PF08523	AT3G58680.1	multiprotein bridging factor 1B
Snig45048_c0_g1_i5	18.34	16.68	19.78	1.18	0.56	0.38	0.34	0.43	0.63	C2	G2-like	TF family	56.9	PF14379	AT3G04030.5	Homeodomain-like superfamily protein
Snig45111_c1_g1_i2	1.14	1.14	0	9.42	11.65	10.75	27.12	25.54	26.13	C9	HSF	TF family	51.56	PF00447	AT1G67970.1	heat shock transcription factor A8
Snig45112_c0_g1_i2	0	0	0	0	0	0	8.47	11.82	9.77	C9	bHLH	TF family	70.66	PF00010	AT5G65640.1	beta HLH protein 93
Snig45124_c0_g1_i1	0	0.11	0	17.37	21.74	21.87	0	0	0	C6	HB	TF family	55.73	PF00046,PF02183	AT5G03790.1	homeobox 51
Snig45124_c1_g1_i4	189.3	196.8	200.96	0.47	0.2	0.68	0.1	0.77	0.13	C2	HB	TF family	66.1	PF00046,PF02183,PF04618	AT4G17460.1	Homeobox-leucine zipper protein 4 (HB-4) / HD-ZIP protein
Snig45142_c1_g1_i13	0.25	0.18	0	3.9	1.78	1.88	217.82	198.1	218.55	C9	bHLH	TF family	66.67	PF14215	AT4G09820.1	basic helix-loop-helix (bHLH) DNA-binding superfamily protein
Snig45178_c0_g2_i1	0	0	0	17.59	28.98	27.31	0.32	0.46	0.3	C6	HB	TF family	71.61	PF03789,PF03790,PF03791,PF05920	AT4G08150.1	homeobox knotted-like protein
Snig45178_c0_g3_i1	0.68	0	0.29	0	0.18	0.2	17.74	16.44	20.32	C9	HB	TF family	79	PF03791,PF05920	AT5G25220.1	homeobox protein knotted-1-like 3
Snig45180_c2_g3_i2	18.96	16.67	9.02	0	0	0	0	0	0	C2	FAR1	TF family	65.09	PF04434	AT1G10240.2	FAR1-related sequence 11
Snig45196_c2_g1_i25	18.91	19	35.9	121.69	156.41	154.48	102.33	114.28	98.01	C7	CCAAT	TF family	83.24	PF00808	AT2G37060.3	nuclear factor Y%2C subunit B8
Snig45240_c1_g2_i3	85.47	83.15	76.7	0	0	0.08	0	0.07	0.05	C2	WRKY	TF family	54.17	PF03106	AT2G38470.1	WRKY DNA-binding protein 33
Snig45267_c0_g1_i10	23.32	23.57	16.18	7.28	5.9	6.92	1.31	1.54	1.24	C3	WRKY	TF family	57.82	PF03106	AT4G26640.2	WRKY family transcription factor family protein
Snig45272_c0_g1_i3	15.97	15.33	14.73	12.31	13.73	13.35	229.75	224.4	231.64	C9	HSF	TF family	62.58	PF00447	AT4G13980.1	winged-helix DNA-binding transcription factor family protein
Snig45338_c0_g1_i3	2.68	3.14	1.51	19.88	20.79	20.46	57.03	52.58	61.23	C9	C3H	TF family	70.2	PF00642	AT2G41900.1	CCCH-type zinc finger protein with ARM repeat domain-containing protein
Snig45338_c0_g2_i3	20.56	20.84	18.46	4.42	5.23	4.67	6.52	4.68	7.75	C2	C3H	TF family	78.99	PF00642	AT2G41900.1	CCCH-type zinc finger protein with ARM repeat domain-containing protein
Snig45348_c0_g1_i20	78.88	84.38	77.12	293.3	396.15	391.85	22.4	19.73	18.36	C6	WRKY	TF family	51.85	PF00829	AT1G35680.1	Ribosomal protein L21
Snig45360_c2_g1_i5	6.92	5.64	9.66	16.87	19.44	24.29	3.54	4.86	3.28	C5	AUX/IAA	Transcriptional regulator	53.04	PF02309	AT4G29080.1	phytochrome-associated protein 2
Snig45366_c2_g1_i10	405.89	406.25	380.78	0	0.33	0.56	0.85	0.16	0.95	C2	AP2-EREBP	TF family	53	PF00847	AT5G07580.1	ethylene-responsive transcription factor
Snig45369_c0_g1_i6	0.31	0.45	0.21	156.96	170.39	172.47	0	0	0	C6	ABI3VP1	TF family	60.71	PF00804	AT1G08560.1	syntaxin of plants 111
Snig45370_c1_g2_i5	66.62	72.25	103.2	25.83	22.66	31.05	21.36	26.91	26.33	C2	AP2-EREBP	TF family	56.19	PF00847	AT4G39780.1	Integrase-type DNA-binding superfamily protein
Snig45401_c0_g1_i12	3.7	3.62	4.76	6.26	7.76	7.47	1.3	1.36	1.22	C5	Orphans	TF family	77.66	PF00412,PF12315	AT1G19270.2	DA1
Snig45444_c2_g1_i11	5.88	7.71	3.35	556.29	660.79	678.96	236.45	260.32	230.67	C7	CCAAT	TF family	93.98	PF00125,PF16211	AT1G51060.1	histone H2A 10
Snig45444_c2_g2_i6	4.99	4.13	0.22	466.68	790.05	791.15	35.39	34.92	36.99	C6	CCAAT	TF family	98.5	PF00125,PF16211	AT1G51060.1	histone H2A 10
Snig45447_c3_g2_i9	29.26	27.19	28.74	19.36	19.25	18.02	6.27	4.49	7.21	C3	GNAT	Transcriptional regulator	77.57	PF00583	AT1G32070.3	nuclear shuttle interacting
Snig45464_c2_g1_i8	1.01	1.21	0.29	14.55	16.91	17.83	0	0	0	C6	MADS	TF family	65.89	PF00319,PF01486	AT2G45660.1	AGAMOUS-like 20
Snig45464_c2_g2_i4	3.76	2.61	0	15.36	18.82	20.16	0.18	0	0.23	C6	MADS	TF family	66.32	PF00319,PF01486	AT2G45660.1	AGAMOUS-like 20
Snig45504_c1_g9_i2	0	0	0	0	0	0	18.42	16.94	19.18	C9	HB	TF family	60.38	PF03790,PF03791	AT5G25220.1	homeobox protein knotted-1-like 3
Snig45507_c2_g4_i4	17.95	16.64	11.5	25.43	10.92	13	0	0	0	C4	MYB	TF family	98.84	PF00249	AT3G01140.2	myb domain protein 106
Snig45516_c0_g1_i10	32.74	28.06	35.52	21.92	16.56	14.38	0	0	0.42	C3	bHLH	TF family	69.87	PF00010	AT2G20180.7	phytochrome interacting factor 3-like 5
Snig45517_c0_g2_i2	13.15	11.72	16.98	2.44	4.01	4.61	0	0	0	C3	C2C2-GATA	TF family	57.02	PF00320	AT5G25830.1	GATA transcription factor 12
Snig45524_c0_g1_i6	0.56	0.49	0	18.11	17.57	17.77	12.14	12.34	10.64	C7	C2C2-Dof	TF family	56.85	PF00472,PF03462	AT2G47020.1	Peptide chain release factor 1
Snig45527_c0_g1_i5	11.62	10.72	8.42	14.94	11.32	10.57	0	0	0	C4	zf-HD	TF family	62.65	PF04770	AT5G15210.1	homeobox protein 30
Snig45535_c0_g2_i4	0.68	0.68	0.42	0.6	1.04	0.58	74.5	76.51	75.2	C9	FHA	TF family	62.06	PF00004	AT1G64110.5	P-loop containing nucleoside triphosphate hydrolases superfamily protein
Snig45549_c6_g1_i2	19.29	21.19	22.05	1.13	0.6	0.27	0.37	0.58	0.3	C2	Sigma70-like	TF family	62.2	PF04542	AT5G13730.1	sigma factor 4
Snig45560_c0_g1_i3	42.15	43.24	39.52	14.96	12.2	8.88	0.12	0	0.15	C3	TCP	TF family	62.59	PF03634	AT5G23280.1	TCP family transcription factor
Snig45601_c0_g1_i5	9.28	10.77	8.38	0.92	0.26	0.89	0.26	0.5	0.44	C2	AP2-EREBP	TF family	52.94	PF00847	AT1G64380.1	Integrase-type DNA-binding superfamily protein
Snig45609_c0_g1_i5	0.56	0.25	0	5.45	4.94	3.76	24.86	23.62	21.54	C9	NAC	TF family	59.21	PF02365	AT3G10480.3	NAC domain containing protein 50
Snig45609_c0_g3_i4	19.62	18.49	20.65	0	0	0	0	0	0	C2	NAC	TF family	64.06	PF02365	AT3G10480.1	NAC domain containing protein 50
Snig45620_c0_g1_i5	0.13	0.14	0	10.62	12.94	9.77	0	0	0.21	C6	C2C2-GATA	TF family	51.67	PF00320	AT3G06740.1	GATA transcription factor 15
Snig45624_c0_g1_i2	69.21	64.96	76.13	0.18	0.08	0	0	0	0	C2	bHLH	TF family	52.89	PF00010	AT3G21330.1	basic helix-loop-helix (bHLH) DNA-binding superfamily protein
Snig45668_c1_g1_i3	24.62	26.84	28.29	1.91	1.82	2.5	0.83	0.99	0.64	C2	WRKY	TF family	57.3	PF03106	AT4G26640.6	WRKY family transcription factor family protein
Snig45672_c0_g1_i1	293.1	286.8	283.32	0	0.19	0.33	0	0	0	C2	C2C2-Dof	TF family	55.76	PF02701	AT5G60850.1	OBF binding protein 4
Snig45724_c1_g1_i3	17.74	21.54	19.03	53.6	83.29	77.89	9.58	8.94	8.38	C6	TCP	TF family	63.12	PF00226	AT3G12170.1	Chaperone DnaJ-domain superfamily protein
Snig45743_c0_g1_i6	1.51	1.81	0.95	22.19	27.52	25.11	6.94	7.29	7.59	C6	DDT	Transcriptional regulator	52.54	PF02791,PF10537	AT5G08630.3	DDT domain-containing protein
Snig45801_c0_g2_i3	0.85	1.28	0.33	6.06	8.3	8.72	20.22	21.04	21.26	C9	C3H	TF family	50	PF00642	AT3G47120.1	RNA recognition motif (RRM)-containing protein
Snig45829_c1_g1_i3	91.71	91.91	87.62	6.38	2.78	2.92	12.5	13.02	12.88	C2	MYB	TF family	62.74	PF00249	AT4G37260.1	myb domain protein 73
Snig45835_c0_g1_i3	0.39	0.27	0.75	8.57	8.06	9.62	0.55	0.88	0.8	C6	PHD	Transcriptional regulator	52.53	PF12738,PF13639	AT1G67180.6	zinc finger (C3HC4-type RING finger) family protein / BRCT domain-containing protein
Snig45870_c0_g1_i8	0.15	0.05	0.1	8.2	3.47	2.93	213.82	228.55	217.01	C9	bHLH	TF family	51.74	PF00010	AT4G09820.1	basic helix-loop-helix (bHLH) DNA-binding superfamily protein
Snig45901_c4_g3_i1	33.07	37.06	31.6	7.33	8.48	7.79	12.09	10.16	12.48	C2	Orphans	TF family	74.25	PF01590	AT3G04580.2	Signal transduction histidine kinase%2C hybrid-type%2C ethylene sensor
Snig45945_c1_g1_i16	53.65	53.55	48.53	21.76	21.73	17.78	3.43	5.25	5.7	C3	MADS	TF family	65.38	PF04752	AT5G26220.1	ChaC-like family protein
Snig45955_c2_g1_i2	4.17	5.18	0	10.6	11.26	13.85	42.65	36.56	46.6	C9	CAMTA	TF family	75.65	PF03859	AT1G67310.1	Calmodulin-binding transcription activator protein with CG-1 and Ankyrin domain
Snig45955_c2_g3_i3	33.49	27.09	25.4	0	0.92	0	2.92	0.93	2.68	C2	Orphans	TF family	72.48	PF03859	AT1G67310.1	Calmodulin-binding transcription activator protein with CG-1 and Ankyrin domain
Snig45962_c0_g1_i1	1.18	1.21	0	10.15	18.11	18.34	4.03	7.02	3.69	C6	CSD	TF family	77.03	PF00313	AT2G21060.1	glycine-rich protein 2B
Snig45987_c3_g1_i14	35.68	29.28	33.11	84.6	79.2	84.62	0.63	0	1.37	C5	MADS	TF family	53.68	PF00319,PF01486	AT2G22540.3	K-box region and MADS-box transcription factor family protein
Snig45987_c3_g2_i2	23.92	27.7	35.95	10.79	8.11	8.2	0	0	0	C3	MADS	TF family	64.57	PF00319,PF01486	AT2G22540.3	K-box region and MADS-box transcription factor family protein
Snig46006_c2_g1_i3	5.23	2.89	4.18	6.84	4.5	5.06	23.01	18.85	23.73	C9	TRAF	Transcriptional regulator	84.39	PF00651	AT1G55760.1	BTB/POZ domain-containing protein
Snig46010_c1_g1_i7	0.12	0.41	0.06	8.56	7.31	6.63	4.36	4.69	7.23	C7	TCP	TF family	50.42	PF02181	AT5G67470.1	formin homolog 6
Snig46036_c3_g1_i2	8.61	9.05	7.04	12.35	15.13	14.64	0.53	0	0.07	C5	PHD	Transcriptional regulator	65.81	PF00561	AT4G31020.2	alpha/beta-Hydrolases superfamily protein
Snig46050_c0_g1_i1	64.02	64.29	65.85	0	0	0	0.13	0	0.16	C2	HB	TF family	57.03	PF00046,PF02183	AT2G46680.1	homeobox 7
Snig46069_c5_g1_i3	0.25	0.28	0	6.91	10.48	12.92	2.82	3.71	2.6	C6	ABI3VP1	TF family	56.32	PF02362	AT2G46530.2	auxin response factor 11
Snig46071_c2_g2_i10	0	0.3	0.14	16.73	16.62	16.17	2.17	1.16	2.16	C6	ABI3VP1	TF family	62.89	PF02362	AT5G58280.3	AP2/B3-like transcriptional factor family protein
Snig46089_c0_g1_i7	2.66	2.2	0.24	30.72	45.77	43.51	8.87	11.11	9.06	C6	AUX/IAA	Transcriptional regulator	77.62	PF02309	AT5G65670.1	indole-3-acetic acid inducible 9
Snig46098_c1_g1_i1	1.33	1.73	0.38	10.98	12.31	12.97	0	0	0	C6	MADS	TF family	62.1	PF00319,PF01486	AT4G22950.3	AGAMOUS-like 19
Snig46099_c0_g1_i1	0.91	0.4	0	12.26	13.93	16.21	3.7	3.07	1.22	C6	bZIP	TF family	60.14	PF07716	AT1G75390.1	basic leucine-zipper 44
Snig46123_c3_g2_i3	6.59	5.95	7.02	4.34	3.5	6.52	0.22	0.32	0.07	C4	HB	TF family	59.4	PF00046,PF02183,PF04618	AT2G44910.1	homeobox-leucine zipper protein 4
Snig46129_c0_g2_i1	50.39	47.92	39.96	58.93	40.25	39.77	306.49	325	308.79	C9	CCAAT	TF family	87.13	PF00808	AT1G56170.2	nuclear factor Y%2C subunit C2
Snig46216_c0_g2_i2	25.1	25.6	31.97	1.67	1.77	1.31	1.26	0.86	1.23	C2	NAC	TF family	68.18	PF02365	AT3G10490.1	NAC domain containing protein 52
Snig46223_c0_g2_i1	58.12	54.57	42.24	150.74	90.15	92.77	265.67	236.54	259.28	C9	C3H	TF family	85.56	PF00076,PF16131	AT2G29580.1	CCCH-type zinc fingerfamily protein with RNA-binding domain-containing protein
Snig46275_c0_g1_i8	0.23	0.26	0	10.75	11.45	10.44	0.96	0.92	1.78	C6	AP2-EREBP	TF family	62.76	PF00847	AT4G36920.2	Integrase-type DNA-binding superfamily protein
Snig46277_c0_g1_i7	1.03	0.92	0.44	78.36	89.56	83.25	24.19	24.63	24.83	C6	SET	Transcriptional regulator	65.05	PF00856,PF02182,PF05033	AT5G13960.1	histone-lysine N-methyltransferase%2C H3 lysine-9 specific SUVH4-like protein
Snig46278_c2_g1_i1	0.12	0.14	0	3.59	6.27	6.14	6.52	5.61	5.16	C8	FAR1	TF family	52.85	PF03101	AT2G43280.1	Far-red impaired responsive (FAR1) family protein
Snig46285_c1_g3_i4	19.33	21.65	18.59	7.25	4.44	4.47	13.4	11.82	12.5	C1	PHD	Transcriptional regulator	66.02	PF00628,PF02037	AT5G60410.3	DNA-binding protein with MIZ/SP-RING zinc finger%2C PHD-finger and SAP domain-containing protein
Snig46346_c0_g1_i10	0	0	0	0	0.34	0.76	354.63	369.83	362.72	C9	NAC	TF family	83.25	PF02365	AT3G15510.1	NAC domain containing protein 2
Snig46367_c1_g1_i11	8.85	7.7	12.72	0.79	1.79	1.51	0.46	2.41	2.27	C2	BSD	TF family	50.28	PF03909	AT3G24820.1	BSD domain-containing protein
Snig46370_c1_g1_i2	20.52	21.07	18.99	0	0.12	0.14	0	0	0	C2	AP2-EREBP	TF family	62.07	PF00067	AT1G74110.1	cytochrome P450%2C family 78%2C subfamily A%2C polypeptide 10
Snig46385_c2_g2_i2	67.86	68.59	93.19	4.7	4.95	3.77	84.35	90.06	87.32	C1	bHLH	TF family	58.85	PF00010	AT5G54680.1	basic helix-loop-helix (bHLH) DNA-binding superfamily protein
Snig46394_c2_g1_i10	98	92.67	99.65	445.74	683.49	676.37	151.94	153.2	142.69	C6	MYB-related	TF family	83.5	PF00164	AT5G02960.1	Ribosomal protein S12/S23 family protein
Snig46418_c1_g1_i21	28.65	26.7	27.8	15.59	14.42	14.94	2.77	2.19	2.31	C3	NAC	TF family	57.01	PF00724	AT1G76690.1	12-oxophytodienoate reductase 2
Snig46418_c1_g2_i1	0.59	1.3	0	38.62	31.39	30.16	4.01	4.35	5.29	C6	NAC	TF family	72.95	PF00724	AT1G76680.1	12-oxophytodienoate reductase 1
Snig46418_c1_g4_i1	0.65	2.16	0	15.37	16.2	8.1	8.11	8.21	9.65	C7	NAC	TF family	64.42	PF00724	AT1G76680.2	12-oxophytodienoate reductase 1
Snig46455_c0_g1_i6	51.22	50.18	74.02	9.27	12.21	9.79	1.18	0.63	1.55	C2	AP2-EREBP	TF family	56.92	PF00847	AT4G27950.1	cytokinin response factor 4
Snig46458_c0_g1_i5	2.19	1.74	0.55	5.25	7.86	8.08	63.48	58.83	64.4	C9	C3H	TF family	59.19	PF00293	AT4G25434.10	nudix hydrolase homolog 10
Snig46463_c0_g1_i1	16.28	14.07	11.82	0	0	0	0	0	0	C2	HB	TF family	79.59	PF00046	AT4G00730.2	Homeobox-leucine zipper family protein / lipid-binding START domain-containing protein
Snig46463_c1_g2_i3	0.11	0	0	53.65	61.86	66.03	0	0	0	C6	C2C2-Dof	TF family	55.86	PF02701	AT3G50410.1	OBF binding protein 1
[truncated: 815 more rows]

## Sheet: Table S7
Supplementary Table S7. Chloroplast coding genes of various species used for the phylogenetic tree.
[truncated: 10 more rows]

## Sheet: Table S8
Supplementary Table S8. Hierarchical orthologous groups between S. nigrum and S. lycopersicum.
[truncated: 15,317 more rows]

[truncated: 4 more sheets: Table S9, Table S10, Table S11, Table S12]
